# Supplementary material for: Gene expression patterns unveil a new level of molecular heterogeneity in colorectal cancer
Source: J Pathol. 2013 Jul 8;231(1):63–76. doi: 10.1002/path.4212 (PMC3840702; doi:10.1002/path.4212)
Supplement: Table S1 — Detailed description of gene module members and detailed results of meta-gene expression tests pairwise between subtypes and of subtypes to meta-gene medians [file path0231-0063-sd10.xls]

## Sheet: Legend
Table S1. Detailed description of gene module members and detailed results of meta-gene expression tests pairwise between subtypes and of subtypes to meta-gene medians.
Sheet	Description
Meta-gene details	Contains gene-symbols corresponding to each meta-gene and meta-gene median values in each subtype with significance testing for difference from median=0, by sign test.
Pairwise	Contains summarized fold change values and significance from limma – linear models for microarray analysis, applied for the assessment of pairwise differences between subtypes.
SignTestDetails	Subtype meta-gene characteristics used for sign test (summary in sheet Meta-gene details), including p-value, adjusted p-value and confidence intervals for each meta-gene.
AB to DE	Individual sheets with detailed information from pairwise testing by limma.
P-values were adjusted for multiple hypothesis testing by Benjamini-Hochberg method, FDR threshold for significance set to 10%.

## Sheet: Meta-gene details
Gene module (meta-gene)	Subtype median meta-gene expression. Highlighted values are significant at FDR<=10% (FDR Benjamini-Hochberg), as obtained from two -sided sign test to median=0. Green background denote significantly lower and red value significantly higher meta-gene expression in a subtype in comparison to median=0.					Cluster/metagene name	Gene module (meta-gene)	N genes	CutreeHybrid clusters on cut height 0.6 (1-average correlation)	Selected DAVID terms (N) pvalue or names according to prominent gene members	Gene Symbols
	A	B	C	D	E
meta105	1.42466	0.6258	-1.27053	-0.86565	0.0949971	Top of the crypt	meta105	6	0		CEACAM7, FAM55A, FAM55D, MUC12, SLC26A2, SLC26A3
meta141	-0.238041	0.600722	-0.838067	-0.175405	0.495036	EREG	meta141	5	0		AK3L1, ARID3A, EREG, LDLRAD3, ZBTB10
meta144	0.231071	0.267219	-0.54287	-0.42879	0.09476	Top of the crypt	meta144	5	0		HEPH, KRT20, LOC644844, MUC20, NGEF
meta76	-0.142609	0.607586	-0.902853	-0.629924	0.344717	Genes deregulated in CRC (GDC)	meta76	8	1		ASCL2, BCL11A, CDCA7, DDC, GPR160, PHF16, PRLR, VAV3
meta103	0.106398	0.781292	-1.31105	-0.833177	0.259043		meta103	6			AIFM3, C13orf18, CDX2, IHH, NR1I2, PCDH21
meta113	0.334698	0.471871	-1.02257	-0.763979	0.190699		meta113	6			ACE2, C10orf99, LRRC19, PPP1R14D, RPS6KA3, SPINK1
meta82	-0.0145557	0.513274	-0.515038	-0.63215	0.482509		meta82	7			CTSL2, FHDC1, GGH, PITX2, PLAGL2, SPAG1, TSPAN6
meta54	-0.0930412	0.393581	-0.552322	-0.397113	0.347188	Chromosome 20q	meta54	10	2		ANO9, C20orf112, CHMP4B, CLDN3, PPP1R3D, PRSS8, RBM39, SPATA2, TH1L, YTHDF1
meta25	-0.322732	0.346923	-0.412473	-0.33221	0.508697		meta25	17		Chromosome 20 (26 genes) 9.2E-34	C20orf111, C20orf24, CBFA2T2, CGREF1, CSTF1, CXXC5, DPM1, EIF2S2, FAM92A1, ITCH, MAPRE1, NEU1, PARD6B, PCMTD2, RAB22A, SERINC3, TCFL5
meta96	-0.164983	0.423217	-0.244823	-0.587438	0.355477		meta96	6			AHCY, AURKA, CSE1L, TP53RK, TPX2, UBE2C
meta81	-0.302896	0.388464	-0.0778078	-0.458659	0.250124	Chromosome X	meta81	7	0	Chromosome X(7 genes) 1.1E-8	CXorf15, EIF1AX, HDHD1A, MED14, PNPLA4, SCML1, SMC1A
meta97	-0.0901355	0.224558	-0.0164532	-0.178823	0.345302	Chromosome 20p	meta97	6	0	Chromosome 20p (5 genes) 5.0E-11	CDC25B, CSNK2A1, MRPS26, PTPRA, RP5-1022P6.2, SNRPB
meta112	-0.0650776	0.138474	0.271409	-0.501559	0.182982	Lipid synthesis	meta112	6	0	Lipid synthesis (4 genes) 5.0E-2	DHCR7, FASN, FGFBP1, HMGCS1, IDI1, PCSK9
meta67	-0.0604487	0.146325	0.20272	-0.428147	0.104346	Proliferation	meta67	9	3	Cell cycle (36 genes) 3.0E-33	C6orf173, CENPN, DTL, ERI2, LYAR, MARVELD3, NEK4, NUDT15, SSX2IP
meta3	-0.10468	0.145195	0.378296	-0.758607	0.0682798		meta3	50		Mitosis (26 genes) 1.4E-29	ANLN, ASPM, BUB1, BUB1B, C12orf48, CCNA2, CCNB2, CDC2, CDT1, CENPA, CENPE, CEP55, DEPDC1B, DHFR, DSCC1, ECT2, FEN1, FIGNL1, GMNN, HJURP, HOOK1, IQGAP3, KIF11, KIF23, KIF4A, KPNA2, LMNB1, LMNB2, LSM5, MAD2L1, MCM2, MCM3, MELK, MLF1IP, NCAPD2, NEK2, NUSAP1, POLQ, PRC1, PSAT1, PTTG1, RFC4, RRM1, RRM2, SKA2, SMC4, TMEM48, TOP2A, UHRF1, ZWINT
meta43	-0.0371377	0.148866	0.376418	-0.581022	0.0606437		meta43	13		Chromosome (26 genes) 2.5E-17	CCNB1, CDC25A, CDCA5, EZH2, FANCI, FOXM1, H2AFX, HELLS, MCM4, NCAPG, SMC2, SPAG5, TK1
meta132	0.0122404	0.0810131	0.461423	-0.588264	-0.124257		meta132	5		DNA metabolic process (20 genes) 4.9E-10	COQ2, DEPDC1, MTHFD2L, PKP2, STIL
meta84	-0.0621168	-0.0630205	0.224963	-0.143775	0	Chromosome 8	meta84	7	0	Chromosome 8 (7 genes) 5.4E-9	AGPAT5, FDFT1, GTF2E2, LONRF1, MTUS1, VPS37A, ZNF395
meta95	-0.17131	0.185797	0.00352057	-0.168107	0.0212394	Homeobox	meta95	6	0	Homeobox genes	HOXA10, HOXA11, HOXA13, HOXA5, HOXA7, HOXA9
meta98	2.21581	-0.0512465	-0.198049	-0.286685	-1.00206	Colon crypt markers (secretory cells)	meta98	6	4		CLCA1, KIAA1324, MUC2, RETNLB, SPINK4, ST6GALNAC1
meta125	0.987849	-0.417201	0.891024	-0.735372	-1.27625		meta125	5			AGR2, AGR3, ASRGL1, STYK1, TSPAN13
meta126	1.01253	-0.420869	1.43641	-0.185569	-1.15598		meta126	5			CTSE, IL1R2, RAB27B, REG4, TFAP2A
meta124	0.583033	-0.554162	0.642386	-0.262609	-0.326823	Metallothioneins	meta124	5	0		MT1E, MT1F, MT1G, MT1M, MT1X
meta131	-0.609355	-0.532197	1.21431	0.150945	2.30141	Disulfide bond	meta131	5	0	Disulfide bond (1.7E-2)	CXCL5, IL6, MMP1, MMP3, PTGS2
meta130	-0.22763	-0.33908	-0.0417936	0.537129	0.16172	EMT/non canonical WNT	meta130	5	5	Extracellular region part (90 genes) 2.7E-36	C5orf13, CCPG1, FRY, MN1, ZBTB4
meta21	-0.335815	-0.483193	0.269885	0.475702	0.359514		meta21	19		Cell adhesion (57 genes) 1.2E-17	ATP10D, BASP1, CHST11, CXCL12, EPB41L3, FZD7, GPNMB, ITGB2, KLHL5, LRRC8C, LYST, MPEG1, NRP1, RASSF8, SH2B3, SLCO2B1, SRGN, TBC1D9, UBE2E2
meta79	-0.558582	-0.420323	0.143762	0.824211	0.579955		meta79	7		Extracellular matrix (44 genes) 5.3E-30	AEBP1, C1S, COL1A1, COL6A3, LAMA4, PLEKHO1, VIM
meta5	-0.849531	-0.553716	0.430895	0.857448	0.674437		meta5	44		Collagen (16 genes) 1.2E-15	ABCA1, ADAM12, ADAMTS2, BCAT1, C13orf33, CCDC80, CMTM3, COL11A1, COL12A1, COL15A1, COL1A2, COL5A1, COL5A2, DFNA5, DSE, FAP, FN1, GAS1, GFPT2, GJA1, IL1R1, INHBA, LMCD1, LOX, LRRC15, MAFB, MMP14, MXRA5, NID2, PLAU, POSTN, PRRX1, RAB31, RGS16, SFRP2, SNAI2, SULF1, TGFB3, TIMP3, TMEM45A, TNFAIP6, TWIST1, VCAN, ZFPM2
meta7	-0.469221	-0.39848	0.207485	0.622903	0.590795		meta7	39		EGF-like domain (26 genes) 1.6E-12	ADAM19, ANTXR1, CEBPD, CNN3, COL3A1, DCN, DKK3, EMP1, ENTPD1, EPAS1, FAM101B, FBN1, FSTL1, GADD45B, HIF1A, ITGAV, LATS2, LBH, LOC387763, LOXL2, LTBP1, LUM, MDFIC, NFKBIA, PAM, PDGFRB, PRDM1, QKI, RAI14, RCAN1, SDC2, SLFN11, SMARCA1, SOCS3, SOD2, SPOCK1, THBS1, VCAM1, ZNF532
meta11	-0.538875	-0.500412	0.0523966	0.780948	0.434873		meta11	30		Cell motion (33 genes) 7.2E-8	ANGPTL2, CAV1, CD248, CD93, COL6A2, DLC1, ELTD1, FBLN5, FILIP1L, GAS7, GPR116, GREM1, HOPX, HTRA1, ISLR, LGALS1, LOXL1, MFAP4, MMP2, NDN, NID1, NRP2, NXN, PRKCDBP, RHOJ, TIMP2, TNC, TSHZ3, TUBB6, ZNF521
meta17	-0.4666	-0.407805	0.0859909	0.811887	0.62196		meta17	24		Blood vessel development (25 genes) 1.1E-8	C5orf23, CDH11, CLIC4, COL10A1, COL8A1, COL8A2, CTHRC1, CTSK, ECM2, EDIL3, FZD1, GLT8D2, GPX7, GPX8, ISM1, MFAP5, NT5DC1, NUAK1, PARVA, PLS3, SH3BGRL, SPARC, SSPN, TMEM47
meta41	-0.436306	-0.332048	0.157063	0.617938	0.485966		meta41	13		Growth factor binding (6 genes) 6.0E-5	A2M, COL4A1, COL4A2, GSN, MSN, PDLIM2, RUNX1, S100A4, SPSB1, TIMP1, TLN1, TMEM119, TXNIP
meta14	-0.284564	-0.305031	-0.328788	0.911884	0.265566		meta14	27		Frizzled related (5 genes) 6.7E-3	ACTG2, CASQ2, CHRDL1, CNN1, FAM129A, FHL1, FXYD6, GUCY1A3, HSPB6, ITGA7, ITIH5, LMOD1, MAB21L2, MEIS1, MYH11, MYLK, NKX2-3, PLN, PTN, RCAN2, RGMA, SYNM, SYNPO2, THBS4, TNS1, VIP, WFDC1
meta16	-0.598582	-0.528362	0.0144418	1.0262	0.412004		meta16	26			ABI3BP, AKAP12, ALDH1A3, ASPN, BNC2, C10orf10, C1R, C20orf194, C3, C7, CNRIP1, COLEC12, DPYSL3, FBLN1, FNDC1, GNB5, IGFBP5, MOXD1, PRELP, SERPINF1, SERPING1, SLIT3, SRPX, SSBP2, THBS2, TSC22D3
meta9	-0.30954	-0.35647	-0.126558	0.7668	0.511797		meta9	33		Cell junction organization (7 genes) 1.8E-2	ACTA2, AP1S2, ATP8B2, CALD1, CDC42EP3, COL14A1, CXCR7, EDNRA, EFEMP1, FERMT2, FRMD4A, GNG11, GPRASP2, KCTD12, LTBP2, MAF, MAGEH1, MAN1C1, METTL7A, MITF, PALLD, PBX1, PDGFRA, PDK4, PDZRN3, PLAT, PMP22, RGS5, SETBP1, SORBS1, TCF4, ZCCHC24, ZEB2
meta28	-0.381782	-0.406736	-0.0359996	0.954803	0.403321		meta28	17		WNT receptor signalling pathway (8 genes) 1.4E-1	AMOTL1, ANK2, AOC3, ATP2B4, BOC, CFL2, FMOD, IL6ST, JAM3, KANK2, MAP1B, MEIS2, MRVI1, NEXN, PHLDB2, TSPAN2, ZEB1
meta52	-0.526736	-0.292017	-0.168897	1.07404	0.607563		meta52	10			APOD, CPXM2, CSRP1, DDR2, FBXO32, FLNA, IGFBP4, MSRB3, RBPMS, TPM1
meta109	-0.298196	-0.472741	0.0346987	1.15822	0.547374		meta109	6			BHLHE41, CYBRD1, IGFBP7, MGP, SFRP4, SPON1
meta53	-0.2612	-0.393211	0	1.34932	0.502629		meta53	10			ADARB1, CILP, CLDN11, CYP1B1, FABP4, IGF1, MYH10, PRICKLE1, SFRP1, SLIT2
meta70	-0.415409	-0.56817	0.367408	0.685464	0.585951	Cluster 6 / unassigned	meta70	8	6		CTGF, CYR61, DUSP1, EGR2, ITPRIP, LOC149478, SERPINE1, SGK1
meta104	-0.57162	-0.573881	0.554463	0.584509	0.646401		meta104	6			ADM, ARRDC3, PFKFB3, SLC2A3, STC1
meta83	-0.530695	-0.529626	0.741137	0.343435	1.31372	Immune response	meta83	7	7	Immune response (42 genes) 2.0E-28	ALOX5AP, AQP9, BCL2A1, CCL2, HSD11B1, PAPPA, PI15
meta145	-0.381129	-0.543189	0.741271	0.483396	0.587774		meta145	5		Positive regulation of immune system process (16 genes) 4.0E-9	CCDC88A, ICAM1, LCP2, NCF2, TRIB2
meta37	-0.43703	-0.506352	0.505003	0.398499	0.486266		meta37	14		Antigen processing and presentation via MHC class II (6 genes) 7.5E-5	APOC1, C1QA, C1QB, C3AR1, CD40, CYBB, FCER1G, HAVCR2, HCK, HLA-DMB, IFI30, IGSF6, PTAFR, SLAMF8
meta72	-0.419265	-0.435886	0.726622	0.572129	0.525497		meta72	8		Defense response (31 genes) 3.3E-17	DOK3, FCGR2A, FCGR2B, LAPTM5, MSR1, SLC11A1, SLC43A3, SPP1
meta56	-0.0781301	-0.372873	0.300196	0.496277	0.144035		meta56	10		Chemokine signaling pathway (9 genes) 2.2E-3	APOL3, C1orf162, CD74, IL10RA, IL7R, MYO5A, PLCG2, RASSF4, SASH3, TMC8
meta75	-0.197378	-0.417623	0.367274	0.481503	0.226303		meta75	8		Lymphocyte activation (11 genes) 2.1E-5	APBB1IP, CECR1, CXCR4, CYTIP, LCP1, LSP1, NLRC3, RAC2
meta60	-0.334805	-0.43164	0.709308	0.410429	0.249647		meta60	9		Regulation of programmed cell death (14 genes) 2.1E-2	CCL8, CD53, FAM26F, GBP2, GIMAP4, HLA-DPA1, HLA-DRA, PTPRC, TNFSF13B
meta69	-0.0918893	-0.559566	0.653113	0.278154	0.224261		meta69	8			BIRC3, DAPP1, MAP3K8, NFKBIZ, PIK3AP1, RGS1, SP100, TNFAIP3
meta18	-0.170016	-0.431114	1.1931	0.0645008	0.19816		meta18	21	8	Immune response (15 genes) 2.6E-9	APOL1, APOL6, BTN3A3, CXCL10, CXCL11, CXCL9, GBP1, HLA-F, IDO1, IFI16, IRF1, NLRC5, PARP14, PARP9, RARRES3, SECTM1, STAT1, TAP1, TAP2, TRIM22
meta40	-0.242647	-0.360081	0.828132	0.120431	0.232659		meta40	13		Small chemokines (3 genes) 1.9E-2, 6p21.3 (4 genes) 3.8E-2	CMPK2, DDX58, IFI44, IFI6, IFIH1, IFIT3, MX1, MX2, OAS2, OAS3, SAMD9, SAMD9L, XAF1
meta143	0.0942729	-0.255578	0.48936	0.0879531	0.352711	Unassigned	meta143	5	0		DUSP5, ERRFI1, KLF6, MXD1, PLAUR
meta80	0.0611917	-0.275462	0.214088	0.299801	0.215827	Regulation of RNA metabolic process	meta80	7	0	Regulation of RNA metabolic process (6 genes) 4.9E-2	ATF3, C8orf4, FOS, JUNB, NR4A1, SIK1, ZFP36
meta71	0.00172774	0.0222136	-0.4862	0.129472	0.391555	Gut development	meta71	8	0	Gut development (3 genes) 3.5E-2	CCL11, CH25H, EDNRB, F2RL2, FOXF1, FOXF2, PCDH18, WNT5A

## Sheet: SignTestDetails
Order	Meta_genes	A_median	A_padj	A_CIlow	A_CIup	B_median	B_padj	B_CIlow	B_CIup	C_median	C_padj	C_CIlow	C_CIup	D_median	D_padj	D_CIlow	D_CIup	E_median	E_padj	E_CIlow	E_CIup
1	meta105	1.42466	0	1.24499	1.71481	0.6258	3.19932e-07	0.302163	0.907491	-1.27053	1.81139e-22	-1.52826	-1.15542	-0.86565	2.11147e-10	-1.13124	-0.562306	0.0949971	0.912583	-0.357971	0.627274
2	meta141	-0.238041	0.0882576	-0.519866	0.0039606	0.600722	-5.9952e-15	0.436903	0.672484	-0.838067	4.41497e-21	-0.973732	-0.650944	-0.175405	0.00573783	-0.366827	-0.0575939	0.495036	8.59642e-07	0.395503	0.584191
3	meta144	0.231071	4.02518e-05	0.132053	0.465085	0.267219	1.33227e-14	0.210134	0.367358	-0.54287	1.75858e-10	-0.687541	-0.443198	-0.42879	2.11147e-10	-0.525632	-0.299489	0.09476	0.10671	-0.0034414	0.277569
4	meta76	-0.142609	0.0882576	-0.265254	0.000522164	0.607586	-7.99361e-15	0.543885	0.689961	-0.902853	7.99361e-15	-1.01357	-0.759169	-0.629924	8.92975e-12	-0.833243	-0.4616	0.344717	0.000187132	0.176814	0.48686
5	meta103	0.106398	0.0729246	0	0.231054	0.781292	-4.79616e-15	0.706031	0.847438	-1.31105	1.06593e-31	-1.48266	-1.18175	-0.833177	7.08524e-15	-1.02439	-0.569467	0.259043	1.84942e-05	0.166892	0.386048
6	meta113	0.334698	1.95786e-09	0.200623	0.510328	0.471871	-2.39808e-14	0.385937	0.595453	-1.02257	2.05764e-28	-1.1855	-0.862384	-0.763979	3.1021e-15	-0.887928	-0.634118	0.190699	0.026058	0.105217	0.400824
7	meta82	-0.0145557	0.923401	-0.198896	0.113358	0.513274	-1.19904e-14	0.420899	0.592471	-0.515038	4.94242e-18	-0.593097	-0.435844	-0.63215	1.65991e-17	-0.800063	-0.500164	0.482509	1.35499e-06	0.338102	0.647429
8	meta54	-0.0930412	0.598977	-0.259018	0.128443	0.393581	9.22339e-15	0.309739	0.46129	-0.552322	3.25099e-16	-0.622956	-0.473596	-0.397113	3.74216e-07	-0.579588	-0.216824	0.347188	0.00035487	0.182297	0.473236
9	meta25	-0.322732	0.0407677	-0.464843	-0.0359371	0.346923	1.10874e-12	0.23671	0.427796	-0.412473	5.04288e-10	-0.473858	-0.296783	-0.33221	6.79102e-08	-0.458312	-0.251588	0.508697	8.59642e-07	0.311444	0.621233
10	meta96	-0.164983	0.0202969	-0.333232	-0.0294877	0.423217	-3.9968e-15	0.318529	0.50847	-0.244823	4.70768e-07	-0.345437	-0.167001	-0.587438	4.12575e-18	-0.761621	-0.453449	0.355477	6.02318e-05	0.2805	0.517429
11	meta81	-0.302896	0.0113535	-0.400024	-0.0834723	0.388464	1.3845e-09	0.277394	0.454784	-0.0778078	0.20462	-0.185991	0.0385193	-0.458659	8.34285e-14	-0.611717	-0.373998	0.250124	0.00253173	0.137146	0.405751
12	meta97	-0.0901355	0.04942	-0.23432	-0.00134419	0.224558	0.000176405	0.0996561	0.323436	-0.0164532	0.822704	-0.093051	0.070993	-0.178823	6.63924e-05	-0.320344	-0.0709505	0.345302	0.0456403	0.0472852	0.492585
13	meta112	-0.0650776	0.220505	-0.168496	0.0267214	0.138474	0.00450918	0.0365985	0.258586	0.271409	1.2275e-05	0.182184	0.438696	-0.501559	2.39808e-14	-0.618454	-0.433564	0.182982	0.0334071	0.029268	0.417457
14	meta67	-0.0604487	0.293809	-0.130448	0.0449845	0.146325	0.000880579	0.0574484	0.222971	0.20272	0.000262488	0.0903377	0.320474	-0.428147	4.12575e-18	-0.491631	-0.362863	0.104346	0.327962	-0.137163	0.262589
15	meta3	-0.10468	0.252919	-0.233464	0.025917	0.145195	0.0184058	0.0158583	0.222655	0.378296	5.38685e-12	0.28029	0.463725	-0.758607	4.15158e-29	-0.861684	-0.62156	0.0682798	0.460581	-0.0690122	0.197114
16	meta43	-0.0371377	0.488942	-0.119182	0.0339058	0.148866	0.00257303	0.0525425	0.223073	0.376418	1.71707e-08	0.262881	0.445997	-0.581022	1.08977e-24	-0.722037	-0.474438	0.0606437	0.460581	-0.0951937	0.208329
17	meta132	0.0122404	0.862779	-0.0468379	0.152173	0.0810131	0.104726	-0.0225443	0.156279	0.461423	5.38685e-12	0.336767	0.559872	-0.588264	2.49259e-19	-0.706401	-0.475869	-0.124257	0.327962	-0.346309	0.0972303
18	meta84	-0.0621168	0.0316065	-0.1685	-0.00539137	-0.0630205	0.400792	-0.148351	0.0444438	0.224963	2.42107e-05	0.14974	0.324785	-0.143775	0.00894783	-0.257548	-0.0519859	0	1	-0.237575	0.241856
19	meta95	-0.17131	0.0505197	-0.37111	-0.0538236	0.185797	0.0113628	0.0795558	0.33346	0.00352057	1	-0.173377	0.0895202	-0.168107	0.0107303	-0.311808	-0.0239887	0.0212394	0.912583	-0.245265	0.114759
20	meta98	2.21581	2.9976e-15	1.87616	2.43896	-0.0512465	0.400792	-0.148084	0.0655057	-0.198049	0.0775446	-0.309408	0	-0.286685	1.85769e-06	-0.431954	-0.176013	-1.00206	8.99281e-14	-1.77613	-0.712475
21	meta125	0.987849	-2.39808e-14	0.84809	1.1126	-0.417201	1.92379e-06	-0.537883	-0.252114	0.891024	9.22339e-16	0.671381	1.10909	-0.735372	2.11147e-10	-0.911014	-0.52824	-1.27625	9.1732e-09	-1.78547	-1.0825
22	meta126	1.01253	2.9976e-15	0.831043	1.12264	-0.420869	7.66256e-19	-0.4946	-0.36298	1.43641	0	1.19156	1.69117	-0.185569	0.000536185	-0.254863	-0.0895021	-1.15598	1.1241e-14	-1.32485	-0.941328
23	meta124	0.583033	4.0048e-07	0.389901	0.748392	-0.554162	4.72118e-10	-0.718192	-0.381661	0.642386	2.1953e-09	0.500474	0.931674	-0.262609	0.0162422	-0.44116	-0.0916167	-0.326823	0.177607	-0.453342	0.076969
24	meta131	-0.609355	1.32622e-06	-0.858113	-0.458765	-0.532197	2.94686e-07	-0.660796	-0.35547	1.21431	1.69539e-11	0.960847	1.5901	0.150945	0.704768	-0.203303	0.429613	2.30141	8.99281e-14	1.98351	2.77051
25	meta130	-0.22763	0.00904233	-0.360177	-0.0871588	-0.33908	3.80468e-06	-0.44756	-0.211553	-0.0417936	0.644452	-0.143696	0.0867244	0.537129	8.68684e-13	0.388674	0.796655	0.16172	0.221201	-0.0148243	0.294266
26	meta21	-0.335815	1.32622e-06	-0.475389	-0.214942	-0.483193	1.07782e-19	-0.585238	-0.393488	0.269885	2.42107e-05	0.145342	0.398929	0.475702	7.08524e-15	0.39684	0.597875	0.359514	3.19276e-06	0.194887	0.490493
27	meta79	-0.558582	1.02007e-06	-0.720369	-0.437475	-0.420323	2.41794e-18	-0.550245	-0.353298	0.143762	0.00380572	0.0597577	0.271546	0.824211	6.31074e-16	0.717343	1.00921	0.579955	1.20341e-05	0.390283	0.796557
28	meta5	-0.849531	4.12607e-10	-1.04435	-0.525315	-0.553716	5.52212e-25	-0.6349	-0.413668	0.430895	2.96257e-08	0.316333	0.578671	0.857448	6.31074e-16	0.710393	1.01025	0.674437	3.77621e-10	0.60124	1.01158
29	meta7	-0.469221	5.9419e-10	-0.602977	-0.268365	-0.39848	1.35862e-14	-0.529961	-0.327571	0.207485	0.00225617	0.0993749	0.331317	0.622903	2.39808e-14	0.475046	0.733785	0.590795	4.88829e-08	0.416416	0.756396
30	meta11	-0.538875	1.35186e-08	-0.677287	-0.329094	-0.500412	1.85165e-21	-0.627103	-0.435773	0.0523966	0.644452	-0.0426748	0.198008	0.780948	6.31074e-16	0.668743	0.879336	0.434873	1.57853e-09	0.333189	0.544311
31	meta17	-0.4666	1.97635e-08	-0.6782	-0.33092	-0.407805	4.28802e-16	-0.549881	-0.316131	0.0859909	0.644452	-0.0632143	0.2298	0.811887	6.31074e-16	0.63571	0.921744	0.62196	2.54203e-08	0.459183	0.806257
32	meta41	-0.436306	5.72224e-07	-0.60178	-0.241076	-0.332048	6.51084e-14	-0.411704	-0.258161	0.157063	0.0252222	0.0221768	0.252595	0.617938	6.31074e-16	0.487497	0.793065	0.485966	1.20341e-05	0.359328	0.839444
33	meta14	-0.284564	0.000442182	-0.510577	-0.147624	-0.305031	1.50746e-06	-0.423109	-0.205962	-0.328788	1.55581e-06	-0.413876	-0.233753	0.911884	6.31074e-16	0.747388	1.20512	0.265566	0.0129622	0.0588447	0.544094
34	meta16	-0.598582	4.31688e-09	-0.680706	-0.434662	-0.528362	5.24762e-22	-0.658363	-0.3925	0.0144418	0.971802	-0.134567	0.171555	1.0262	6.31074e-16	0.910596	1.1774	0.412004	7.70856e-08	0.268851	0.629083
35	meta9	-0.30954	4.02518e-05	-0.440304	-0.22954	-0.35647	3.99702e-11	-0.423837	-0.282078	-0.126558	0.0452713	-0.297371	-0.00499816	0.7668	6.31074e-16	0.699366	0.920602	0.511797	2.03072e-07	0.263673	0.615485
36	meta28	-0.381782	6.3549e-08	-0.518731	-0.284871	-0.406736	3.6271e-14	-0.488655	-0.318446	-0.0359996	0.971802	-0.181083	0.109752	0.954803	6.31074e-16	0.799038	1.17713	0.403321	3.981e-05	0.209338	0.570584
37	meta52	-0.526736	2.78863e-11	-0.606463	-0.356776	-0.292017	1.3845e-09	-0.396259	-0.208854	-0.168897	0.0078337	-0.32136	-0.0911546	1.07404	6.31074e-16	0.929083	1.18845	0.607563	2.03072e-07	0.39157	0.75042
38	meta109	-0.298196	9.70819e-06	-0.530731	-0.189917	-0.472741	3.78085e-22	-0.533108	-0.382392	0.0346987	0.941347	-0.137161	0.21749	1.15822	6.31074e-16	1.01746	1.29828	0.547374	3.19276e-06	0.295854	0.831032
39	meta53	-0.2612	1.32622e-06	-0.39901	-0.124132	-0.393211	4.0813e-21	-0.476156	-0.316655	0	1	-0.0871363	0.130389	1.34932	6.31074e-16	1.08011	1.55386	0.502629	0.000125948	0.283695	0.75646
40	meta70	-0.415409	9.31116e-05	-0.510623	-0.175423	-0.56817	3.39095e-24	-0.695364	-0.432947	0.367408	1.63688e-05	0.221091	0.567549	0.685464	8.68684e-13	0.487962	0.894001	0.585951	3.22538e-07	0.370153	0.860905
41	meta104	-0.57162	3.95833e-11	-0.689791	-0.397452	-0.573881	1.17417e-26	-0.659089	-0.489447	0.554463	1.66808e-12	0.439764	0.726667	0.584509	3.93881e-11	0.402417	0.743163	0.646401	3.19276e-06	0.379013	0.913575
42	meta83	-0.530695	6.31297e-09	-0.704934	-0.345129	-0.529626	6.07624e-21	-0.624775	-0.464019	0.741137	0	0.666678	0.859247	0.343435	3.46148e-05	0.228771	0.524231	1.31372	8.99281e-14	0.997821	1.57591
43	meta145	-0.381129	1.02007e-06	-0.514177	-0.266273	-0.543189	4.97621e-24	-0.646643	-0.433246	0.741271	0	0.623621	0.901776	0.483396	1.25438e-13	0.352964	0.615973	0.587774	3.981e-05	0.196008	0.74608
44	meta37	-0.43703	1.34421e-09	-0.567269	-0.325443	-0.506352	5.24762e-22	-0.597242	-0.395754	0.505003	5.04288e-10	0.311744	0.70939	0.398499	2.69076e-11	0.299336	0.590468	0.486266	2.03072e-07	0.246787	0.547524
45	meta72	-0.419265	6.87593e-12	-0.575789	-0.309883	-0.435886	8.15683e-27	-0.544658	-0.386785	0.726622	7.99361e-15	0.518545	0.879552	0.572129	2.73115e-13	0.437335	0.716237	0.525497	9.1732e-09	0.27898	0.791995
46	meta56	-0.0781301	0.220505	-0.156471	0.0295267	-0.372873	7.21426e-24	-0.406635	-0.305633	0.300196	2.50742e-06	0.207814	0.417762	0.496277	0	0.338143	0.609869	0.144035	0.0119247	0.020817	0.207108
47	meta75	-0.197378	0.0118813	-0.298955	-0.0372116	-0.417623	7.27709e-20	-0.518107	-0.332966	0.367274	1.69539e-11	0.263583	0.525011	0.481503	2.37199e-09	0.348872	0.598659	0.226303	0.000986115	0.114569	0.307795
48	meta60	-0.334805	0.000126329	-0.494568	-0.133054	-0.43164	7.48957e-18	-0.541029	-0.368731	0.709308	1.66808e-12	0.507237	0.910719	0.410429	6.79102e-08	0.233425	0.61921	0.249647	0.0334071	0.0049882	0.418992
49	meta69	-0.0918893	0.488942	-0.188326	0.07291	-0.559566	1.68477e-22	-0.651009	-0.42636	0.653113	0	0.522679	0.729944	0.278154	0.000928318	0.0882047	0.38156	0.224261	0.0129622	0.0797168	0.433264
50	meta18	-0.170016	0.108285	-0.315227	0.00668525	-0.431114	6.41723e-13	-0.557723	-0.317409	1.1931	9.22339e-16	0.859608	1.41274	0.0645008	0.660627	-0.0950349	0.224741	0.19816	0.00035487	0.0608584	0.310601
51	meta40	-0.242647	0.0608313	-0.355974	-0.0277719	-0.360081	1.2862e-10	-0.481239	-0.291826	0.828132	9.22339e-16	0.691313	0.963204	0.120431	0.428192	-0.065408	0.255338	0.232659	0.221201	-0.0846834	0.364731
52	meta143	0.0942729	0.388553	-0.0788751	0.189764	-0.255578	8.49211e-09	-0.339239	-0.171666	0.48936	2.96257e-08	0.397626	0.592771	0.0879531	0.350323	-0.076161	0.224912	0.352711	0.0456403	0.0882799	0.641784
53	meta80	0.0611917	0.598977	-0.0981554	0.269066	-0.275462	6.38743e-09	-0.433354	-0.144809	0.214088	0.0779014	-0.00487889	0.346816	0.299801	8.57114e-05	0.179545	0.475357	0.215827	0.0456403	0.0269654	0.495057
54	meta71	0.00172774	0.862779	-0.139237	0.148397	0.0222136	0.714568	-0.130534	0.153446	-0.4862	4.70768e-07	-0.616836	-0.334744	0.129472	0.660627	-0.137886	0.306123	0.391555	0.026058	0.223571	0.629635

## Sheet: Pairwise
Gene module (meta-gene)	Fold change of mean expression pairwise differences between subtypes. Highlighted values are significant at FDR<=10% (FDR Benjamini-Hochberg), as obtained from limma. Red labeled cells denote significantly higher and green labeled cells significantly higher expression of the meta-gene in the subtype on the left (B in B/A, for example).
	B/A	C/A	D/A	E/A	C/B	D/B	E/B	D/C	E/C	E/D
meta105	-0.723018	-2.61861	-2.18033	1.43692	-1.8956	-1.45731	-0.540733	0.438288	1.35486	0.916575
meta141	0.779955	-0.468236	0.0595335	-0.285494	-1.24819	-0.720422	0.00411389	0.527769	1.2523	0.724536
meta144	0.00886509	-1.05914	-0.846346	0.274391	-1.06801	-0.855211	-0.125513	0.212798	0.942497	0.729699
meta76	0.790029	-0.614739	-0.575578	-0.228222	-1.40477	-1.36561	-0.213954	0.0391611	1.19081	1.15165
meta103	0.756423	-1.4382	-0.970703	0.0777574	-2.19462	-1.72713	-0.429659	0.467497	1.76496	1.29747
meta113	0.144414	-1.54805	-1.22073	0.401872	-1.69246	-1.36515	-0.290652	0.327318	1.40181	1.07449
meta82	0.610889	-0.411952	-0.553506	-0.0630327	-1.02284	-1.16439	0.0222333	-0.141554	1.04507	1.18663
meta54	0.458764	-0.451809	-0.263473	-0.124106	-0.910573	-0.722236	0.0138374	0.188336	0.92441	0.736074
meta25	0.658574	-0.0426722	-0.0349898	-0.385325	-0.701246	-0.693564	0.160796	0.00768236	0.862042	0.85436
meta96	0.673084	0.0206659	-0.426308	-0.276369	-0.652418	-1.09939	-0.0869877	-0.446974	0.565431	1.0124
meta81	0.589615	0.155309	-0.175372	-0.249166	-0.434306	-0.764987	0.00094974	-0.33068	0.435256	0.765937
meta97	0.347584	0.135854	-0.0039817	-0.166216	-0.21173	-0.351565	0.111206	-0.139835	0.322936	0.462771
meta112	0.162657	0.284407	-0.51085	-0.0315923	0.12175	-0.673507	0.140246	-0.795257	0.0184962	0.813753
meta67	0.27756	0.336806	-0.31385	-0.102411	0.0592458	-0.591411	-0.0410695	-0.650656	-0.100315	0.550341
meta3	0.241229	0.56617	-0.616307	-0.190774	0.324941	-0.857536	-0.00312975	-1.18248	-0.32807	0.854406
meta43	0.216773	0.465458	-0.54303	-0.110969	0.248684	-0.759803	-0.0443672	-1.00849	-0.293052	0.715436
meta132	0.0382179	0.388455	-0.594286	0.0370026	0.350237	-0.632504	-0.15508	-0.98274	-0.505317	0.477423
meta84	0.0578569	0.387138	-0.0258097	-0.118898	0.329281	-0.0836667	0.121329	-0.412948	-0.207952	0.204996
meta95	0.224224	0.0587402	-0.018325	-0.231301	-0.165484	-0.242549	-0.128668	-0.0770652	0.0368154	0.113881
meta98	-2.19032	-2.12143	-2.59163	2.17547	0.0688908	-0.401308	-1.3107	-0.470199	-1.37959	-0.909394
meta125	-1.30712	-0.135604	-1.71853	0.966684	1.17152	-0.411405	-1.03958	-1.58292	-2.21109	-0.628172
meta126	-1.43439	0.607674	-1.1217	0.971639	2.04206	0.312689	-0.652545	-1.72937	-2.69461	-0.965235
meta124	-1.24556	0.168211	-0.887866	0.637666	1.41377	0.357692	0.49294	-1.05608	-0.920829	0.135248
meta131	0.223442	1.83288	0.842124	-0.588578	1.60944	0.618682	2.63695	-0.990759	1.02751	2.01827
meta130	-0.0676911	0.163212	0.766754	-0.259939	0.230903	0.834445	0.507634	0.603542	0.27673	-0.326812
meta21	-0.0684788	0.683977	0.917261	-0.439569	0.752456	0.985739	0.87001	0.233283	0.117554	-0.115729
meta79	0.0789492	0.699966	1.5024	-0.584579	0.621017	1.42346	1.09234	0.802438	0.471327	-0.331111
meta5	0.22666	1.20404	1.66243	-0.808941	0.977378	1.43577	1.39878	0.458394	0.4214	-0.0369947
meta7	0.132828	0.741608	1.15705	-0.58869	0.60878	1.02422	1.04442	0.415444	0.43564	0.0201955
meta11	0.0513096	0.627288	1.29549	-0.575896	0.575979	1.24418	0.979637	0.668198	0.403658	-0.264539
meta17	0.0864437	0.567922	1.29743	-0.496816	0.481479	1.21099	1.05472	0.729508	0.573243	-0.156265
meta41	0.13376	0.55305	1.07352	-0.446559	0.41929	0.939764	0.87409	0.520474	0.454799	-0.0656747
meta14	0.03924	0.0359792	1.43239	-0.359503	-0.00326075	1.39315	0.605141	1.39641	0.608402	-0.78801
meta16	0.105442	0.701891	1.79693	-0.746681	0.596449	1.69149	1.11706	1.09504	0.520615	-0.574425
meta9	0.0666474	0.230594	1.15321	-0.423768	0.163947	1.08656	0.81748	0.922611	0.653533	-0.269078
meta28	0.0557399	0.410813	1.44054	-0.434598	0.355073	1.3848	0.755315	1.02973	0.400242	-0.629484
meta52	0.221621	0.325202	1.61732	-0.56751	0.103581	1.3957	0.899333	1.29212	0.795752	-0.496363
meta109	-0.119095	0.383809	1.56444	-0.383348	0.502903	1.68354	1.02279	1.18063	0.519891	-0.660742
meta53	-0.0868517	0.450377	1.73267	-0.291732	0.537229	1.81952	0.924643	1.28229	0.387414	-0.894878
meta70	-0.176769	0.724062	1.14551	-0.36941	0.900831	1.32228	1.1458	0.421445	0.244971	-0.176474
meta104	0.0193259	1.16592	1.18021	-0.569011	1.14659	1.16088	1.22313	0.0142902	0.0765325	0.0622423
meta83	-0.00240488	1.28468	0.930585	-0.477417	1.28708	0.93299	1.72929	-0.354093	0.442212	0.796304
meta145	-0.123289	1.18018	0.886466	-0.389407	1.30347	1.00975	0.996316	-0.29371	-0.307149	-0.0134386
meta37	-0.0702105	0.938102	0.883599	-0.398415	1.00831	0.953809	0.923377	-0.0545035	-0.0849357	-0.0304322
meta72	0.0299456	1.16553	1.07094	-0.479917	1.13558	1.04099	1.06288	-0.0945888	-0.072704	0.0218848
meta56	-0.261823	0.436209	0.611514	-0.0779575	0.698032	0.873337	0.566216	0.175305	-0.131816	-0.307121
meta75	-0.263626	0.645806	0.598048	-0.161863	0.909432	0.861675	0.723427	-0.0477572	-0.186005	-0.138248
meta60	-0.138066	1.07656	0.747563	-0.295303	1.21462	0.885629	0.745646	-0.328995	-0.468979	-0.139983
meta69	-0.403862	0.80853	0.340168	-0.178734	1.21239	0.74403	0.847172	-0.468362	-0.36522	0.103143
meta18	-0.239665	1.17678	0.237371	-0.155505	1.41645	0.477037	0.699978	-0.93941	-0.716469	0.222941
meta40	-0.188194	0.97237	0.317448	-0.0974737	1.16056	0.505642	0.450515	-0.654922	-0.710049	-0.0551273
meta143	-0.250072	0.446144	0.0688103	0.0133644	0.696215	0.318882	0.563566	-0.377333	-0.132649	0.244684
meta80	-0.440845	0.000851406	0.175301	0.116878	0.441696	0.616146	0.497102	0.17445	0.0554056	-0.119044
meta71	-0.0209953	-0.428782	0.165362	-0.0427996	-0.407787	0.186357	0.377846	0.594144	0.785633	0.191489

## Sheet: A B
		Mean		FoldChange		Standard deviation SD		N
Order	ID	A	B	B/A	adj.P.Val	A	B	A	B
1	meta105	1.43692	0.713904	-0.723018	5.62296e-06	1.15543	1.3828	109	269
2	meta141	-0.285494	0.494461	0.779955	5.47456e-17	0.848304	0.72763	109	269
3	meta144	0.274391	0.283256	0.00886509	0.916729	0.664861	0.597546	109	269
4	meta76	-0.228222	0.561807	0.790029	7.51558e-23	0.68666	0.624844	109	269
5	meta103	0.0777574	0.83418	0.756423	1.63727e-17	0.685271	0.739791	109	269
6	meta113	0.401872	0.546286	0.144414	0.134761	0.519599	0.809036	109	269
7	meta82	-0.0630327	0.547856	0.610889	7.54929e-13	0.613948	0.737541	109	269
8	meta54	-0.124106	0.334658	0.458764	3.62503e-10	0.593517	0.605562	109	269
9	meta25	-0.385325	0.27325	0.658574	1.17925e-16	0.721809	0.619337	109	269
10	meta96	-0.276369	0.396715	0.673084	1.63727e-17	0.725877	0.606789	109	269
11	meta81	-0.249166	0.34045	0.589615	1.51577e-13	0.608638	0.675199	109	269
12	meta97	-0.166216	0.181368	0.347584	4.6189e-05	0.570401	0.746531	109	269
13	meta112	-0.0315923	0.131065	0.162657	0.0761582	0.637837	0.722982	109	269
14	meta67	-0.102411	0.175149	0.27756	4.11452e-05	0.478522	0.574667	109	269
15	meta3	-0.190774	0.0504553	0.241229	0.00325743	0.625139	0.665157	109	269
16	meta43	-0.110969	0.105804	0.216773	0.00575617	0.602952	0.629174	109	269
17	meta132	0.0370026	0.0752205	0.0382179	0.650064	0.50464	0.636918	109	269
18	meta84	-0.118898	-0.061041	0.0578569	0.487836	0.481401	0.656352	109	269
19	meta95	-0.231301	-0.00707711	0.224224	0.0761582	0.809326	1.02752	109	269
20	meta98	2.17547	-0.0148553	-2.19032	3.38919e-61	1.06173	0.916785	109	269
21	meta125	0.966684	-0.340437	-1.30712	5.46056e-30	0.78892	0.958307	109	269
22	meta126	0.971639	-0.46275	-1.43439	8.33837e-52	0.705586	0.7013	109	269
23	meta124	0.637666	-0.607892	-1.24556	2.22287e-20	1.10661	1.09774	109	269
24	meta131	-0.588578	-0.365136	0.223442	0.134761	1.11218	1.16917	109	269
25	meta130	-0.259939	-0.32763	-0.0676911	0.487836	0.596526	0.748483	109	269
26	meta21	-0.439569	-0.508048	-0.0684788	0.437898	0.602803	0.641777	109	269
27	meta79	-0.584579	-0.50563	0.0789492	0.403882	0.77932	0.63535	109	269
28	meta5	-0.808941	-0.582281	0.22666	0.0100163	0.778533	0.664239	109	269
29	meta7	-0.58869	-0.455862	0.132828	0.139528	0.709677	0.682113	109	269
30	meta11	-0.575896	-0.524587	0.0513096	0.54519	0.676164	0.610411	109	269
31	meta17	-0.496816	-0.410372	0.0864437	0.288455	0.604393	0.590236	109	269
32	meta41	-0.446559	-0.3128	0.13376	0.101022	0.653142	0.596037	109	269
33	meta14	-0.359503	-0.320263	0.03924	0.68022	0.675571	0.734915	109	269
34	meta16	-0.746681	-0.64124	0.105442	0.330765	0.839082	0.7715	109	269
35	meta9	-0.423768	-0.357121	0.0666474	0.470272	0.624226	0.673884	109	269
36	meta28	-0.434598	-0.378858	0.0557399	0.501227	0.581362	0.62873	109	269
37	meta52	-0.56751	-0.345889	0.221621	0.00691711	0.661755	0.64784	109	269
38	meta109	-0.383348	-0.502442	-0.119095	0.162926	0.660772	0.648128	109	269
39	meta53	-0.291732	-0.378584	-0.0868517	0.232701	0.535567	0.538326	109	269
40	meta70	-0.36941	-0.54618	-0.176769	0.0411257	0.691625	0.65458	109	269
41	meta104	-0.569011	-0.549685	0.0193259	0.846526	0.641462	0.680952	109	269
42	meta83	-0.477417	-0.479821	-0.00240488	0.973303	0.644319	0.625925	109	269
43	meta145	-0.389407	-0.512696	-0.123289	0.112428	0.615114	0.569005	109	269
44	meta37	-0.398415	-0.468626	-0.0702105	0.378969	0.588522	0.560525	109	269
45	meta72	-0.479917	-0.449971	0.0299456	0.67998	0.556804	0.506016	109	269
46	meta56	-0.0779575	-0.33978	-0.261823	9.56183e-07	0.444538	0.419744	109	269
47	meta75	-0.161863	-0.42549	-0.263626	0.000114883	0.541469	0.560084	109	269
48	meta60	-0.295303	-0.433369	-0.138066	0.117479	0.674252	0.666152	109	269
49	meta69	-0.178734	-0.582596	-0.403862	5.62296e-06	0.677608	0.752058	109	269
50	meta18	-0.155505	-0.395171	-0.239665	0.0116088	0.787072	0.744783	109	269
51	meta40	-0.0974737	-0.285668	-0.188194	0.0437491	0.724636	0.721058	109	269
52	meta143	0.0133644	-0.236707	-0.250072	0.000515787	0.577971	0.582964	109	269
53	meta80	0.116878	-0.323967	-0.440845	2.1319e-05	0.882471	0.842527	109	269
54	meta71	-0.0427996	-0.0637948	-0.0209953	0.856745	0.748099	0.876321	109	269

## Sheet: A C
		Mean		FoldChange		SD		N
Order	ID	A	C	C/A	adj.P.Val	A	C	A	C
1	meta105	1.43692	-1.18169	-2.61861	4.05336e-54	1.15543	0.978158	109	154
2	meta141	-0.285494	-0.753729	-0.468236	7.8201e-07	0.848304	0.628448	109	154
3	meta144	0.274391	-0.784754	-1.05914	2.46286e-16	0.664861	1.12302	109	154
4	meta76	-0.228222	-0.842961	-0.614739	2.77161e-09	0.68666	0.851269	109	154
5	meta103	0.0777574	-1.36044	-1.4382	1.10945e-34	0.685271	0.8616	109	154
6	meta113	0.401872	-1.14618	-1.54805	2.82478e-36	0.519599	0.988479	109	154
7	meta82	-0.0630327	-0.474985	-0.411952	4.62459e-08	0.613948	0.530215	109	154
8	meta54	-0.124106	-0.575915	-0.451809	2.47185e-08	0.593517	0.623469	109	154
9	meta25	-0.385325	-0.427997	-0.0426722	0.645943	0.721809	0.622175	109	154
10	meta96	-0.276369	-0.255703	0.0206659	0.803995	0.725877	0.515159	109	154
11	meta81	-0.249166	-0.0938566	0.155309	0.0655532	0.608638	0.659553	109	154
12	meta97	-0.166216	-0.0303621	0.135854	0.0688482	0.570401	0.558247	109	154
13	meta112	-0.0315923	0.252815	0.284407	0.0019089	0.637837	0.755394	109	154
14	meta67	-0.102411	0.234395	0.336806	4.67181e-06	0.478522	0.608799	109	154
15	meta3	-0.190774	0.375396	0.56617	8.18334e-13	0.625139	0.551924	109	154
16	meta43	-0.110969	0.354488	0.465458	2.56267e-09	0.602952	0.571347	109	154
17	meta132	0.0370026	0.425457	0.388455	7.12764e-08	0.50464	0.564381	109	154
18	meta84	-0.118898	0.26824	0.387138	7.90358e-07	0.481401	0.664462	109	154
19	meta95	-0.231301	-0.172561	0.0587402	0.605045	0.809326	0.808795	109	154
20	meta98	2.17547	0.0540356	-2.12143	1.66753e-29	1.06173	1.48774	109	154
21	meta125	0.966684	0.83108	-0.135604	0.277931	0.78892	1.05581	109	154
22	meta126	0.971639	1.57931	0.607674	1.72004e-06	0.705586	1.14842	109	154
23	meta124	0.637666	0.805876	0.168211	0.257301	1.10661	1.14739	109	154
24	meta131	-0.588578	1.2443	1.83288	1.04251e-23	1.11218	1.45386	109	154
25	meta130	-0.259939	-0.096727	0.163212	0.0699019	0.596526	0.751444	109	154
26	meta21	-0.439569	0.244409	0.683977	3.60857e-15	0.602803	0.661783	109	154
27	meta79	-0.584579	0.115387	0.699966	8.56602e-12	0.77932	0.765765	109	154
28	meta5	-0.808941	0.395097	1.20404	1.60408e-26	0.778533	0.811161	109	154
29	meta7	-0.58869	0.152918	0.741608	3.78811e-14	0.709677	0.739291	109	154
30	meta11	-0.575896	0.051392	0.627288	6.14414e-13	0.676164	0.624238	109	154
31	meta17	-0.496816	0.0711064	0.567922	1.71741e-09	0.604393	0.780645	109	154
32	meta41	-0.446559	0.106491	0.55305	9.85601e-10	0.653142	0.700966	109	154
33	meta14	-0.359503	-0.323524	0.0359792	0.692924	0.675571	0.658148	109	154
34	meta16	-0.746681	-0.0447906	0.701891	7.60679e-11	0.839082	0.799602	109	154
35	meta9	-0.423768	-0.193174	0.230594	0.00890337	0.624226	0.715561	109	154
36	meta28	-0.434598	-0.0237847	0.410813	6.52736e-07	0.581362	0.657593	109	154
37	meta52	-0.56751	-0.242308	0.325202	0.000128589	0.661755	0.648283	109	154
38	meta109	-0.383348	0.000461141	0.383809	0.000205449	0.660772	0.893076	109	154
39	meta53	-0.291732	0.158645	0.450377	1.01518e-06	0.535567	0.807638	109	154
40	meta70	-0.36941	0.354651	0.724062	1.87694e-12	0.691625	0.823323	109	154
41	meta104	-0.569011	0.596907	1.16592	2.61149e-26	0.641462	0.859296	109	154
42	meta83	-0.477417	0.807261	1.28468	4.85646e-31	0.644319	0.839166	109	154
43	meta145	-0.389407	0.790769	1.18018	1.41957e-30	0.615114	0.766824	109	154
44	meta37	-0.398415	0.539687	0.938102	4.33828e-22	0.588522	0.761501	109	154
45	meta72	-0.479917	0.685611	1.16553	1.56205e-31	0.556804	0.757153	109	154
46	meta56	-0.0779575	0.358252	0.436209	5.04114e-09	0.444538	0.625641	109	154
47	meta75	-0.161863	0.483942	0.645806	1.54436e-13	0.541469	0.71192	109	154
48	meta60	-0.295303	0.781256	1.07656	1.49412e-19	0.674252	0.984866	109	154
49	meta69	-0.178734	0.629796	0.80853	2.99842e-17	0.677608	0.714345	109	154
50	meta18	-0.155505	1.02128	1.17678	4.53854e-20	0.787072	1.02972	109	154
51	meta40	-0.0974737	0.874896	0.97237	1.33663e-16	0.724636	0.958789	109	154
52	meta143	0.0133644	0.459508	0.446144	6.81456e-07	0.577971	0.753973	109	154
53	meta80	0.116878	0.117729	0.000851406	0.993755	0.882471	0.87031	109	154
54	meta71	-0.0427996	-0.471582	-0.428782	3.60067e-05	0.748099	0.844484	109	154

## Sheet: A D
		Mean		FoldChange		SD		N
Order	ID	A	D	D/A	adj.P.Val	A	D	A	D
1	meta105	1.43692	-0.743404	-2.18033	5.06667e-37	1.15543	1.25317	109	174
2	meta141	-0.285494	-0.22596	0.0595335	0.594905	0.848304	0.801599	109	174
3	meta144	0.274391	-0.571956	-0.846346	1.05885e-14	0.664861	0.940875	109	174
4	meta76	-0.228222	-0.8038	-0.575578	6.40956e-08	0.68666	0.928299	109	174
5	meta103	0.0777574	-0.892946	-0.970703	9.29779e-17	0.685271	1.00521	109	174
6	meta113	0.401872	-0.818861	-1.22073	3.42707e-24	0.519599	1.06548	109	174
7	meta82	-0.0630327	-0.616539	-0.553506	1.2717e-11	0.613948	0.64213	109	174
8	meta54	-0.124106	-0.387579	-0.263473	0.0033071	0.593517	0.776577	109	174
9	meta25	-0.385325	-0.420314	-0.0349898	0.731701	0.721809	0.73645	109	174
10	meta96	-0.276369	-0.702677	-0.426308	8.2592e-06	0.725877	0.780297	109	174
11	meta81	-0.249166	-0.424537	-0.175372	0.0245589	0.608638	0.614797	109	174
12	meta97	-0.166216	-0.170197	-0.0039817	0.956824	0.570401	0.609393	109	174
13	meta112	-0.0315923	-0.542442	-0.51085	3.17909e-09	0.637837	0.696307	109	174
14	meta67	-0.102411	-0.416261	-0.31385	4.24251e-07	0.478522	0.474232	109	174
15	meta3	-0.190774	-0.807081	-0.616307	6.93136e-14	0.625139	0.632926	109	174
16	meta43	-0.110969	-0.653999	-0.54303	5.85927e-12	0.602952	0.609477	109	174
17	meta132	0.0370026	-0.557283	-0.594286	1.10574e-16	0.50464	0.554365	109	174
18	meta84	-0.118898	-0.144708	-0.0258097	0.731701	0.481401	0.584433	109	174
19	meta95	-0.231301	-0.249626	-0.018325	0.870433	0.809326	0.826699	109	174
20	meta98	2.17547	-0.416164	-2.59163	1.09635e-45	1.06173	1.34458	109	174
21	meta125	0.966684	-0.751843	-1.71853	5.322e-34	0.78892	1.12985	109	174
22	meta126	0.971639	-0.150061	-1.1217	5.13069e-22	0.705586	0.96461	109	174
23	meta124	0.637666	-0.2502	-0.887866	3.05183e-11	1.10661	1.02081	109	174
24	meta131	-0.588578	0.253546	0.842124	6.56081e-07	1.11218	1.49632	109	174
25	meta130	-0.259939	0.506815	0.766754	1.9148e-14	0.596526	0.864469	109	174
26	meta21	-0.439569	0.477692	0.917261	7.97835e-25	0.602803	0.682929	109	174
27	meta79	-0.584579	0.917825	1.5024	2.21775e-42	0.77932	0.734914	109	174
28	meta5	-0.808941	0.853491	1.66243	2.09836e-42	0.778533	0.867664	109	174
29	meta7	-0.58869	0.568362	1.15705	6.7556e-31	0.709677	0.723449	109	174
30	meta11	-0.575896	0.71959	1.29549	2.04566e-41	0.676164	0.641906	109	174
31	meta17	-0.496816	0.800614	1.29743	6.57805e-36	0.604393	0.796319	109	174
32	meta41	-0.446559	0.626965	1.07352	6.48092e-31	0.653142	0.669011	109	174
33	meta14	-0.359503	1.07289	1.43239	9.15122e-27	0.675571	1.14049	109	174
34	meta16	-0.746681	1.05025	1.79693	4.42897e-49	0.839082	0.785826	109	174
35	meta9	-0.423768	0.729437	1.15321	1.5188e-30	0.624226	0.776442	109	174
36	meta28	-0.434598	1.00594	1.44054	8.21866e-38	0.581362	0.88522	109	174
37	meta52	-0.56751	1.04981	1.61732	5.39697e-51	0.661755	0.721108	109	174
38	meta109	-0.383348	1.18109	1.56444	7.42297e-46	0.660772	0.779837	109	174
39	meta53	-0.291732	1.44094	1.73267	1.77202e-45	0.535567	0.965251	109	174
40	meta70	-0.36941	0.776096	1.14551	4.44851e-23	0.691625	0.958643	109	174
41	meta104	-0.569011	0.611197	1.18021	8.47597e-28	0.641462	0.867915	109	174
42	meta83	-0.477417	0.453169	0.930585	1.85351e-18	0.644319	0.892844	109	174
43	meta145	-0.389407	0.497059	0.886466	4.52899e-24	0.615114	0.661183	109	174
44	meta37	-0.398415	0.485183	0.883599	5.0043e-23	0.588522	0.70319	109	174
45	meta72	-0.479917	0.591023	1.07094	2.84787e-29	0.556804	0.758057	109	174
46	meta56	-0.0779575	0.533557	0.611514	3.76065e-16	0.444538	0.628466	109	174
47	meta75	-0.161863	0.436185	0.598048	1.26748e-13	0.541469	0.661339	109	174
48	meta60	-0.295303	0.452261	0.747563	1.59159e-14	0.674252	0.792548	109	174
49	meta69	-0.178734	0.161434	0.340168	0.000203127	0.677608	0.75669	109	174
50	meta18	-0.155505	0.081866	0.237371	0.0148029	0.787072	0.76506	109	174
51	meta40	-0.0974737	0.219974	0.317448	0.0014254	0.724636	0.833261	109	174
52	meta143	0.0133644	0.0821746	0.0688103	0.454178	0.577971	0.741969	109	174
53	meta80	0.116878	0.292179	0.175301	0.13783	0.882471	0.966044	109	174
54	meta71	-0.0427996	0.122562	0.165362	0.132958	0.748099	0.928412	109	174

## Sheet: A E
		Mean		FoldChange		SD		N
Order	ID	A	E	E/A	adj.P.Val	A	E	A	E
1	meta105	1.43692	0.173171	1.43692	1.0646e-09	1.15543	1.34564	109	59
2	meta141	-0.285494	0.498575	-0.285494	5.64491e-09	0.848304	0.660954	109	59
3	meta144	0.274391	0.157743	0.274391	0.271002	0.664861	0.59243	109	59
4	meta76	-0.228222	0.347853	-0.228222	3.74475e-08	0.68666	0.415299	109	59
5	meta103	0.0777574	0.404521	0.0777574	0.00302104	0.685271	0.598733	109	59
6	meta113	0.401872	0.255633	0.401872	0.145503	0.519599	0.724616	109	59
7	meta82	-0.0630327	0.570089	-0.0630327	2.64388e-09	0.613948	0.601571	109	59
8	meta54	-0.124106	0.348495	-0.124106	3.1899e-06	0.593517	0.588161	109	59
9	meta25	-0.385325	0.434046	-0.385325	2.87663e-13	0.721809	0.41514	109	59
10	meta96	-0.276369	0.309727	-0.276369	1.44348e-07	0.725877	0.480763	109	59
11	meta81	-0.249166	0.3414	-0.249166	4.48825e-09	0.608638	0.50716	109	59
12	meta97	-0.166216	0.292574	-0.166216	7.54412e-06	0.570401	0.652721	109	59
13	meta112	-0.0315923	0.271311	-0.0315923	0.00379248	0.637837	0.59246	109	59
14	meta67	-0.102411	0.13408	-0.102411	0.00489696	0.478522	0.509729	109	59
15	meta3	-0.190774	0.0473255	-0.190774	0.0117639	0.625139	0.410455	109	59
16	meta43	-0.110969	0.0614369	-0.110969	0.0728238	0.602952	0.507752	109	59
17	meta132	0.0370026	-0.0798598	0.0370026	0.183305	0.50464	0.542746	109	59
18	meta84	-0.118898	0.0602885	-0.118898	0.0466478	0.481401	0.611992	109	59
19	meta95	-0.231301	-0.135746	-0.231301	0.482098	0.809326	0.886285	109	59
20	meta98	2.17547	-1.32556	2.17547	8.12195e-50	1.06173	0.987751	109	59
21	meta125	0.966684	-1.38001	0.966684	8.03522e-35	0.78892	1.16693	109	59
22	meta126	0.971639	-1.1153	0.971639	4.14226e-45	0.705586	0.570447	109	59
23	meta124	0.637666	-0.114952	0.637666	8.83143e-06	1.10661	0.851273	109	59
24	meta131	-0.588578	2.27181	-0.588578	4.42967e-36	1.11218	1.12483	109	59
25	meta130	-0.259939	0.180003	-0.259939	4.39465e-06	0.596526	0.472385	109	59
26	meta21	-0.439569	0.361963	-0.439569	4.37041e-16	0.602803	0.377714	109	59
27	meta79	-0.584579	0.586714	-0.584579	1.3825e-18	0.77932	0.620597	109	59
28	meta5	-0.808941	0.816496	-0.808941	6.82768e-30	0.778533	0.600483	109	59
29	meta7	-0.58869	0.588557	-0.58869	1.33098e-22	0.709677	0.453106	109	59
30	meta11	-0.575896	0.45505	-0.575896	2.34176e-20	0.676164	0.391963	109	59
31	meta17	-0.496816	0.644349	-0.496816	3.151e-23	0.604393	0.584747	109	59
32	meta41	-0.446559	0.56129	-0.446559	2.40836e-17	0.653142	0.645927	109	59
33	meta14	-0.359503	0.284878	-0.359503	5.89245e-09	0.675571	0.568579	109	59
34	meta16	-0.746681	0.475824	-0.746681	9.07888e-20	0.839082	0.456945	109	59
35	meta9	-0.423768	0.460359	-0.423768	4.47495e-17	0.624226	0.454055	109	59
36	meta28	-0.434598	0.376457	-0.434598	1.98922e-15	0.581362	0.519051	109	59
37	meta52	-0.56751	0.553444	-0.56751	4.66355e-22	0.661755	0.502401	109	59
38	meta109	-0.383348	0.520352	-0.383348	1.18909e-14	0.660772	0.643902	109	59
39	meta53	-0.291732	0.546059	-0.291732	3.55221e-14	0.535567	0.746887	109	59
40	meta70	-0.36941	0.599622	-0.36941	5.3944e-16	0.691625	0.605185	109	59
41	meta104	-0.569011	0.67344	-0.569011	4.03265e-21	0.641462	0.811722	109	59
42	meta83	-0.477417	1.24947	-0.477417	3.77551e-33	0.644319	0.813275	109	59
43	meta145	-0.389407	0.48362	-0.389407	1.74977e-15	0.615114	0.587866	109	59
44	meta37	-0.398415	0.454751	-0.398415	2.03694e-16	0.588522	0.517504	109	59
45	meta72	-0.479917	0.612907	-0.479917	1.35167e-23	0.556804	0.571388	109	59
46	meta56	-0.0779575	0.226436	-0.0779575	0.000125852	0.444538	0.470768	109	59
47	meta75	-0.161863	0.297938	-0.161863	6.55932e-07	0.541469	0.512552	109	59
48	meta60	-0.295303	0.312277	-0.295303	2.41903e-08	0.674252	0.542132	109	59
49	meta69	-0.178734	0.264576	-0.178734	2.47899e-05	0.677608	0.496063	109	59
50	meta18	-0.155505	0.304807	-0.155505	9.35314e-05	0.787072	0.512408	109	59
51	meta40	-0.0974737	0.164847	-0.0974737	0.0253254	0.724636	0.677205	109	59
52	meta143	0.0133644	0.326859	0.0133644	0.00302104	0.577971	0.711911	109	59
53	meta80	0.116878	0.173135	0.116878	0.667746	0.882471	0.699653	109	59
54	meta71	-0.0427996	0.314051	-0.0427996	0.0039182	0.748099	0.745699	109	59

## Sheet: B C
		Mean		FoldChange		SD		N
Order	ID	B	C	C/B	adj.P.Val	B	C	B	C
1	meta105	0.713904	-1.18169	-1.8956	2.2306e-41	1.3828	0.978158	269	154
2	meta141	0.494461	-0.753729	-1.24819	7.3463e-53	0.72763	0.628448	269	154
3	meta144	0.283256	-0.784754	-1.06801	9.55931e-32	0.597546	1.12302	269	154
4	meta76	0.561807	-0.842961	-1.40477	6.35287e-60	0.624844	0.851269	269	154
5	meta103	0.83418	-1.36044	-2.19462	1.92138e-96	0.739791	0.8616	269	154
6	meta113	0.546286	-1.14618	-1.69246	7.62143e-59	0.809036	0.988479	269	154
7	meta82	0.547856	-0.474985	-1.02284	4.0447e-41	0.737541	0.530215	269	154
8	meta54	0.334658	-0.575915	-0.910573	3.17242e-39	0.605562	0.623469	269	154
9	meta25	0.27325	-0.427997	-0.701246	3.27258e-25	0.619337	0.622175	269	154
10	meta96	0.396715	-0.255703	-0.652418	3.27258e-25	0.606789	0.515159	269	154
11	meta81	0.34045	-0.0938566	-0.434306	5.48108e-10	0.675199	0.659553	269	154
12	meta97	0.181368	-0.0303621	-0.21173	0.00275169	0.746531	0.558247	269	154
13	meta112	0.131065	0.252815	0.12175	0.109529	0.722982	0.755394	269	154
14	meta67	0.175149	0.234395	0.0592458	0.334666	0.574667	0.608799	269	154
15	meta3	0.0504553	0.375396	0.324941	6.19402e-07	0.665157	0.551924	269	154
16	meta43	0.105804	0.354488	0.248684	8.25573e-05	0.629174	0.571347	269	154
17	meta132	0.0752205	0.425457	0.350237	4.33277e-08	0.636918	0.564381	269	154
18	meta84	-0.061041	0.26824	0.329281	1.46906e-06	0.656352	0.664462	269	154
19	meta95	-0.00707711	-0.172561	-0.165484	0.0929498	1.02752	0.808795	269	154
20	meta98	-0.0148553	0.0540356	0.0688908	0.562338	0.916785	1.48774	269	154
21	meta125	-0.340437	0.83108	1.17152	1.50109e-27	0.958307	1.05581	269	154
22	meta126	-0.46275	1.57931	2.04206	4.51781e-75	0.7013	1.14842	269	154
23	meta124	-0.607892	0.805876	1.41377	4.0288e-31	1.09774	1.14739	269	154
24	meta131	-0.365136	1.2443	1.60944	7.60802e-31	1.16917	1.45386	269	154
25	meta130	-0.32763	-0.096727	0.230903	0.00275169	0.748483	0.751444	269	154
26	meta21	-0.508048	0.244409	0.752456	2.39784e-26	0.641777	0.661783	269	154
27	meta79	-0.50563	0.115387	0.621017	1.74045e-17	0.63535	0.765765	269	154
28	meta5	-0.582281	0.395097	0.977378	3.46201e-34	0.664239	0.811161	269	154
29	meta7	-0.455862	0.152918	0.60878	3.21921e-16	0.682113	0.739291	269	154
30	meta11	-0.524587	0.051392	0.575979	2.45066e-18	0.610411	0.624238	269	154
31	meta17	-0.410372	0.0711064	0.481479	6.00328e-12	0.590236	0.780645	269	154
32	meta41	-0.3128	0.106491	0.41929	3.27183e-10	0.596037	0.700966	269	154
33	meta14	-0.320263	-0.323524	-0.00326075	0.963665	0.734915	0.658148	269	154
34	meta16	-0.64124	-0.0447906	0.596449	3.50139e-13	0.7715	0.799602	269	154
35	meta9	-0.357121	-0.193174	0.163947	0.0215245	0.673884	0.715561	269	154
36	meta28	-0.378858	-0.0237847	0.355073	9.96305e-08	0.62873	0.657593	269	154
37	meta52	-0.345889	-0.242308	0.103581	0.12234	0.64784	0.648283	269	154
38	meta109	-0.502442	0.000461141	0.502903	1.10758e-10	0.648128	0.893076	269	154
39	meta53	-0.378584	0.158645	0.537229	5.7897e-15	0.538326	0.807638	269	154
40	meta70	-0.54618	0.354651	0.900831	5.05775e-30	0.65458	0.823323	269	154
41	meta104	-0.549685	0.596907	1.14659	2.59396e-41	0.680952	0.859296	269	154
42	meta83	-0.479821	0.807261	1.28708	2.56473e-53	0.625925	0.839166	269	154
43	meta145	-0.512696	0.790769	1.30347	1.1988e-61	0.569005	0.766824	269	154
44	meta37	-0.468626	0.539687	1.00831	7.74412e-43	0.560525	0.761501	269	154
45	meta72	-0.449971	0.685611	1.13558	4.06202e-55	0.506016	0.757153	269	154
46	meta56	-0.33978	0.358252	0.698032	2.0856e-34	0.419744	0.625641	269	154
47	meta75	-0.42549	0.483942	0.909432	1.87169e-38	0.560084	0.71192	269	154
48	meta60	-0.433369	0.781256	1.21462	2.59396e-41	0.666152	0.984866	269	154
49	meta69	-0.582596	0.629796	1.21239	4.20182e-46	0.752058	0.714345	269	154
50	meta18	-0.395171	1.02128	1.41645	1.20786e-46	0.744783	1.02972	269	154
51	meta40	-0.285668	0.874896	1.16056	3.69766e-37	0.721058	0.958789	269	154
52	meta143	-0.236707	0.459508	0.696215	4.21431e-23	0.582964	0.753973	269	154
53	meta80	-0.323967	0.117729	0.441696	5.12783e-07	0.842527	0.87031	269	154
54	meta71	-0.0637948	-0.471582	-0.407787	4.45054e-06	0.876321	0.844484	269	154

## Sheet: B D
		Mean		FoldChange		SD		N
Order	ID	B	D	D/B	adj.P.Val	B	D	B	D
1	meta105	0.713904	-0.743404	-1.45731	2.66514e-26	1.3828	1.25317	269	174
2	meta141	0.494461	-0.22596	-0.720422	1.5294e-20	0.72763	0.801599	269	174
3	meta144	0.283256	-0.571956	-0.855211	1.12287e-27	0.597546	0.940875	269	174
4	meta76	0.561807	-0.8038	-1.36561	7.70523e-57	0.624844	0.928299	269	174
5	meta103	0.83418	-0.892946	-1.72713	1.63532e-67	0.739791	1.00521	269	174
6	meta113	0.546286	-0.818861	-1.36515	6.81404e-43	0.809036	1.06548	269	174
7	meta82	0.547856	-0.616539	-1.16439	3.40695e-50	0.737541	0.64213	269	174
8	meta54	0.334658	-0.387579	-0.722236	1.13743e-24	0.605562	0.776577	269	174
9	meta25	0.27325	-0.420314	-0.693564	1.19902e-23	0.619337	0.73645	269	174
10	meta96	0.396715	-0.702677	-1.09939	3.62692e-48	0.606789	0.780297	269	174
11	meta81	0.34045	-0.424537	-0.764987	7.65745e-29	0.675199	0.614797	269	174
12	meta97	0.181368	-0.170197	-0.351565	3.86556e-07	0.746531	0.609393	269	174
13	meta112	0.131065	-0.542442	-0.673507	2.84978e-20	0.722982	0.696307	269	174
14	meta67	0.175149	-0.416261	-0.591411	1.43047e-25	0.574667	0.474232	269	174
15	meta3	0.0504553	-0.807081	-0.857536	1.05839e-34	0.665157	0.632926	269	174
16	meta43	0.105804	-0.653999	-0.759803	8.97152e-31	0.629174	0.609477	269	174
17	meta132	0.0752205	-0.557283	-0.632504	1.11049e-23	0.636918	0.554365	269	174
18	meta84	-0.061041	-0.144708	-0.0836667	0.174367	0.656352	0.584433	269	174
19	meta95	-0.00707711	-0.249626	-0.242549	0.00910922	1.02752	0.826699	269	174
20	meta98	-0.0148553	-0.416164	-0.401308	0.000199883	0.916785	1.34458	269	174
21	meta125	-0.340437	-0.751843	-0.411405	4.58561e-05	0.958307	1.12985	269	174
22	meta126	-0.46275	-0.150061	0.312689	9.62922e-05	0.7013	0.96461	269	174
23	meta124	-0.607892	-0.2502	0.357692	0.000598307	1.09774	1.02081	269	174
24	meta131	-0.365136	0.253546	0.618682	1.39387e-06	1.16917	1.49632	269	174
25	meta130	-0.32763	0.506815	0.834445	3.24566e-24	0.748483	0.864469	269	174
26	meta21	-0.508048	0.477692	0.985739	8.55037e-43	0.641777	0.682929	269	174
27	meta79	-0.50563	0.917825	1.42346	1.3096e-70	0.63535	0.734914	269	174
28	meta5	-0.582281	0.853491	1.43577	4.68198e-62	0.664239	0.867664	269	174
29	meta7	-0.455862	0.568362	1.02422	1.56152e-41	0.682113	0.723449	269	174
30	meta11	-0.524587	0.71959	1.24418	2.09502e-65	0.610411	0.641906	269	174
31	meta17	-0.410372	0.800614	1.21099	7.8622e-56	0.590236	0.796319	269	174
32	meta41	-0.3128	0.626965	0.939764	7.70862e-43	0.596037	0.669011	269	174
33	meta14	-0.320263	1.07289	1.39315	2.13111e-44	0.734915	1.14049	269	174
34	meta16	-0.64124	1.05025	1.69149	2.46536e-74	0.7715	0.785826	269	174
35	meta9	-0.357121	0.729437	1.08656	7.42206e-44	0.673884	0.776442	269	174
36	meta28	-0.378858	1.00594	1.3848	4.26938e-60	0.62873	0.88522	269	174
37	meta52	-0.345889	1.04981	1.3957	1.47174e-68	0.64784	0.721108	269	174
38	meta109	-0.502442	1.18109	1.68354	3.04987e-84	0.648128	0.779837	269	174
39	meta53	-0.378584	1.44094	1.81952	1.00542e-87	0.538326	0.965251	269	174
40	meta70	-0.54618	0.776096	1.32228	3.09003e-51	0.65458	0.958643	269	174
41	meta104	-0.549685	0.611197	1.16088	2.13111e-44	0.680952	0.867915	269	174
42	meta83	-0.479821	0.453169	0.93299	1.57002e-32	0.625925	0.892844	269	174
43	meta145	-0.512696	0.497059	1.00975	5.34603e-50	0.569005	0.661183	269	174
44	meta37	-0.468626	0.485183	0.953809	2.34259e-44	0.560525	0.70319	269	174
45	meta72	-0.449971	0.591023	1.04099	4.86286e-51	0.506016	0.758057	269	174
46	meta56	-0.33978	0.533557	0.873337	3.63062e-51	0.419744	0.628466	269	174
47	meta75	-0.42549	0.436185	0.861675	1.22212e-39	0.560084	0.661339	269	174
48	meta60	-0.433369	0.452261	0.885629	1.8306e-31	0.666152	0.792548	269	174
49	meta69	-0.582596	0.161434	0.74403	7.47702e-22	0.752058	0.75669	269	174
50	meta18	-0.395171	0.081866	0.477037	2.25432e-10	0.744783	0.76506	269	174
51	meta40	-0.285668	0.219974	0.505642	4.42341e-11	0.721058	0.833261	269	174
52	meta143	-0.236707	0.0821746	0.318882	8.50133e-07	0.582964	0.741969	269	174
53	meta80	-0.323967	0.292179	0.616146	5.01735e-12	0.842527	0.966044	269	174
54	meta71	-0.0637948	0.122562	0.186357	0.0328828	0.876321	0.928412	269	174

[truncated: 4 more sheets: B E, C D, C E, D E]
