# Supplementary material for: Gene expression patterns unveil a new level of molecular heterogeneity in colorectal cancer
Source: J Pathol. 2013 Jul 8;231(1):63–76. doi: 10.1002/path.4212 (PMC3840702; doi:10.1002/path.4212)
Supplement: Table S5 — Detailed results of pairwise comparisons of differentially expressed gene between subtypes [file path0231-0063-sd14.xls]

## Sheet: Legend
Table S5. Detailed results of pairwise comparisons of differentially expressed genes between subtypes. Red and green marked genes belong to top 10 over- and under- expressed genes in the comparison, respectively. Each spreadsheet represent results of one pairwise comparison.

## Sheet: A B
		Fold Change					Mean		SD		N
EntrezID	HUGO GeneSymbol	B/A	P.Value	adj.P.Val	Meta-gene	Meta-gene Cluster	A	B	A	B	A	B	In Top10
1179	CLCA1	-3.43265	3.70227e-58	1.12031e-54	98	5	3.5025	0.0698484	1.72669	1.53936	109	269	1
4583	MUC2	-2.76771	2.61596e-51	3.95795e-48	98	5	2.32306	-0.444646	1.18719	1.47918	109	269	1
27290	SPINK4	-2.27912	1.91311e-47	1.92969e-44	98	5	2.08339	-0.195733	1.32429	1.16759	109	269	1
83998	REG4	-2.79555	2.48395e-46	1.87911e-43	126	5	2.1743	-0.621254	1.74017	1.41883	109	269	1
84830	C6orf105	-1.8646	1.31761e-38	7.97417e-36	0		1.69484	-0.169762	1.28264	1.07252	109	269	1
1510	CTSE	-1.91961	1.45605e-36	7.34333e-34	126	5	1.4918	-0.427813	1.63329	0.995217	109	269	1
90993	CREB3L1	-1.13859	3.84798e-33	1.66343e-30	0		0.662886	-0.475706	0.687139	0.782992	109	269	1
430	ASCL2	1.11786	6.32301e-32	2.39168e-29	76	4	-0.591752	0.526111	1.1464	0.531378	109	269	1
7850	IL1R2	-1.22486	1.12892e-31	3.79569e-29	126	5	0.764775	-0.460087	0.975039	0.780064	109	269	1
4306	NR3C2	-1.19396	2.20068e-30	6.65925e-28	0		1.18946	-0.00450072	0.791666	0.860208	109	269	1
79083	MLPH	-1.4447	9.62128e-30	2.64673e-27	0		0.923519	-0.521178	0.904432	1.08594	109	269	1
5874	RAB27B	-1.01092	2.21283e-28	5.58003e-26	126	5	0.656824	-0.354099	0.675922	0.763574	109	269	0
10160	FARP1	1.08943	2.04327e-27	4.75611e-25	0		-0.375529	0.713899	0.854804	0.801508	109	269	1
489	ATP2A3	-1.0082	3.96515e-26	8.57039e-24	0		0.85054	-0.157658	0.706803	0.804348	109	269	0
23584	VSIG2	-1.49745	1.15709e-25	2.33423e-23	0		1.5675	0.0700549	1.22558	1.16159	109	269	0
79148	MMP28	-0.951529	1.86562e-25	3.52836e-23	0		0.778671	-0.172858	0.872075	0.686322	109	269	0
4493	MT1E	-1.65636	8.27418e-25	1.39098e-22	124	0	0.714142	-0.94222	1.144	1.40512	109	269	0
55808	ST6GALNAC1	-1.35779	8.24668e-25	1.39098e-22	98	5	1.38398	0.0261952	0.925008	1.15124	109	269	0
4585	MUC4	-2.13915	1.14479e-23	1.82322e-21	0		1.80948	-0.329679	1.53006	1.87122	109	269	0
10551	AGR2	-1.20899	2.20234e-23	3.33214e-21	125	5	0.822421	-0.386566	0.873396	1.05407	109	269	0
8537	BCAS1	-1.36617	3.75823e-23	5.41542e-21	0		1.36151	-0.00466148	1.12215	1.15569	109	269	0
10170	DHRS9	-1.41847	4.22985e-23	5.56502e-21	0		1.43666	0.018185	1.31521	1.13924	109	269	0
84666	RETNLB	-1.82255	4.10764e-23	5.56502e-21	98	5	2.19743	0.374886	1.8878	1.36987	109	269	0
8884	SLC5A6	0.876402	4.54347e-23	5.72856e-21	0		-0.341999	0.534403	0.687826	0.742769	109	269	1
55359	STYK1	-0.982219	5.21249e-23	6.30919e-21	125	5	0.947287	-0.034932	0.874863	0.797214	109	269	0
4499	MT1M	-1.68591	7.49884e-23	8.72749e-21	124	0	1.40746	-0.278451	1.81413	1.24236	109	269	0
23475	QPRT	1.20485	1.0491e-21	1.17576e-19	0		-0.512175	0.69268	1.34092	0.905761	109	269	1
4582	MUC1	-1.20477	1.57908e-21	1.70654e-19	0		0.733019	-0.471749	0.940355	1.09737	109	269	0
9245	GCNT3	-1.45002	1.78292e-21	1.86039e-19	0		0.886051	-0.563964	1.11231	1.33555	109	269	0
29923	C7orf68	0.865165	2.54953e-21	2.57162e-19	0		-0.572807	0.292358	0.795811	0.737056	109	269	1
10103	TSPAN1	-1.1517	2.90846e-21	2.75031e-19	0		0.90493	-0.246769	0.725887	1.11038	109	269	0
155465	AGR3	-1.65629	2.90495e-21	2.75031e-19	125	5	1.04044	-0.615854	0.993286	1.62075	109	269	0
3816	KLK1	-0.922505	4.05747e-21	3.72058e-19	0		0.825694	-0.0968108	0.740436	0.838067	109	269	0
5450	POU2AF1	-1.28153	5.15269e-21	4.56341e-19	0		0.798641	-0.482884	1.135	1.14212	109	269	0
65998	LOC65998	0.815623	5.27823e-21	4.56341e-19	0		-0.413244	0.402379	0.627516	0.748835	109	269	1
54855	FAM46C	-1.07073	9.79045e-21	8.22941e-19	0		0.605958	-0.464775	0.835415	1.00144	109	269	0
80209	C13orf23	0.859105	1.68716e-20	1.37982e-18	0		-0.341855	0.51725	0.871125	0.721749	109	269	1
8792	TNFRSF11A	-0.903156	5.45075e-20	4.34052e-18	0		0.82996	-0.0731959	0.75768	0.845657	109	269	0
10955	SERINC3	0.830526	1.57968e-19	1.22567e-17	25	6	-0.475324	0.355203	0.861099	0.721228	109	269	1
5326	PLAGL2	0.814836	1.95834e-19	1.48148e-17	82	4	-0.175669	0.639167	0.72297	0.76237	109	269	1
93010	B3GNT7	-1.19482	3.72814e-19	2.75155e-17	0		1.24333	0.0485031	1.37689	1.00394	109	269	0
1675	CFD	-0.889886	4.03642e-19	2.90814e-17	0		0.454438	-0.435448	0.90679	0.799346	109	269	0
8399	PLA2G10	-1.00734	1.02859e-18	7.23838e-17	0		1.0522	0.0448661	0.814578	1.00944	109	269	0
10732	TCFL5	1.07701	2.42378e-18	1.6669e-16	25	6	-0.681332	0.395676	1.08971	1.01666	109	269	1
9076	CLDN1	0.972454	2.50044e-18	1.68141e-16	0		-0.592342	0.380112	0.983252	0.91553	109	269	0
143458	LDLRAD3	0.777255	2.9246e-18	1.92388e-16	141	0	-0.471818	0.305437	0.762134	0.736175	109	269	0
80183	C13orf18	1.0271	3.89092e-18	2.50509e-16	103	4	-0.302025	0.725076	1.25136	0.87201	109	269	0
80150	ASRGL1	-0.898116	6.92153e-18	4.36345e-16	125	5	0.821559	-0.0765575	0.896526	0.866353	109	269	0
1396	CRIP1	-0.928706	1.16715e-17	7.20777e-16	0		0.428353	-0.500352	0.942855	0.900716	109	269	0
3512	IGJ	-1.64355	1.38529e-17	8.38378e-16	0		1.16276	-0.480785	1.33031	1.74339	109	269	0
11240	PADI2	-1.00228	1.74191e-17	1.01375e-15	0		1.16783	0.165551	0.924615	1.01974	109	269	0
9569	GTF2IRD1	0.728956	1.74206e-17	1.01375e-15	0		-0.298251	0.430705	0.66314	0.734507	109	269	0
1755	DMBT1	-1.23623	2.03981e-17	1.16462e-15	0		1.23384	-0.00239026	1.49421	1.11078	109	269	0
5320	PLA2G2A	-1.86218	2.80653e-17	1.5727e-15	0		0.852248	-1.00993	1.45035	2.02063	109	269	0
54894	RNF43	0.873414	2.98506e-17	1.64232e-15	0		-0.168311	0.705103	0.959263	0.830716	109	269	0
5284	PIGR	-1.81574	5.02311e-17	2.71427e-15	0		1.58745	-0.228289	1.32436	2.01586	109	269	0
4501	MT1X	-1.04129	9.08074e-17	4.82076e-15	124	0	0.265494	-0.775797	1.02967	1.07175	109	269	0
7105	TSPAN6	0.753462	9.83315e-17	5.13019e-15	82	4	-0.118754	0.634708	0.705053	0.781734	109	269	0
771	CA12	-0.886439	1.13877e-16	5.84056e-15	0		0.816591	-0.0698481	0.807534	0.937237	109	269	0
23382	AHCYL2	-0.813205	1.54718e-16	7.80296e-15	0		0.78602	-0.0271844	0.75032	0.859002	109	269	0
54749	EPDR1	0.949433	1.99204e-16	9.88183e-15	0		-0.706771	0.242662	1.13926	0.902755	109	269	0
4758	NEU1	0.773116	2.11908e-16	1.03425e-14	25	6	-0.491133	0.281983	0.796909	0.788616	109	269	0
51114	ZDHHC9	0.640225	2.76587e-16	1.32849e-14	0		-0.21805	0.422175	0.651867	0.652451	109	269	0
81618	ITM2C	-0.951332	2.82224e-16	1.33439e-14	0		0.813861	-0.137471	0.757682	1.06186	109	269	0
112858	TP53RK	0.694668	3.01696e-16	1.40451e-14	96	6	-0.192275	0.502393	0.71753	0.709389	109	269	0
283	ANG	-0.669311	3.51084e-16	1.60967e-14	0		0.50606	-0.163251	0.730717	0.667536	109	269	0
2069	EREG	1.57561	5.6017e-16	2.52996e-14	141	0	-0.572654	1.00296	1.7039	1.64342	109	269	0
27143	KIAA1274	0.723575	7.9386e-16	3.53268e-14	0		-0.425966	0.29761	0.885822	0.695343	109	269	0
10808	HSPH1	0.817546	8.33512e-16	3.65537e-14	0		-0.479392	0.338153	0.890331	0.844003	109	269	0
123036	TC2N	-0.751743	9.92615e-16	4.29093e-14	0		0.524358	-0.227385	0.749533	0.803796	109	269	0
22919	MAPRE1	0.756565	1.08926e-15	4.6424e-14	25	6	-0.513674	0.242891	0.882023	0.757276	109	269	0
650	BMP2	-0.871405	1.26485e-15	5.31589e-14	0		0.655019	-0.216386	0.776755	0.974907	109	269	0
57446	NDRG3	0.854618	1.3347e-15	5.5326e-14	0		-0.492711	0.361907	0.88476	0.912931	109	269	0
5968	REG1B	-1.86745	1.46039e-15	5.97183e-14	0		2.27077	0.403317	2.71022	1.63329	109	269	0
18	ABAT	0.992705	2.10243e-15	8.48262e-14	0		-0.0584064	0.934299	0.859746	1.13509	109	269	0
8894	EIF2S2	0.696221	2.53278e-15	1.00844e-13	25	6	-0.296867	0.399354	0.812185	0.709001	109	269	0
80336	PABPC1L	0.877992	4.65199e-15	1.82817e-13	0		-0.309807	0.568185	0.863885	0.98381	109	269	0
51090	PLLP	-0.757839	5.01824e-15	1.94682e-13	0		0.610161	-0.147678	0.98742	0.739169	109	269	0
195814	SDR16C5	-1.01191	5.23682e-15	2.0059e-13	0		0.739921	-0.271986	0.961914	1.15336	109	269	0
5509	PPP1R3D	0.641225	6.90092e-15	2.61027e-13	54	6	-0.226909	0.414316	0.697484	0.689055	109	269	0
116092	DNTTIP1	0.797777	7.34714e-15	2.74475e-13	0		-0.347317	0.450461	0.924341	0.845344	109	269	0
55251	PCMTD2	0.888442	7.86202e-15	2.90128e-13	25	6	-0.404088	0.484354	0.74324	1.04969	109	269	0
51474	LIMA1	-0.75811	8.11185e-15	2.9574e-13	0		0.444013	-0.314097	0.673463	0.879598	109	269	0
1604	CD55	-0.835073	8.33019e-15	3.00085e-13	0		0.245688	-0.589385	0.914993	0.911769	109	269	0
51523	CXXC5	0.628441	9.45254e-15	3.36511e-13	25	6	-0.353625	0.274816	0.771298	0.640979	109	269	0
10953	TOMM34	0.562437	1.00555e-14	3.53814e-13	0		-0.240826	0.321611	0.608905	0.605237	109	269	0
26747	NUFIP1	0.701542	1.10642e-14	3.8483e-13	0		-0.307074	0.394468	0.705697	0.789288	109	269	0
51526	C20orf111	0.714117	1.12182e-14	3.85755e-13	25	6	-0.294886	0.419231	0.724236	0.802321	109	269	0
23250	ATP11A	0.807354	1.58963e-14	5.40473e-13	0		-0.5463	0.261054	0.906075	0.886317	109	269	0
7020	TFAP2A	-0.678789	1.65995e-14	5.58111e-13	126	5	0.36536	-0.313429	0.871824	0.688783	109	269	0
29899	GPSM2	0.736804	1.68066e-14	5.58867e-13	0		-0.0846444	0.652159	0.761549	0.832159	109	269	0
171023	ASXL1	0.653394	1.71429e-14	5.63854e-13	0		-0.325849	0.327545	0.707292	0.721281	109	269	0
5629	PROX1	0.796513	1.91761e-14	6.23944e-13	0		-0.403489	0.393024	0.858909	0.892209	109	269	0
5967	REG1A	-2.28368	2.22225e-14	7.15376e-13	0		1.74701	-0.536666	2.62046	2.5512	109	269	0
1056	CEL	1.80739	2.78757e-14	8.87916e-13	0		-0.161935	1.64546	1.76539	2.14249	109	269	0
57535	KIAA1324	-0.910877	2.86953e-14	9.04499e-13	98	5	0.961707	0.0508293	1.04673	1.01008	109	269	0
1434	CSE1L	0.637702	2.97812e-14	9.29049e-13	96	6	-0.29551	0.342192	0.745492	0.69039	109	269	0
745	C11orf9	-0.799577	4.33821e-14	1.33953e-12	0		0.407951	-0.391626	1.02357	0.845136	109	269	0
8813	DPM1	0.670399	4.84924e-14	1.4822e-12	25	6	-0.344683	0.325717	0.710363	0.767559	109	269	0
56937	PMEPA1	0.885717	5.24863e-14	1.58824e-12	0		-0.556453	0.329264	0.958646	1.02073	109	269	0
22974	TPX2	0.804434	5.30182e-14	1.58845e-12	96	6	-0.339541	0.464894	0.872356	0.923531	109	269	0
1736	DKC1	0.708432	1.17952e-13	3.49923e-12	0		-0.454826	0.253606	0.841705	0.796739	109	269	0
57002	C7orf36	0.637585	1.23978e-13	3.64229e-12	0		-0.133114	0.504471	0.695207	0.738817	109	269	0
83879	CDCA7	0.664992	1.45099e-13	4.19933e-12	76	4	-0.26876	0.396232	0.797779	0.746454	109	269	0
9595	CYTIP	-0.648809	1.45714e-13	4.19933e-12	75	2	0.0480945	-0.600715	0.746936	0.740448	109	269	0
55425	KIAA1704	0.697249	1.51426e-13	4.3228e-12	0		-0.22802	0.469229	0.686242	0.84236	109	269	0
1515	CTSL2	0.906058	2.67693e-13	7.57044e-12	82	4	-0.097937	0.808121	0.761026	1.15906	109	269	0
205	AK3L1	0.769636	2.86166e-13	7.92805e-12	141	0	-0.448623	0.321013	1.06628	0.820612	109	269	0
313	AOAH	0.732007	2.84669e-13	7.92805e-12	0		-0.274114	0.457894	0.687945	0.91079	109	269	0
57403	RAB22A	0.790436	2.90059e-13	7.92805e-12	25	6	-0.418176	0.37226	0.915131	0.926579	109	269	0
6322	SCML1	0.67701	2.90817e-13	7.92805e-12	81	0	-0.244095	0.432916	0.773314	0.792272	109	269	0
7177	TPSAB1	-0.800771	3.05817e-13	8.26251e-12	0		0.206539	-0.594232	0.915721	0.945041	109	269	0
94234	FOXQ1	0.969855	3.21771e-13	8.61662e-12	0		-0.845556	0.1243	1.32343	1.05789	109	269	0
51776	ZAK	0.913143	3.76823e-13	1.00023e-11	0		-0.888285	0.0248572	0.998878	1.10557	109	269	0
10529	NEBL	0.712263	4.08622e-13	1.07521e-11	0		-0.280426	0.431837	0.784351	0.854803	109	269	0
6533	SLC6A6	0.776725	5.05897e-13	1.31969e-11	0		-0.504338	0.272387	0.799614	0.960569	109	269	0
57148	KIAA1219	0.555933	5.44811e-13	1.40906e-11	0		-0.275602	0.280332	0.625923	0.657662	109	269	0
84419	C15orf48	-1.04879	5.97264e-13	1.53163e-11	0		0.847539	-0.201252	0.899464	1.3668	109	269	0
7125	TNNC2	0.957842	7.45399e-13	1.89544e-11	0		-0.0932807	0.864561	0.882691	1.23589	109	269	0
56892	C8orf4	-0.817292	7.58888e-13	1.91366e-11	80	0	0.523078	-0.294215	0.983039	0.971203	109	269	0
65110	UPF3A	0.626352	7.73329e-13	1.93396e-11	0		-0.322255	0.304097	0.646362	0.775447	109	269	0
8450	CUL4B	0.643948	7.89401e-13	1.95797e-11	0		-0.417684	0.226264	0.712516	0.782012	109	269	0
135293	PM20D2	0.747049	8.12618e-13	1.98305e-11	0		-0.402208	0.344841	0.90526	0.883708	109	269	0
5873	RAB27A	-0.588492	8.11712e-13	1.98305e-11	0		0.364258	-0.224233	0.782663	0.655833	109	269	0
27286	SRPX2	0.970174	8.46999e-13	2.05041e-11	0		-0.645733	0.324441	1.04639	1.20782	109	269	0
2118	ETV4	0.722089	1.09985e-12	2.64138e-11	0		-0.228998	0.493091	0.88258	0.857601	109	269	0
2564	GABRE	0.70466	1.15056e-12	2.74142e-11	0		-0.291504	0.413156	0.769901	0.872247	109	269	0
10079	ATP9A	0.566739	1.2357e-12	2.92127e-11	0		-0.168767	0.397971	0.748885	0.641046	109	269	0
22837	COBLL1	0.652896	1.42642e-12	3.34601e-11	0		-0.340744	0.312152	0.654945	0.829828	109	269	0
1800	DPEP1	1.09689	1.61145e-12	3.75095e-11	0		-0.28821	0.808685	1.24792	1.3701	109	269	0
84918	LRP11	0.603531	1.67569e-12	3.87071e-11	0		-0.269092	0.33444	0.722351	0.725404	109	269	0
257407	C2orf72	-0.59812	2.2019e-12	5.00975e-11	0		0.599629	0.00150941	0.72376	0.721391	109	269	0
440145	C13orf37	0.595393	2.19498e-12	5.00975e-11	0		-0.319433	0.275961	0.716481	0.719425	109	269	0
10451	VAV3	0.906664	2.26165e-12	5.10152e-11	76	4	-0.0176604	0.889003	1.05991	1.1283	109	269	0
25984	KRT23	1.09718	2.27596e-12	5.10152e-11	0		-0.231903	0.865275	1.40219	1.32325	109	269	0
50506	DUOX2	-1.32544	4.17266e-12	9.28417e-11	0		1.68122	0.355775	1.62855	1.66046	109	269	0
4843	NOS2	-0.572446	4.61425e-12	1.01918e-10	0		0.563824	-0.00862187	0.723109	0.692222	109	269	0
51012	SLMO2	0.896418	4.66727e-12	1.02342e-10	0		-0.406596	0.489822	1.00198	1.15588	109	269	0
54933	RHBDL2	-0.907472	4.91698e-12	1.07042e-10	0		0.799937	-0.107536	0.889197	1.21251	109	269	0
50807	ASAP1	0.595987	5.68323e-12	1.22839e-10	0		-0.606083	-0.0100956	0.629702	0.773273	109	269	0
3778	KCNMA1	-0.632085	6.24201e-12	1.3396e-10	0		0.250181	-0.381904	0.862532	0.74854	109	269	0
2786	GNG4	0.720047	6.55566e-12	1.397e-10	0		-0.100675	0.619372	0.792404	0.935675	109	269	0
55969	C20orf24	0.694083	7.74467e-12	1.63884e-10	25	6	-0.352137	0.341946	0.883565	0.86003	109	269	0
120400	FAM55A	-1.23318	7.94163e-12	1.66884e-10	105	0	1.56836	0.33518	1.0478	1.72067	109	269	0
55612	FERMT1	0.822282	8.05282e-12	1.68054e-10	0		-0.249815	0.572467	0.957368	1.06128	109	269	0
51316	PLAC8	-1.28595	8.96065e-12	1.85719e-10	0		0.920006	-0.365948	1.17716	1.77912	109	269	0
55905	RNF114	0.569538	9.27764e-12	1.90981e-10	0		-0.20737	0.362168	0.604947	0.746651	109	269	0
1299	COL9A3	1.12713	9.48368e-12	1.93903e-10	0		-0.323869	0.803259	0.929332	1.58502	109	269	0
55787	CXorf15	0.539223	1.07519e-11	2.18357e-10	81	0	-0.269833	0.26939	0.659535	0.676452	109	269	0
1113	CHGA	-0.702337	1.13343e-11	2.2865e-10	0		0.774368	0.0720316	0.888268	0.883995	109	269	0
240	ALOX5	-0.686591	1.19657e-11	2.3979e-10	0		0.0287341	-0.657857	0.998224	0.806411	109	269	0
23509	POFUT1	0.51429	1.36223e-11	2.7119e-10	0		-0.0214995	0.49279	0.516264	0.686895	109	269	0
776	CACNA1D	0.602801	1.50302e-11	2.97264e-10	0		-0.058784	0.544017	0.660208	0.797654	109	269	0
11083	DIDO1	0.580176	1.54003e-11	3.02607e-10	0		-0.255597	0.324578	0.61894	0.77211	109	269	0
1846	DUSP4	-0.772158	1.63416e-11	3.1903e-10	0		0.254046	-0.518111	1.16714	0.899865	109	269	0
51230	PHF20	0.574805	2.15612e-11	4.18233e-10	0		-0.247897	0.326908	0.68086	0.749176	109	269	0
84612	PARD6B	0.707802	2.17786e-11	4.19758e-10	25	6	-0.384775	0.323027	0.941442	0.891493	109	269	0
727897	MUC5B	-1.33427	2.23221e-11	4.27511e-10	0		1.22746	-0.106809	1.55777	1.79021	109	269	0
1045	CDX2	0.416398	2.39328e-11	4.55186e-10	103	4	0.00248271	0.418881	0.609145	0.478865	109	269	0
81617	CAB39L	0.781854	2.4068e-11	4.55186e-10	0		-0.175523	0.606331	0.749506	1.09233	109	269	0
3172	HNF4A	0.645297	2.42942e-11	4.56611e-10	0		-0.0465077	0.598789	0.763754	0.849597	109	269	0
1820	ARID3A	0.673751	2.48343e-11	4.63881e-10	141	0	-0.147087	0.526664	0.674154	0.929552	109	269	0
4495	MT1G	-1.19937	2.904e-11	5.39111e-10	124	0	0.699368	-0.500005	1.25809	1.66659	109	269	0
83641	FAM107B	-0.579023	3.07185e-11	5.66794e-10	0		0.122487	-0.456536	0.713908	0.753244	109	269	0
84858	ZNF503	0.655897	3.346e-11	6.13637e-10	0		-0.588318	0.0675788	0.833241	0.851655	109	269	0
85477	SCIN	-0.824035	3.54661e-11	6.46508e-10	0		0.9094	0.0853654	1.0032	1.09752	109	269	0
10223	GPA33	-0.595086	4.01026e-11	7.26649e-10	0		0.76795	0.172865	0.657886	0.80898	109	269	0
10863	ADAM28	-0.834167	4.49364e-11	8.0939e-10	0		0.380673	-0.453494	1.1664	1.05902	109	269	0
8645	KCNK5	0.696645	4.70205e-11	8.41917e-10	0		-0.145673	0.550973	0.729935	0.970798	109	269	0
8313	AXIN2	0.739649	5.10992e-11	9.09566e-10	0		-0.0988666	0.640782	1.10413	0.907037	109	269	0
2332	FMR1	0.665227	5.44287e-11	9.63165e-10	0		-0.390686	0.274541	0.92452	0.845819	109	269	0
51497	TH1L	0.767399	6.08878e-11	1.0712e-09	54	6	-0.331851	0.435547	0.99686	1.01429	109	269	0
4494	MT1F	-0.870877	6.2988e-11	1.10174e-09	124	0	0.575594	-0.295283	1.16083	1.14466	109	269	0
9882	TBC1D4	0.790591	7.45126e-11	1.29583e-09	0		-0.508036	0.282554	0.985619	1.069	109	269	0
11065	UBE2C	0.689194	8.75335e-11	1.51358e-09	96	6	-0.388409	0.300784	0.98636	0.880529	109	269	0
27075	TSPAN13	-0.633124	8.92584e-11	1.53387e-09	125	5	0.362743	-0.270381	0.635674	0.904514	109	269	0
9060	PAPSS2	-0.675328	8.97207e-11	1.53387e-09	0		0.659372	-0.0159564	0.83391	0.916918	109	269	0
6920	TCEA3	-0.660712	1.02807e-10	1.74772e-09	0		0.714685	0.0539734	0.712506	0.935098	109	269	0
3081	HGD	-0.912808	1.25854e-10	2.12756e-09	0		0.664162	-0.248646	0.988265	1.31047	109	269	0
3549	IHH	0.756165	1.27226e-10	2.13881e-09	103	4	0.152947	0.909112	0.937082	1.0417	109	269	0
55959	SULF2	0.651728	1.35081e-10	2.25832e-09	0		-0.735958	-0.0842295	0.952904	0.835349	109	269	0
2353	FOS	-0.784285	1.37188e-10	2.28094e-09	80	0	0.23902	-0.545265	1.03588	1.06022	109	269	0
6319	SCD	0.92127	1.4435e-10	2.38691e-09	0		-0.697538	0.223732	1.23642	1.24491	109	269	0
55661	DDX27	0.582667	1.47546e-10	2.42649e-09	0		-0.138932	0.443736	0.608049	0.835754	109	269	0
440603	BCL2L15	-0.725479	1.54257e-10	2.52315e-09	0		0.676432	-0.0490467	0.617633	1.0869	109	269	0
56477	CCL28	-0.918915	1.5551e-10	2.52996e-09	0		1.0993	0.180387	1.13212	1.28309	109	269	0
84899	TMTC4	0.609917	1.66565e-10	2.69533e-09	0		-0.199376	0.410541	0.640581	0.878809	109	269	0
3306	HSPA2	-0.710667	1.71289e-10	2.75702e-09	0		0.341653	-0.369014	1.25735	0.806	109	269	0
53335	BCL11A	0.53099	1.75709e-10	2.8132e-09	76	4	-0.130755	0.400235	0.72945	0.700174	109	269	0
55213	RCBTB1	0.679075	1.94412e-10	3.09627e-09	0		-0.602593	0.0764819	0.881694	0.930844	109	269	0
6641	SNTB1	0.714585	2.01633e-10	3.19446e-09	0		-0.407766	0.306819	0.930602	0.981531	109	269	0
5734	PTGER4	-0.590613	2.15379e-10	3.39446e-09	0		0.48938	-0.101233	0.717181	0.825749	109	269	0
1670	DEFA5	-1.42596	2.21654e-10	3.47526e-09	0		2.12443	0.698472	2.23746	1.82569	109	269	0
3692	EIF6	0.6421	2.30095e-10	3.58901e-09	0		-0.300915	0.341185	0.880071	0.865158	109	269	0
10418	SPON1	-0.704626	2.5081e-10	3.89205e-09	109	1	0.0447872	-0.659839	1.08501	0.903002	109	269	0
51371	POMP	0.678948	2.52641e-10	3.90047e-09	0		-0.416244	0.262704	0.933396	0.918984	109	269	0
3843	IPO5	0.612205	2.61401e-10	4.01523e-09	0		-0.241244	0.370961	0.698621	0.878062	109	269	0
2530	FUT8	-0.540058	2.94679e-10	4.50353e-09	0		0.16126	-0.378799	0.741682	0.727224	109	269	0
9584	RBM39	0.645018	3.15975e-10	4.80473e-09	54	6	-0.281772	0.363246	0.701627	0.943605	109	269	0
27111	SDCBP2	-0.648262	3.86191e-10	5.84307e-09	0		0.479482	-0.16878	0.923137	0.876691	109	269	0
55876	GSDMB	-0.553693	4.08919e-10	6.15616e-09	0		0.461579	-0.0921141	0.67501	0.788146	109	269	0
10196	PRMT3	0.539372	4.19385e-10	6.28247e-09	0		-0.233269	0.306103	0.684413	0.757825	109	269	0
57823	SLAMF7	-0.756813	4.71344e-10	7.02604e-09	0		0.220123	-0.53669	1.02846	1.05726	109	269	0
5144	PDE4D	-0.617195	4.95022e-10	7.34282e-09	0		0.15035	-0.466845	0.867136	0.845892	109	269	0
10788	IQGAP2	-0.644636	5.41573e-10	7.99415e-09	0		0.456584	-0.188052	0.833055	0.916495	109	269	0
9767	PHF16	0.719105	5.69733e-10	8.36899e-09	76	4	-0.356945	0.362159	1.12019	0.94844	109	269	0
346389	MACC1	0.650711	6.81626e-10	9.91923e-09	0		-0.279635	0.371076	0.960297	0.885652	109	269	0
8451	CUL4A	0.53459	6.81824e-10	9.91923e-09	0		-0.328783	0.205808	0.644398	0.775985	109	269	0
23080	AVL9	0.606019	6.92051e-10	1.00198e-08	0		-0.198675	0.407345	0.818711	0.853816	109	269	0
114899_23600	NA	0.652478	7.43902e-10	1.07193e-08	0		-0.183407	0.469071	0.525467	1.02803	109	269	0
54809	SAMD9	-0.659293	7.99022e-10	1.1459e-08	40	7	0.149588	-0.509706	0.882051	0.940514	109	269	0
338440	ANO9	0.579896	8.06204e-10	1.14768e-08	54	6	0.0289413	0.608837	0.590666	0.882769	109	269	0
5920	RARRES3	-0.620946	8.0785e-10	1.14768e-08	18	7	-0.0394973	-0.660443	0.836184	0.881998	109	269	0
4069	LYZ	-1.18341	8.34184e-10	1.17955e-08	0		0.183431	-0.99998	2.02964	1.51092	109	269	0
2036	EPB41L1	0.577932	8.4273e-10	1.18609e-08	0		-0.299313	0.278619	0.883711	0.775245	109	269	0
1555	CYP2B6	0.772359	8.56519e-10	1.19992e-08	0		0.0484536	0.820812	0.968582	1.13354	109	269	0
26586	CKAP2	0.648474	8.68165e-10	1.21063e-08	0		-0.38247	0.266003	0.857858	0.931039	109	269	0
10208	USPL1	0.54863	8.80685e-10	1.22246e-08	0		-0.215673	0.332957	0.632028	0.814258	109	269	0
8881	CDC16	0.729235	9.42457e-10	1.30223e-08	0		-0.452711	0.276524	0.935182	1.06505	109	269	0
51649	MRPS23	0.570176	9.46777e-10	1.30225e-08	0		-0.36145	0.208726	0.747804	0.81911	109	269	0
84650	EBPL	0.538608	9.79843e-10	1.34163e-08	0		-0.255096	0.283513	0.676436	0.783199	109	269	0
84649	DGAT2	0.607037	9.9838e-10	1.36086e-08	0		-0.199519	0.407518	0.567288	0.945369	109	269	0
60481	ELOVL5	0.694612	1.05959e-09	1.43782e-08	0		-0.782503	-0.0878918	0.998512	0.9762	109	269	0
80777	CYB5B	0.518393	1.08246e-09	1.46229e-08	0		-0.151532	0.36686	0.64065	0.75856	109	269	0
27284	SULT1B1	-0.619934	1.17605e-09	1.58165e-08	0		0.956546	0.336612	0.700454	0.938634	109	269	0
57181	SLC39A10	0.619306	1.2351e-09	1.65372e-08	0		-0.349602	0.269704	0.803863	0.905043	109	269	0
29070	CCDC113	0.638087	1.38682e-09	1.84869e-08	0		-0.0672483	0.570839	0.860793	0.925764	109	269	0
29103	DNAJC15	0.714036	1.46822e-09	1.9401e-08	0		-0.493122	0.220914	1.11062	0.981392	109	269	0
84133	ZNRF3	0.614383	1.46567e-09	1.9401e-08	0		-0.181612	0.432772	0.817239	0.896225	109	269	0
7529	YWHAB	0.633289	1.48844e-09	1.95827e-08	0		-0.303707	0.329582	0.804741	0.938871	109	269	0
9139	CBFA2T2	0.597537	1.50148e-09	1.96688e-08	25	6	-0.318236	0.279302	0.878821	0.838302	109	269	0
10050	SLC17A4	-0.682941	1.57761e-09	2.05769e-08	0		0.871527	0.188586	0.913574	1.00107	109	269	0
726	CAPN5	-0.455288	1.669e-09	2.16755e-08	0		0.524478	0.0691905	0.507167	0.689025	109	269	0
6363	CCL19	-0.593614	1.76092e-09	2.27609e-08	0		0.474263	-0.119351	1.07202	0.739222	109	269	0
8836	GGH	0.744384	1.76762e-09	2.27609e-08	82	4	-0.15728	0.587104	0.968261	1.1086	109	269	0
3775	KCNK1	-0.610494	1.9772e-09	2.53517e-08	0		0.32175	-0.288744	0.685582	0.942093	109	269	0
222171	PRR15	0.663275	2.06303e-09	2.63406e-08	0		-0.00658021	0.656694	0.887858	0.981161	109	269	0
1051	CEBPB	0.480294	2.19398e-09	2.78949e-08	0		-0.518546	-0.0382524	0.622317	0.708501	109	269	0
10320	IKZF1	-0.468042	2.58972e-09	3.27886e-08	0		0.108148	-0.359894	0.683948	0.664061	109	269	0
5471	PPAT	0.537592	2.63525e-09	3.32261e-08	0		-0.319271	0.218322	0.764266	0.778796	109	269	0
1087	CEACAM7	-1.12367	2.91877e-09	3.63465e-08	105	0	1.56693	0.44326	1.7682	1.59759	109	269	0
191	AHCY	0.678646	2.90802e-09	3.63465e-08	96	6	-0.379556	0.29909	1.01634	0.976209	109	269	0
5570	PKIB	-0.882732	2.89591e-09	3.63465e-08	0		1.08447	0.201741	1.43822	1.22693	109	269	0
54915	YTHDF1	0.529508	3.0057e-09	3.72756e-08	54	6	-0.250356	0.279152	0.753123	0.77051	109	269	0
4673	NAP1L1	0.503945	3.46247e-09	4.27651e-08	0		-0.363592	0.140353	0.783929	0.707395	109	269	0
6446	SGK1	-0.566902	3.94606e-09	4.85398e-08	70	8	0.00457754	-0.562324	0.990004	0.75369	109	269	0
4609	MYC	0.711866	4.04827e-09	4.95954e-08	0		-0.255047	0.456819	1.00604	1.06399	109	269	0
9603	NFE2L3	0.592998	4.11528e-09	5.0213e-08	0		-0.314834	0.278164	0.860242	0.872533	109	269	0
64922	LRRC19	-0.663472	4.29221e-09	5.21616e-08	113	4	1.06222	0.398752	0.956162	0.984697	109	269	0
54517	PUS7	0.523039	4.36066e-09	5.27814e-08	0		-0.249109	0.27393	0.758304	0.766887	109	269	0
8803	SUCLA2	0.530715	4.56553e-09	5.5041e-08	0		-0.308611	0.222104	0.777788	0.776954	109	269	0
9282	MED14	0.597951	4.71447e-09	5.6611e-08	81	0	-0.274663	0.323288	0.784162	0.915977	109	269	0
10970	CKAP4	-0.530437	4.83476e-09	5.7826e-08	0		0.102583	-0.427854	0.653111	0.823177	109	269	0
147138	TMC8	-0.526164	5.4335e-09	6.47314e-08	56	2	0.364544	-0.16162	0.867875	0.733401	109	269	0
51082	POLR1D	0.674348	5.57452e-09	6.6151e-08	0		-0.396005	0.278343	0.945023	1.02257	109	269	0
57460	PPM1H	0.533906	5.68967e-09	6.72537e-08	0		-0.175901	0.358005	0.785086	0.788311	109	269	0
2686	GGT7	0.614316	5.71846e-09	6.73309e-08	0		-0.17734	0.436976	0.709364	0.979716	109	269	0
131177	FAM3D	-0.583736	5.81843e-09	6.81069e-08	0		0.849566	0.265831	0.761227	0.902303	109	269	0
6790	AURKA	0.506028	5.82937e-09	6.81069e-08	96	6	-0.14477	0.361258	0.67033	0.773363	109	269	0
83992	CTTNBP2	0.740497	6.00017e-09	6.98327e-08	0		0.018038	0.758535	0.990729	1.14619	109	269	0
26164	GTPBP5	0.49658	6.13396e-09	7.08449e-08	0		-0.171296	0.325284	0.713846	0.73903	109	269	0
57669	EPB41L5	0.547907	6.12191e-09	7.08449e-08	0		-0.223174	0.324733	0.723926	0.843082	109	269	0
25824	PRDX5	0.786259	6.20286e-09	7.10979e-08	0		-0.243761	0.542498	1.12094	1.19535	109	269	0
4361	MRE11A	0.429639	6.18084e-09	7.10979e-08	0		-0.248317	0.181322	0.582111	0.646496	109	269	0
56172	ANKH	0.566083	6.29455e-09	7.18766e-08	0		-0.416783	0.1493	0.744343	0.874545	109	269	0
1756	DMD	0.819531	7.36095e-09	8.37377e-08	0		-0.654991	0.16454	1.20306	1.2427	109	269	0
6197	RPS6KA3	0.645917	7.69435e-09	8.67314e-08	113	4	0.0463425	0.692259	0.591488	1.08246	109	269	0
83737	ITCH	0.472975	7.7214e-09	8.67314e-08	25	6	-0.163968	0.309007	0.620053	0.730577	109	269	0
84079	ANKRD27	0.511344	7.71409e-09	8.67314e-08	0		-0.261239	0.250105	0.713044	0.778195	109	269	0
8529	CYP4F2	0.83444	7.73876e-09	8.67314e-08	0		0.115531	0.949971	0.749687	1.40969	109	269	0
65986	ZBTB10	0.657266	7.79233e-09	8.70095e-08	141	0	-0.231119	0.426148	0.9119	1.0131	109	269	0
1477	CSTF1	0.511587	8.71821e-09	9.62821e-08	25	6	-0.305289	0.206298	0.792145	0.751493	109	269	0
23474	ETHE1	-0.5527	8.70618e-09	9.62821e-08	0		0.52485	-0.0278504	0.754235	0.854697	109	269	0
5918	RARRES1	-0.64361	8.71237e-09	9.62821e-08	0		0.130106	-0.513504	1.13867	0.889263	109	269	0
2918	GRM8	0.784493	9.12756e-09	1.00436e-07	0		0.318884	1.10338	0.935662	1.27285	109	269	0
7033	TFF3	-0.645515	9.28663e-09	1.01816e-07	0		0.585641	-0.0598739	0.814289	1.02926	109	269	0
112399	EGLN3	-0.499361	9.7196e-09	1.06179e-07	0		0.324194	-0.175167	0.76437	0.73988	109	269	0
7153	TOP2A	0.544597	9.94399e-09	1.08239e-07	3	3	-0.275888	0.26871	0.849814	0.804822	109	269	0
1512	CTSH	0.511198	1.06052e-08	1.15023e-07	0		-0.477254	0.0339436	0.695702	0.794725	109	269	0
23394	ADNP	0.570954	1.10788e-08	1.1973e-07	0		-0.260278	0.310676	0.736631	0.907531	109	269	0
64327	LMBR1	0.589296	1.11938e-08	1.20543e-07	0		-0.400217	0.189079	0.9481	0.866589	109	269	0
4752	NEK3	0.553425	1.16227e-08	1.24718e-07	0		-0.0271327	0.526292	0.71019	0.881491	109	269	0
6480	ST6GAL1	0.630594	1.29465e-08	1.38432e-07	0		-0.279122	0.351471	0.936345	0.968588	109	269	0
10564	ARFGEF2	0.472372	1.38724e-08	1.47809e-07	0		-0.0246549	0.447717	0.690713	0.721906	109	269	0
151230	KLHL23	0.495728	1.57234e-08	1.66944e-07	0		-0.215714	0.280015	0.659758	0.787503	109	269	0
25879	DCAF13	0.589851	1.65486e-08	1.75091e-07	0		-0.341733	0.248118	0.821043	0.933954	109	269	0
6950	TCP1	0.464647	1.69506e-08	1.7872e-07	0		-0.295016	0.169631	0.731153	0.69496	109	269	0
2971	GTF3A	0.685027	1.72444e-08	1.81186e-07	0		-0.32171	0.363317	1.09841	1.03555	109	269	0
8165	AKAP1	0.44977	1.73988e-08	1.82176e-07	0		-0.0703024	0.379468	0.744207	0.65594	109	269	0
8519	IFITM1	0.579637	1.83097e-08	1.91052e-07	0		-0.425778	0.153859	0.848027	0.906119	109	269	0
283927	NUDT7	0.629926	1.90366e-08	1.97954e-07	0		-0.18356	0.446366	0.824647	1.02337	109	269	0
26996	GPR160	0.531134	1.92302e-08	1.99283e-07	76	4	0.0716976	0.602832	0.71341	0.851669	109	269	0
5909	RAP1GAP	-0.540606	1.98357e-08	2.04856e-07	0		0.600761	0.0601553	0.847505	0.823193	109	269	0
6009	RHEB	0.572316	2.17047e-08	2.23396e-07	0		-0.486307	0.0860099	0.834863	0.901947	109	269	0
79576	NKAP	0.444715	2.29781e-08	2.35701e-07	0		-0.247327	0.197389	0.557804	0.724436	109	269	0
10434	LYPLA1	0.454614	2.33187e-08	2.38387e-07	0		-0.208992	0.245622	0.565648	0.743432	109	269	0
9289	GPR56	0.492504	2.36365e-08	2.40822e-07	0		-0.199756	0.292749	0.702025	0.779654	109	269	0
7347	UCHL3	0.524759	2.68146e-08	2.72285e-07	0		-0.223206	0.301553	0.765667	0.83165	109	269	0
95681	TSGA14	0.474818	2.69849e-08	2.73098e-07	0		-0.297898	0.17692	0.691311	0.749277	109	269	0
27071	DAPP1	-0.829534	2.74964e-08	2.77347e-07	69	2	0.0719134	-0.75762	1.14517	1.35785	109	269	0
1964	EIF1AX	0.523225	2.80653e-08	2.82145e-07	81	0	-0.25946	0.263765	0.811036	0.812437	109	269	0
25816	TNFAIP8	-0.455554	2.93407e-08	2.9399e-07	0		0.0438347	-0.41172	0.614646	0.737005	109	269	0
598	BCL2L1	0.458319	3.03223e-08	3.02823e-07	0		-0.23479	0.223529	0.6631	0.727112	109	269	0
10735	STAG2	0.445987	3.05214e-08	3.03506e-07	0		-0.319821	0.126166	0.66619	0.698646	109	269	0
1124	CHN2	0.685433	3.06916e-08	3.03506e-07	0		0.0820408	0.767474	0.976046	1.11226	109	269	0
8805	TRIM24	0.680319	3.05926e-08	3.03506e-07	0		-0.205718	0.474602	0.94493	1.11188	109	269	0
116151	C20orf108	0.516509	3.15819e-08	3.11293e-07	0		-0.217066	0.299443	0.635948	0.863121	109	269	0
1615	DARS	0.453178	3.26936e-08	3.21204e-07	0		-0.275171	0.178007	0.683875	0.710298	109	269	0
3570	IL6R	-0.557044	3.28842e-08	3.22031e-07	0		0.290142	-0.266902	0.773444	0.907364	109	269	0
7429	VIL1	0.521938	3.30949e-08	3.23049e-07	0		-0.122751	0.399187	0.875365	0.788686	109	269	0
23314	SATB2	0.711519	3.35459e-08	3.26399e-07	0		0.094698	0.806217	1.04758	1.14785	109	269	0
3654	IRAK1	0.570757	3.58959e-08	3.48145e-07	0		-0.328329	0.242428	0.792456	0.934195	109	269	0
22841	RAB11FIP2	0.52324	3.71151e-08	3.58819e-07	0		-0.392859	0.130381	0.658582	0.876494	109	269	0
22916	NCBP2	0.56997	3.75776e-08	3.62134e-07	0		-0.303958	0.266012	0.887995	0.899082	109	269	0
10464	PIBF1	0.522251	3.9918e-08	3.83466e-07	0		-0.268209	0.254042	0.734214	0.852547	109	269	0
148170	CDC42EP5	-0.790493	4.00543e-08	3.83558e-07	0		0.750382	-0.0401115	1.0204	1.33662	109	269	0
4084	MXD1	-0.510999	4.06225e-08	3.87772e-07	143	0	0.252003	-0.258995	0.777718	0.812263	109	269	0
7586	ZKSCAN1	0.521646	4.29183e-08	4.08399e-07	0		-0.260649	0.260997	0.837264	0.814898	109	269	0
4739	NEDD9	-0.669236	4.44518e-08	4.21665e-07	0		0.25255	-0.416686	0.933054	1.11009	109	269	0
27324	TOX3	0.584026	4.5296e-08	4.2833e-07	0		-0.18836	0.395666	0.788561	0.974029	109	269	0
25953	PNKD	0.459832	4.55825e-08	4.29697e-07	0		-0.257582	0.20225	0.630706	0.755599	109	269	0
10857	PGRMC1	0.553436	4.84727e-08	4.55523e-07	0		-0.345882	0.207554	0.89082	0.87114	109	269	0
330	BIRC3	-0.560512	4.95678e-08	4.64372e-07	69	2	0.0541429	-0.506369	0.85786	0.901357	109	269	0
7164	TPD52L1	0.617795	5.08992e-08	4.75374e-07	0		-0.403802	0.213993	0.884067	1.02074	109	269	0
10020	GNE	-0.640735	5.43918e-08	5.04648e-07	0		0.502464	-0.138271	0.891454	1.07169	109	269	0
51126	NAT5	0.503078	5.43264e-08	5.04648e-07	0		-0.334232	0.168845	0.69798	0.834489	109	269	0
7113	TMPRSS2	-0.507828	5.4534e-08	5.04648e-07	0		0.649915	0.142087	0.677101	0.85191	109	269	0
25840	METTL7A	-0.592731	5.65274e-08	5.21463e-07	9	1	0.387739	-0.204993	0.868623	0.975445	109	269	0
29785	CYP2S1	0.558496	5.67516e-08	5.21463e-07	0		-0.134974	0.423523	0.92019	0.877536	109	269	0
5800	PTPRO	0.959928	5.6868e-08	5.21463e-07	0		-0.137752	0.822176	1.50315	1.56127	109	269	0
55795	PCID2	0.541124	6.77193e-08	6.1909e-07	0		-0.330824	0.2103	0.777413	0.900429	109	269	0
8675	STX16	0.530094	7.08246e-08	6.45528e-07	0		-0.198508	0.331586	0.830383	0.857795	109	269	0
158326	FREM1	0.859842	7.15864e-08	6.48564e-07	0		-0.0301559	0.829686	0.944651	1.53736	109	269	0
4640	MYO1A	-0.502608	7.14285e-08	6.48564e-07	0		0.740195	0.237587	0.737333	0.83031	109	269	0
7851	MALL	-0.522316	7.99351e-08	7.22041e-07	0		0.404155	-0.118161	0.961184	0.787062	109	269	0
28231	SLCO4A1	0.557424	8.47503e-08	7.63257e-07	0		-0.329774	0.22765	0.885606	0.907139	109	269	0
23078	KIAA0564	0.537648	8.53534e-08	7.66408e-07	0		-0.238118	0.29953	0.786883	0.899051	109	269	0
54546	RNF186	-0.501104	8.744e-08	7.8282e-07	0		0.706659	0.205556	0.807401	0.808368	109	269	0
7078	TIMP3	0.584141	8.85792e-08	7.9068e-07	5	1	-0.900638	-0.316497	0.998398	0.925366	109	269	0
7150	TOP1	0.51359	9.29805e-08	8.27526e-07	0		-0.285985	0.227606	0.783416	0.849145	109	269	0
118429	ANTXR2	-0.50527	9.48228e-08	8.41448e-07	0		0.145858	-0.359412	0.701616	0.859741	109	269	0
84916	CIRH1A	0.405703	9.60026e-08	8.49426e-07	0		-0.255589	0.150115	0.664038	0.644626	109	269	0
3930	LBR	0.487988	9.70983e-08	8.56616e-07	0		-0.258871	0.229118	0.861962	0.757877	109	269	0
3784	KCNQ1	0.655638	9.78414e-08	8.59236e-07	0		-0.164928	0.49071	0.993961	1.09849	109	269	0
51527	C14orf129	-0.627409	9.79631e-08	8.59236e-07	0		0.565603	-0.0618066	0.849654	1.08445	109	269	0
109	ADCY3	0.5707	1.08584e-07	9.49643e-07	0		-0.494564	0.0761355	0.918278	0.936651	109	269	0
1236	CCR7	-0.452685	1.14395e-07	9.97579e-07	0		0.286788	-0.165897	0.917184	0.646106	109	269	0
221178	SPATA13	0.609626	1.16591e-07	1.0138e-06	0		-0.327	0.282626	0.857965	1.05076	109	269	0
8856	NR1I2	0.436588	1.17278e-07	1.01686e-06	103	4	0.137514	0.574102	0.692634	0.713638	109	269	0
23136	EPB41L3	-0.682854	1.21346e-07	1.04912e-06	21	1	-0.164498	-0.847353	1.2172	1.08351	109	269	0
10560	SLC19A2	0.448336	1.24613e-07	1.0743e-06	0		-0.32513	0.123206	0.607831	0.772805	109	269	0
9837	GINS1	0.640771	1.25059e-07	1.07508e-06	0		-0.42043	0.220341	0.945555	1.09484	109	269	0
7052	TGM2	0.40772	1.26167e-07	1.08153e-06	0		-0.330004	0.0777155	0.658401	0.66122	109	269	0
1577	CYP3A5	-0.60044	1.30443e-07	1.11503e-06	0		0.654726	0.0542867	0.915247	1.01564	109	269	0
5332	PLCB4	0.81399	1.32484e-07	1.12929e-06	0		0.0767573	0.890747	1.15362	1.41789	109	269	0
58472	SQRDL	-0.448273	1.37e-07	1.1645e-06	0		0.337251	-0.111022	0.531525	0.798358	109	269	0
3757	KCNH2	0.576168	1.38736e-07	1.17595e-06	0		-0.205239	0.370929	0.493467	1.07965	109	269	0
54491	FAM105A	0.520187	1.44808e-07	1.22058e-06	0		-0.0133813	0.506806	0.759201	0.891641	109	269	0
8243	SMC1A	0.455906	1.44475e-07	1.22058e-06	81	0	-0.317743	0.138163	0.695467	0.765749	109	269	0
81575	APOLD1	0.823207	1.52655e-07	1.28315e-06	0		-0.300102	0.523105	1.11648	1.45958	109	269	0
10247	HRSP12	0.450554	1.60134e-07	1.34229e-06	0		-0.122147	0.328407	0.673524	0.765142	109	269	0
1644	DDC	0.520571	1.633e-07	1.36505e-06	76	4	-0.0289757	0.491595	0.933326	0.828945	109	269	0
5308	PITX2	0.532007	1.64232e-07	1.36905e-06	82	4	-0.0520376	0.479969	0.780833	0.916809	109	269	0
10098	TSPAN5	0.421736	1.67442e-07	1.39198e-06	0		-0.237212	0.184524	0.609711	0.722152	109	269	0
79145	CHCHD7	0.482598	1.69861e-07	1.40822e-06	0		-0.270871	0.211727	0.751212	0.814154	109	269	0
64772	ENGASE	0.395956	1.82447e-07	1.50843e-06	0		0.0393139	0.43527	0.583386	0.674239	109	269	0
51065	RPS27L	-0.477853	1.83715e-07	1.51477e-06	0		0.298401	-0.179452	0.731851	0.813372	109	269	0
6337	SCNN1A	-0.55653	1.85774e-07	1.52759e-06	0		0.472126	-0.0844042	0.717235	0.997812	109	269	0
51421	AMOTL2	0.555658	2.08128e-07	1.70677e-06	0		-0.577815	-0.0221576	0.871404	0.950501	109	269	0
64795	RMND5A	0.362127	2.21027e-07	1.80764e-06	0		-0.103469	0.258658	0.624482	0.582979	109	269	0
84803	AGPAT9	-0.699651	2.3148e-07	1.88803e-06	0		0.533848	-0.165803	0.994894	1.24646	109	269	0
3169	FOXA1	-0.427576	2.35423e-07	1.91503e-06	0		0.426139	-0.00143672	0.687013	0.720582	109	269	0
26512	INTS6	0.429839	2.37466e-07	1.92646e-06	0		-0.244172	0.185666	0.596944	0.757764	109	269	0
4051	CYP4F3	0.586591	2.45722e-07	1.98812e-06	0		0.0246769	0.611268	0.764542	1.0646	109	269	0
55353	LAPTM4B	0.778575	2.56622e-07	2.07077e-06	0		-0.50979	0.268785	1.23422	1.35315	109	269	0
5134	PDCD2	0.408139	2.6184e-07	2.10726e-06	0		-0.248574	0.159565	0.682855	0.678959	109	269	0
79752	ZFAND1	0.453574	2.84266e-07	2.28167e-06	0		-0.279361	0.174213	0.663716	0.798066	109	269	0
3839	KPNA3	0.52743	2.8601e-07	2.2896e-06	0		-0.300551	0.226879	0.79702	0.925984	109	269	0
54843	SYTL2	-0.604169	2.8952e-07	2.31157e-06	0		0.544391	-0.0597778	0.750982	1.116	109	269	0
65109	UPF3B	0.436314	2.90942e-07	2.31682e-06	0		-0.335587	0.100726	0.655465	0.761185	109	269	0
171586	ABHD3	-0.390613	3.16774e-07	2.5159e-06	0		0.272657	-0.117956	0.571165	0.684989	109	269	0
10966	RAB40B	0.45348	3.25833e-07	2.58108e-06	0		-0.118759	0.334721	0.697943	0.791598	109	269	0
92211	PCDH21	0.778056	3.30858e-07	2.61403e-06	103	4	0.332365	1.11042	1.02295	1.43809	109	269	0
3934	LCN2	-0.892979	3.32944e-07	2.61686e-06	0		0.782025	-0.110954	1.35957	1.59588	109	269	0
84365	MKI67IP	0.41166	3.32832e-07	2.61686e-06	0		-0.27376	0.137901	0.626128	0.71798	109	269	0
200845	KCTD6	0.497495	3.52262e-07	2.76151e-06	0		-0.252472	0.245023	0.763561	0.876586	109	269	0
27346	TMEM97	0.608166	3.57653e-07	2.79653e-06	0		-0.203051	0.405114	0.854744	1.10596	109	269	0
114908	TMEM123	0.385229	3.81273e-07	2.97354e-06	0		-0.243592	0.141637	0.57611	0.677064	109	269	0
84263	HSDL2	0.48514	3.83546e-07	2.98358e-06	0		-0.184065	0.301075	0.760758	0.851924	109	269	0
26013	L3MBTL	0.443184	4.10423e-07	3.18446e-06	0		-0.0260684	0.417115	0.538603	0.826006	109	269	0
58516	FAM60A	0.427829	4.37455e-07	3.38552e-06	0		-0.269327	0.158502	0.683772	0.746975	109	269	0
8624	PSMG1	0.507824	4.43292e-07	3.42194e-06	0		-0.235349	0.272475	0.698605	0.932513	109	269	0
10562	OLFM4	-1.29735	4.79767e-07	3.69408e-06	0		0.847362	-0.449992	1.59501	2.4822	109	269	0
79589	RNF128	0.449534	5.14606e-07	3.95228e-06	0		-0.105116	0.344418	0.724372	0.791883	109	269	0
84418	C5orf32	-0.389728	5.30788e-07	4.06624e-06	0		0.219875	-0.169852	0.581615	0.698085	109	269	0
50853	VILL	-0.570693	5.36901e-07	4.10268e-06	0		0.590622	0.0199291	0.818772	1.05178	109	269	0
56261	RP5-1022P6.2	0.575069	5.52641e-07	4.20174e-06	97	0	-0.148368	0.426701	0.784201	1.07404	109	269	0
961	CD47	0.482206	5.51296e-07	4.20174e-06	0		-0.386017	0.0961889	0.741972	0.868023	109	269	0
64065	PERP	0.586639	5.64973e-07	4.27402e-06	0		-0.453783	0.132856	0.848623	1.08263	109	269	0
8659	ALDH4A1	0.463212	5.6409e-07	4.27402e-06	0		-0.0916666	0.371546	0.667495	0.848286	109	269	0
54996	MOSC2	-0.392453	5.70967e-07	4.30859e-06	0		0.273341	-0.119112	0.63147	0.689957	109	269	0
9358	ITGBL1	0.441099	5.83866e-07	4.39497e-06	0		-0.497539	-0.0564399	0.665986	0.797397	109	269	0
1875	E2F5	0.425999	6.0538e-07	4.54561e-06	0		-0.136705	0.289293	0.625497	0.775989	109	269	0
55784	MCTP2	-0.473413	6.71874e-07	5.03241e-06	0		0.383771	-0.0896424	0.797264	0.835599	109	269	0
85409	NKD2	0.543666	6.85526e-07	5.12198e-06	0		-0.278836	0.26483	0.82617	0.998121	109	269	0
2188	FANCF	0.35673	7.26077e-07	5.4116e-06	0		-0.0564127	0.300317	0.542147	0.642401	109	269	0
51105	PHF20L1	0.425534	7.39437e-07	5.49763e-06	0		-0.277865	0.147669	0.600147	0.791073	109	269	0
9540	TP53I3	-0.49634	7.53037e-07	5.58502e-06	0		0.372446	-0.123894	0.590605	0.960117	109	269	0
85463	ZC3H12C	-0.630117	7.58988e-07	5.6154e-06	0		0.473627	-0.15649	1.06741	1.12893	109	269	0
8780	RIOK3	-0.402628	7.90027e-07	5.83079e-06	0		0.114087	-0.288541	0.703954	0.700641	109	269	0
22913	RALY	0.374292	7.94824e-07	5.85192e-06	0		-0.0932919	0.281001	0.495201	0.702716	109	269	0
8491	MAP4K3	0.391452	8.20312e-07	6.02491e-06	0		-0.274504	0.116948	0.580946	0.719081	109	269	0
11254	SLC6A14	-0.664741	8.24061e-07	6.03779e-06	0		0.728897	0.0641561	1.25229	1.14646	109	269	0
55245	UQCC	0.37433	8.46574e-07	6.18776e-06	0		-0.0285986	0.345732	0.56003	0.685276	109	269	0
6732	SRPK1	0.464819	8.50636e-07	6.20247e-06	0		-0.171244	0.293575	0.866581	0.796646	109	269	0
7045	TGFBI	0.531011	8.66985e-07	6.30648e-06	0		-0.396011	0.135	0.851006	0.971312	109	269	0
2934	GSN	-0.54958	8.78239e-07	6.37303e-06	41	1	0.0372795	-0.512301	1.11433	0.909171	109	269	0
3656	IRAK2	0.377069	9.26642e-07	6.70818e-06	0		-0.298291	0.0787775	0.509092	0.711018	109	269	0
11015	KDELR3	-0.387702	9.50584e-07	6.86507e-06	0		0.0791194	-0.308583	0.629222	0.699039	109	269	0
6581	SLC22A3	0.582686	9.57302e-07	6.89713e-06	0		-0.353333	0.229352	0.921734	1.07903	109	269	0
389434	IYD	0.463888	9.87897e-07	7.10066e-06	0		0.163492	0.62738	0.634742	0.884883	109	269	0
1601	DAB2	0.544643	1.02599e-06	7.3246e-06	0		-0.502056	0.0425869	0.876282	1.00524	109	269	0
1909	EDNRA	0.551937	1.02632e-06	7.3246e-06	9	1	-0.621446	-0.0695094	0.803534	1.04703	109	269	0
412	STS	-0.516878	1.02455e-06	7.3246e-06	0		0.307308	-0.209569	1.09219	0.839437	109	269	0
25924	MYRIP	0.569226	1.04276e-06	7.38971e-06	0		0.19862	0.767846	0.807797	1.08806	109	269	0
51312	SLC25A37	-0.362037	1.03865e-06	7.38971e-06	0		0.0798214	-0.282216	0.741161	0.58652	109	269	0
6447	SCG5	-0.566795	1.04167e-06	7.38971e-06	0		0.189862	-0.376933	1.14757	0.950469	109	269	0
9521	EEF1E1	0.408427	1.05419e-06	7.45321e-06	0		-0.295982	0.112445	0.684204	0.735427	109	269	0
340061	TMEM173	-0.52134	1.09186e-06	7.70154e-06	0		0.0511532	-0.470186	0.869292	0.953182	109	269	0
64332	NFKBIZ	-0.487926	1.12022e-06	7.88323e-06	69	2	0.00986286	-0.478063	0.866661	0.870702	109	269	0
57761	TRIB3	0.540661	1.12756e-06	7.91648e-06	0		-0.0872285	0.453433	0.930695	0.980668	109	269	0
54522	ANKRD16	0.551102	1.14248e-06	8.00264e-06	0		-0.100404	0.450698	0.70186	1.07991	109	269	0
64062	RBM26	0.405199	1.15114e-06	8.04466e-06	0		-0.225851	0.179348	0.652481	0.742615	109	269	0
10371	SEMA3A	0.430952	1.20255e-06	8.38457e-06	0		-0.284641	0.146311	0.698072	0.793079	109	269	0
493911	PHOSPHO2	0.38965	1.20831e-06	8.40541e-06	0		-0.016858	0.372792	0.693913	0.689153	109	269	0
3815	KIT	-0.706714	1.23173e-06	8.54865e-06	0		0.151922	-0.554792	0.982039	1.37531	109	269	0
6509	SLC1A4	0.412902	1.24782e-06	8.64052e-06	0		-0.249893	0.163009	0.727355	0.737704	109	269	0
55608	ANKRD10	0.552544	1.25405e-06	8.66383e-06	0		-0.511376	0.0411684	0.956856	1.00704	109	269	0
10527	IPO7	0.456335	1.26974e-06	8.75225e-06	0		-0.222774	0.233561	0.705744	0.856246	109	269	0
201595	STT3B	0.417307	1.31993e-06	9.07755e-06	0		-0.185804	0.231504	0.568366	0.805001	109	269	0
1997	ELF1	0.568796	1.36988e-06	9.39968e-06	0		-0.409833	0.158964	0.936721	1.0608	109	269	0
55766	H2AFJ	0.503851	1.37591e-06	9.41969e-06	0		-0.0464419	0.457409	0.751924	0.962253	109	269	0
10581	IFITM2	0.430894	1.43321e-06	9.7678e-06	0		-0.368044	0.0628504	0.643209	0.819297	109	269	0
388743	CAPN8	-0.546361	1.43153e-06	9.7678e-06	0		0.483013	-0.0633485	0.83429	1.04246	109	269	0
11098	PRSS23	0.546888	1.48781e-06	1.01171e-05	0		-0.46409	0.082798	0.921866	1.01591	109	269	0
11062	DUS4L	0.399728	1.53349e-06	1.04044e-05	0		-0.1181	0.281628	0.630301	0.748847	109	269	0
10240	MRPS31	0.442605	1.56321e-06	1.05632e-05	0		-0.236763	0.205842	0.779122	0.805101	109	269	0
57511	COG6	0.572283	1.56388e-06	1.05632e-05	0		-0.300075	0.272208	0.90029	1.09008	109	269	0
387923	SERP2	0.652857	1.57714e-06	1.06054e-05	0		-0.187195	0.465662	0.750164	1.3252	109	269	0
6398	SECTM1	-0.460513	1.57705e-06	1.06054e-05	18	7	0.0105396	-0.449973	0.754942	0.860426	109	269	0
9805	SCRN1	0.533814	1.66309e-06	1.11586e-05	0		-0.433546	0.100268	0.910324	0.993469	109	269	0
3336	HSPE1	0.41139	1.66773e-06	1.11649e-05	0		-0.263099	0.148291	0.713471	0.752431	109	269	0
140462	ASB9	0.415425	1.70745e-06	1.14056e-05	0		-0.0617014	0.353724	0.587522	0.806046	109	269	0
221154	EFHA1	0.469672	1.71719e-06	1.14454e-05	0		-0.317931	0.151741	0.794916	0.873698	109	269	0
55270	NUDT15	0.392618	1.72873e-06	1.1497e-05	67	3	-0.13102	0.261598	0.603879	0.7449	109	269	0
4232	MEST	0.493781	1.73656e-06	1.15237e-05	0		-0.272709	0.221072	0.896485	0.897733	109	269	0
140823	ROMO1	0.387252	1.89051e-06	1.25179e-05	0		-0.109178	0.278074	0.595741	0.737856	109	269	0
10544	PROCR	0.476972	1.9851e-06	1.31155e-05	0		-0.286452	0.190519	0.722129	0.924407	109	269	0
121512	FGD4	-0.37765	1.99149e-06	1.31291e-05	0		0.393259	0.0156088	0.607949	0.711578	109	269	0
55791	C1orf103	0.462088	2.01235e-06	1.32377e-05	0		-0.304516	0.157572	0.84168	0.84438	109	269	0
4046	LSP1	-0.316079	2.03088e-06	1.32731e-05	75	2	-0.019781	-0.33586	0.51107	0.587108	109	269	0
54602	NDFIP2	0.53043	2.02678e-06	1.32731e-05	0		-0.045145	0.485285	0.692271	1.06484	109	269	0
8542	APOL1	-0.423155	2.03074e-06	1.32731e-05	18	7	-0.0624963	-0.485651	0.737493	0.783243	109	269	0
22894	DIS3	0.514099	2.05642e-06	1.33822e-05	0		-0.305689	0.20841	0.823228	0.986442	109	269	0
7280	TUBB2A	-0.548536	2.05223e-06	1.33822e-05	0		-0.138288	-0.686824	0.999732	1.01008	109	269	0
52	ACP1	0.416506	2.12256e-06	1.37661e-05	0		-0.260253	0.156253	0.671953	0.79181	109	269	0
84532	ACSS1	0.37745	2.12451e-06	1.37661e-05	0		-0.0517809	0.325669	0.638208	0.703085	109	269	0
6535	SLC6A8	-0.539653	2.13155e-06	1.37822e-05	0		0.428181	-0.111472	0.879998	1.03387	109	269	0
7247	TSN	0.408316	2.26878e-06	1.46382e-05	0		-0.301562	0.106754	0.821921	0.713206	109	269	0
140453	MUC17	-0.83763	2.30082e-06	1.48133e-05	0		1.16539	0.327764	1.7897	1.45118	109	269	0
10580	SORBS1	0.652756	2.42724e-06	1.55941e-05	9	1	-0.651468	0.00128806	1.1682	1.22872	109	269	0
4085	MAD2L1	0.494729	2.70558e-06	1.72922e-05	3	3	-0.311259	0.18347	0.917174	0.917485	109	269	0
55636	CHD7	0.429228	2.70729e-06	1.72922e-05	0		-0.187963	0.241265	0.68438	0.831822	109	269	0
57586	SYT13	-0.841025	2.70869e-06	1.72922e-05	0		0.514114	-0.326911	1.18778	1.70489	109	269	0
6424	SFRP4	0.693593	2.77321e-06	1.76668e-05	109	1	-1.41845	-0.724857	1.33649	1.27994	109	269	0
54827	FAM55D	-0.772101	2.81189e-06	1.78756e-05	105	0	1.53994	0.767837	1.19718	1.53496	109	269	0
5266	PI3	-0.697699	2.83691e-06	1.79968e-05	0		0.631896	-0.0658029	1.13112	1.3696	109	269	0
9166	EBAG9	0.473016	2.86997e-06	1.81685e-05	0		-0.203119	0.269897	0.790839	0.911275	109	269	0
55277	FGGY	0.692525	2.93243e-06	1.85251e-05	0		0.131808	0.824332	1.07155	1.3784	109	269	0
128866	CHMP4B	0.443004	3.02438e-06	1.90265e-05	54	6	-0.220875	0.222129	0.78929	0.836053	109	269	0
140688	C20orf112	0.408924	3.02152e-06	1.90265e-05	54	6	-0.0569887	0.351935	0.705086	0.777288	109	269	0
54829	ASPN	0.743882	3.0403e-06	1.9087e-05	16	1	-1.50392	-0.760041	1.52421	1.34315	109	269	0
23140	ZZEF1	-0.478094	3.06889e-06	1.92266e-05	0		0.308018	-0.170076	0.766434	0.936343	109	269	0
10443	N4BP2L2	0.449402	3.08401e-06	1.92814e-05	0		-0.279577	0.169825	0.812772	0.845112	109	269	0
11193	WBP4	0.411552	3.09893e-06	1.93347e-05	0		-0.268725	0.142827	0.586807	0.823711	109	269	0
139886	SPIN4	0.410314	3.18704e-06	1.98436e-05	0		-0.200059	0.210255	0.79919	0.746274	109	269	0
2354	FOSB	-0.556388	3.21107e-06	1.99521e-05	0		0.291796	-0.264592	1.16274	0.990609	109	269	0
79184	BRCC3	0.471229	3.22914e-06	2.00233e-05	0		-0.219103	0.252127	0.876605	0.881059	109	269	0
64411	ARAP3	0.391882	3.26863e-06	2.02267e-05	0		-0.291952	0.0999302	0.583858	0.777365	109	269	0
6767	ST13	0.418544	3.28249e-06	2.02711e-05	0		-0.271987	0.146557	0.691838	0.811255	109	269	0
115908	CTHRC1	0.554318	3.33564e-06	2.05573e-05	17	1	-1.08676	-0.532441	1.25804	0.939221	109	269	0
79101	TAF1D	0.352206	3.38838e-06	2.08399e-05	0		-0.226176	0.126031	0.622586	0.66226	109	269	0
9712	USP6NL	0.365177	3.4419e-06	2.11261e-05	0		-0.111687	0.25349	0.584559	0.71074	109	269	0
55323	LARP6	0.42887	3.55863e-06	2.17984e-05	0		-0.317604	0.111266	0.630911	0.861193	109	269	0
58473	PLEKHB1	0.595029	3.58445e-06	2.19122e-05	0		-0.201243	0.393786	1.0261	1.15929	109	269	0
54682	MANSC1	0.497224	3.63835e-06	2.21969e-05	0		-0.147473	0.349751	0.691868	1.01664	109	269	0
113802	C1orf59	0.409606	3.65112e-06	2.223e-05	0		-0.0521366	0.35747	0.646859	0.808289	109	269	0
23160	WDR43	0.375359	3.71036e-06	2.25453e-05	0		-0.220311	0.155048	0.614142	0.730765	109	269	0
4217	MAP3K5	-0.396221	3.7826e-06	2.29381e-05	0		0.0811559	-0.315065	0.652445	0.773334	109	269	0
6059	ABCE1	0.413567	3.87454e-06	2.34466e-05	0		-0.274729	0.138839	0.668177	0.814515	109	269	0
6624	FSCN1	-0.467403	3.88194e-06	2.34466e-05	0		-0.309461	-0.776863	0.892643	0.874913	109	269	0
727936	GLT8D4	0.413756	3.9213e-06	2.36372e-05	0		-0.524599	-0.110843	0.728418	0.794547	109	269	0
1902	LPAR1	-0.405035	4.05223e-06	2.43365e-05	0		-0.00107753	-0.406112	0.769327	0.756667	109	269	0
6227	RPS21	0.492767	4.05341e-06	2.43365e-05	0		-0.146461	0.346306	0.820466	0.972165	109	269	0
10232	MSLN	-0.565051	4.06587e-06	2.4363e-05	0		0.486365	-0.0786861	1.32414	0.95065	109	269	0
1717	DHCR7	0.415033	4.13341e-06	2.47188e-05	112	0	-0.151592	0.26344	0.608247	0.840111	109	269	0
8817	FGF18	0.389734	4.30874e-06	2.57165e-05	0		-0.182011	0.207722	0.514531	0.803908	109	269	0
54947	LPCAT2	0.513971	4.37018e-06	2.60318e-05	0		-0.258897	0.255074	0.839748	1.02548	109	269	0
54841	BIVM	0.565667	4.39677e-06	2.61387e-05	0		-0.279534	0.286133	0.954831	1.12184	109	269	0
9134	CCNE2	0.54534	4.40952e-06	2.61631e-05	0		-0.260888	0.284452	0.954919	1.06854	109	269	0
137392	FAM92A1	0.485657	4.58363e-06	2.7143e-05	25	6	-0.351978	0.133679	1.00216	0.888735	109	269	0
545	ATR	0.375887	4.64296e-06	2.74406e-05	0		-0.263291	0.112595	0.741356	0.694071	109	269	0
8895	CPNE3	0.497694	4.67387e-06	2.75695e-05	0		-0.329587	0.168106	0.897775	0.9663	109	269	0
79866	C13orf34	0.413444	4.68662e-06	2.75909e-05	0		-0.131279	0.282165	0.70051	0.812858	109	269	0
10606	PAICS	0.398378	4.72773e-06	2.77789e-05	0		-0.202187	0.196191	0.732788	0.760909	109	269	0
84302	C9orf125	-0.388513	4.76345e-06	2.79345e-05	0		0.36416	-0.024353	0.634874	0.770052	109	269	0
51175	TUBE1	0.398972	4.90672e-06	2.8719e-05	0		-0.247863	0.15111	0.595486	0.811085	109	269	0
440	ASNS	0.48613	4.93799e-06	2.88463e-05	0		-0.179105	0.307025	0.82309	0.965709	109	269	0
121506	ERP27	0.761431	4.99398e-06	2.91171e-05	0		0.144447	0.905878	1.10241	1.58724	109	269	0
51633	OTUD6B	0.396608	5.05812e-06	2.94344e-05	0		-0.196147	0.200461	0.654735	0.787732	109	269	0
27244	SESN1	0.431897	5.14424e-06	2.9878e-05	0		-0.127943	0.303954	0.724668	0.858376	109	269	0
11335	CBX3	0.464357	5.22927e-06	3.03137e-05	0		-0.341409	0.122949	0.950017	0.859982	109	269	0
112616	CMTM7	0.393957	5.2484e-06	3.03665e-05	0		-0.389824	0.00413291	0.580454	0.805817	109	269	0
8908	GYG2	0.430022	5.30627e-06	3.06427e-05	0		-0.0133844	0.416638	0.657207	0.876776	109	269	0
8660	IRS2	0.489973	5.31967e-06	3.06615e-05	0		-0.250416	0.239557	0.881872	0.959564	109	269	0
55349	CHDH	0.386288	5.45794e-06	3.13987e-05	0		-0.0368287	0.349459	0.669958	0.758698	109	269	0
2705	GJB1	0.314943	5.46909e-06	3.14032e-05	0		0.10368	0.418623	0.475883	0.632942	109	269	0
10483	SEC23B	0.463327	5.48754e-06	3.14494e-05	0		-0.179786	0.283541	0.813857	0.914609	109	269	0
79365	BHLHE41	-0.457002	5.52747e-06	3.16184e-05	109	1	-0.0245373	-0.481539	0.867104	0.877716	109	269	0
114769	CARD16	-0.492378	5.74486e-06	3.27999e-05	0		0.178013	-0.314366	0.771409	1.00809	109	269	0
3475	IFRD1	0.410339	5.82099e-06	3.3172e-05	0		-0.278444	0.131894	0.62342	0.840685	109	269	0
5984	RFC4	0.410852	5.84871e-06	3.32673e-05	3	3	-0.376425	0.034427	0.828074	0.767916	109	269	0
51388	NIP7	0.403258	5.89535e-06	3.34697e-05	0		-0.0919081	0.31135	0.502812	0.855494	109	269	0
712	C1QA	-0.383131	6.02689e-06	3.41524e-05	37	2	-0.226554	-0.609685	0.724503	0.734515	109	269	0
5925	RB1	0.429969	6.17484e-06	3.49254e-05	0		-0.282339	0.14763	0.683238	0.876736	109	269	0
8725	C19orf2	0.41795	6.28095e-06	3.54592e-05	0		-0.26255	0.155399	0.75839	0.819739	109	269	0
8323	FZD6	0.398554	6.53364e-06	3.68171e-05	0		-0.282113	0.116441	0.642439	0.809778	109	269	0
84624	FNDC1	0.643175	6.61923e-06	3.72301e-05	16	1	-1.47575	-0.83257	1.36655	1.20174	109	269	0
596	BCL2	-0.52428	6.82753e-06	3.83304e-05	0		0.339119	-0.185161	0.802703	1.0924	109	269	0
638	BIK	-0.516214	6.95335e-06	3.89645e-05	0		0.211191	-0.305023	0.791556	1.07596	109	269	0
528	ATP6V1C1	0.408852	6.99558e-06	3.91287e-05	0		-0.337933	0.0709186	0.716925	0.81589	109	269	0
29028	ATAD2	0.458861	7.05841e-06	3.94073e-05	0		-0.269834	0.189026	0.874254	0.894956	109	269	0
219654	ZCCHC24	0.425891	7.10107e-06	3.95724e-05	9	1	-0.588101	-0.162211	0.765705	0.845601	109	269	0
23321	TRIM2	0.453457	7.17143e-06	3.98911e-05	0		-0.126922	0.326535	0.805061	0.90706	109	269	0
9643	MORF4L2	0.349653	7.18808e-06	3.99103e-05	0		-0.215801	0.133852	0.725092	0.647568	109	269	0
9749	PHACTR2	0.382069	7.29326e-06	4.04202e-05	0		-0.261559	0.120509	0.660784	0.765026	109	269	0
5358	PLS3	0.401435	8.53316e-06	4.72054e-05	17	1	-0.65309	-0.251654	0.797904	0.775151	109	269	0
58985	IL22RA1	0.344553	8.67435e-06	4.78989e-05	0		0.0225336	0.367087	0.646453	0.674978	109	269	0
3146	HMGB1	0.426604	8.86412e-06	4.88576e-05	0		-0.258923	0.167682	0.766991	0.859837	109	269	0
23091	ZC3H13	0.48842	9.08548e-06	4.99866e-05	0		-0.450695	0.0377244	0.852566	1.00023	109	269	0
2762	GMDS	-0.477451	9.15192e-06	5.02608e-05	0		0.348145	-0.129306	0.857964	0.968889	109	269	0
23279	NUP160	0.416056	9.55013e-06	5.23527e-05	0		-0.313994	0.102061	0.71383	0.853753	109	269	0
10616	RBCK1	0.422304	9.62546e-06	5.26702e-05	0		-0.211324	0.21098	0.682325	0.881292	109	269	0
11156	PTP4A3	0.51354	9.71027e-06	5.29429e-05	0		-0.35506	0.15848	1.07332	0.989365	109	269	0
147495	APCDD1	0.708187	9.70817e-06	5.29429e-05	0		-0.291737	0.41645	1.37939	1.41682	109	269	0
1290	COL5A2	0.548838	9.88239e-06	5.37844e-05	5	1	-1.07187	-0.52303	1.21477	1.03019	109	269	0
4065	LY75	0.395658	9.90613e-06	5.38168e-05	0		-0.0615598	0.334098	0.715676	0.799074	109	269	0
55638	GOLSYN	0.433193	9.94854e-06	5.39503e-05	0		-0.147706	0.285488	0.74857	0.891097	109	269	0
79572	ATP13A3	0.403911	9.98355e-06	5.40433e-05	0		-0.300435	0.103476	0.840858	0.773126	109	269	0
5217	PFN2	0.522275	1.01759e-05	5.49864e-05	0		-0.447052	0.0752222	0.882439	1.08955	109	269	0
563	AZGP1	0.70385	1.02776e-05	5.54368e-05	0		-0.375529	0.328321	1.41049	1.39787	109	269	0
79084	WDR77	0.388618	1.03281e-05	5.561e-05	0		-0.0802682	0.30835	0.781843	0.755765	109	269	0
1030	CDKN2B	-0.526264	1.03766e-05	5.56947e-05	0		0.10595	-0.420314	1.2645	0.939767	109	269	0
5504	PPP1R2	0.481861	1.03806e-05	5.56947e-05	0		-0.359214	0.122646	0.83859	0.99596	109	269	0
151473	SLC16A14	-0.431963	1.05059e-05	5.62669e-05	0		0.272113	-0.159851	0.906487	0.829768	109	269	0
7538	ZFP36	-0.387	1.05957e-05	5.66478e-05	80	0	0.0498153	-0.337185	0.717781	0.777821	109	269	0
92092	ZC3HAV1L	0.409657	1.07229e-05	5.72265e-05	0		-0.287266	0.12239	0.731441	0.836715	109	269	0
7512	XPNPEP2	0.564711	1.09778e-05	5.8484e-05	0		0.045155	0.609866	0.886175	1.20733	109	269	0
11007	CCDC85B	0.43306	1.11386e-05	5.9236e-05	0		-0.152691	0.280369	0.766169	0.891473	109	269	0
1282	COL4A1	0.402994	1.12885e-05	5.99279e-05	41	1	-0.66627	-0.263276	0.853164	0.772362	109	269	0
23456	ABCB10	0.404107	1.14606e-05	6.06029e-05	0		-0.197357	0.206749	0.71369	0.831349	109	269	0
29107	NXT1	0.427342	1.14757e-05	6.06029e-05	0		-0.279564	0.147778	0.650527	0.914312	109	269	0
51703	ACSL5	0.349247	1.14403e-05	6.06029e-05	0		0.0376159	0.386863	0.574628	0.726622	109	269	0
3164	NR4A1	-0.569908	1.17378e-05	6.18791e-05	80	0	0.120232	-0.449677	1.06211	1.16854	109	269	0
140738	TMEM37	-0.426674	1.20936e-05	6.36438e-05	0		0.551979	0.125304	0.814214	0.861192	109	269	0
4885	NPTX2	1.04202	1.21522e-05	6.38412e-05	0		-0.161652	0.880365	1.53453	2.28805	109	269	0
6035	RNASE1	-0.376677	1.24217e-05	6.51439e-05	0		-0.128093	-0.50477	0.685343	0.769341	109	269	0
6541	SLC7A1	0.439798	1.24779e-05	6.53257e-05	0		-0.219113	0.220684	0.929869	0.853811	109	269	0
54800	KLHL24	0.381241	1.32762e-05	6.93846e-05	0		-0.237765	0.143476	0.72808	0.770141	109	269	0
80833	APOL3	-0.303427	1.33043e-05	6.94117e-05	56	2	-0.0024613	-0.305888	0.606899	0.592101	109	269	0
6713	SQLE	0.58774	1.38463e-05	7.21154e-05	0		-0.316369	0.271371	1.21933	1.17152	109	269	0
7027	TFDP1	0.431016	1.38733e-05	7.21315e-05	0		-0.234124	0.196892	0.712284	0.916941	109	269	0
8549	LGR5	0.639563	1.40995e-05	7.3069e-05	0		-0.277192	0.362371	1.4562	1.22091	109	269	0
9975	NR1D2	0.42456	1.41019e-05	7.3069e-05	0		-0.323415	0.101145	0.925861	0.81823	109	269	0
10284	SAP18	0.448886	1.4133e-05	7.31048e-05	0		-0.337458	0.111428	0.912976	0.896023	109	269	0
81792	ADAMTS12	0.508825	1.46016e-05	7.54001e-05	0		-0.873061	-0.364237	1.2327	0.930239	109	269	0
139322	APOOL	0.394409	1.47484e-05	7.60286e-05	0		-0.266887	0.127522	0.696678	0.824623	109	269	0
132	ADK	0.36234	1.49858e-05	7.7121e-05	0		-0.202004	0.160337	0.705592	0.731085	109	269	0
25890	ABI3BP	-0.651552	1.51265e-05	7.77128e-05	16	1	0.09972	-0.551832	1.22673	1.35898	109	269	0
29760	BLNK	-0.463522	1.57049e-05	8.05477e-05	0		0.343073	-0.120449	0.799921	0.986083	109	269	0
1945	EFNA4	0.416508	1.58079e-05	8.09388e-05	0		-0.160657	0.255851	0.740431	0.875622	109	269	0
1301	COL11A1	0.582671	1.58866e-05	8.10671e-05	5	1	-1.11811	-0.535435	1.25363	1.15422	109	269	0
51605	TRMT6	0.366042	1.586e-05	8.10671e-05	0		-0.203425	0.162617	0.639705	0.768532	109	269	0
9825	SPATA2	0.354485	1.60092e-05	8.15551e-05	54	6	-0.0334215	0.321063	0.648533	0.733328	109	269	0
50861	STMN3	0.482472	1.60941e-05	8.18499e-05	0		-0.428337	0.0541355	0.8148	1.03518	109	269	0
595	CCND1	0.401846	1.62479e-05	8.24938e-05	0		-0.279291	0.122555	0.842078	0.796262	109	269	0
25948	KBTBD2	0.380374	1.65499e-05	8.38862e-05	0		-0.295946	0.0844278	0.802537	0.75019	109	269	0
5618	PRLR	0.495971	1.65812e-05	8.39043e-05	76	4	0.19669	0.692661	0.811102	1.07538	109	269	0
150696	PROM2	-0.552685	1.74899e-05	8.83545e-05	0		0.74427	0.191586	0.938169	1.1953	109	269	0
4893	NRAS	0.372885	1.78622e-05	9.00852e-05	0		-0.195796	0.177089	0.793922	0.735952	109	269	0
79908	BTNL8	-0.533033	1.81606e-05	9.14374e-05	0		0.849969	0.316936	1.04852	1.10466	109	269	0
26060	APPL1	0.382021	1.82942e-05	9.19573e-05	0		-0.353358	0.0286632	0.727824	0.790869	109	269	0
4841	NONO	0.526988	1.93909e-05	9.73083e-05	0		-0.433301	0.0936873	0.977619	1.11871	109	269	0
5286	PIK3C2A	0.3962	1.95779e-05	9.80838e-05	0		-0.35544	0.0407598	0.876319	0.776027	109	269	0
3575	IL7R	-0.375856	2.03919e-05	0.000101993	56	2	0.0538785	-0.321978	0.760536	0.766669	109	269	0
8228	PNPLA4	0.373189	2.04511e-05	0.000102121	81	0	-0.0433458	0.329843	0.563018	0.82542	109	269	0
118471	PRAP1	0.405788	2.05791e-05	0.000102585	0		0.0634674	0.469256	0.869003	0.811764	109	269	0
1284	COL4A2	0.434465	2.06119e-05	0.000102585	41	1	-0.687377	-0.252912	0.85878	0.901151	109	269	0
1992	SERPINB1	-0.390074	2.08131e-05	0.000103416	0		0.16683	-0.223244	0.783855	0.800699	109	269	0
80031	SEMA6D	-0.467725	2.09671e-05	0.00010401	0		0.61946	0.151735	1.05819	0.917637	109	269	0
64860	ARMCX5	0.42774	2.1163e-05	0.000104811	0		-0.291967	0.135773	0.813098	0.900505	109	269	0
57551	TAOK1	0.32554	2.12209e-05	0.000104926	0		-0.260664	0.0648761	0.60244	0.6812	109	269	0
10384	BTN3A3	-0.398076	2.13973e-05	0.000105625	18	7	-0.068821	-0.466897	0.876674	0.787453	109	269	0
55740	ENAH	0.354547	2.16078e-05	0.00010646	0		-0.432073	-0.0775253	0.679164	0.738689	109	269	0
955	ENTPD6	0.401916	2.16368e-05	0.00010646	0		-0.00693848	0.394978	0.655412	0.881215	109	269	0
135114	HINT3	0.507881	2.19226e-05	0.000107691	0		-0.472068	0.0358134	1.19097	0.983248	109	269	0
94240	EPSTI1	0.561475	2.23158e-05	0.000109445	0		-0.475089	0.0863868	0.983124	1.22545	109	269	0
2936	GSR	-0.398617	2.23593e-05	0.000109481	0		0.377711	-0.020907	0.752531	0.841911	109	269	0
130	ADH6	-0.504526	2.27462e-05	0.000111196	0		0.848768	0.344242	0.916771	1.08867	109	269	0
1831	TSC22D3	-0.464684	2.32828e-05	0.000113635	16	1	-0.142502	-0.607186	0.940417	0.966775	109	269	0
64776	C11orf1	0.327701	2.3494e-05	0.000114481	0		-0.11613	0.211571	0.656007	0.672803	109	269	0
3428	IFI16	-0.34103	2.35556e-05	0.000114597	18	7	-0.213565	-0.554595	0.670158	0.70712	109	269	0
79774	GRTP1	0.455353	2.36216e-05	0.000114734	0		0.03991	0.495263	0.791969	0.993804	109	269	0
27345	KCNMB4	0.450087	2.38672e-05	0.000115741	0		-0.257449	0.192638	0.676968	1.01383	109	269	0
25825	BACE2	-0.418379	2.42472e-05	0.000117395	0		0.36524	-0.0531397	0.773942	0.896482	109	269	0
7298	TYMS	-0.391311	2.44116e-05	0.000118002	0		0.260843	-0.130468	0.902451	0.763261	109	269	0
340146	SLC35D3	0.767375	2.46348e-05	0.000118507	0		0.179716	0.947091	1.47619	1.64988	109	269	0
387758	FIBIN	0.395098	2.46725e-05	0.000118507	0		-0.505854	-0.110756	0.736532	0.843583	109	269	0
92140	MTDH	0.580208	2.46127e-05	0.000118507	0		-0.489424	0.0907839	1.25137	1.1886	109	269	0
990	CDC6	0.463183	2.46219e-05	0.000118507	0		-0.247205	0.215977	0.864957	0.994516	109	269	0
7103	TSPAN8	-0.309038	2.50626e-05	0.000120189	0		0.273852	-0.0351863	0.467398	0.685028	109	269	0
147798	TMC4	-0.368634	2.52568e-05	0.000120929	0		0.43547	0.066836	0.591767	0.816422	109	269	0
63928	CHP2	-0.593895	2.53795e-05	0.000121325	0		1.13732	0.543424	1.12154	1.28195	109	269	0
123811	C16orf63	0.355377	2.56409e-05	0.000122381	0		-0.182746	0.172631	0.624285	0.769756	109	269	0
5655	KLK10	-0.830828	2.62989e-05	0.000125324	0		-0.244381	-1.07521	1.64278	1.78019	109	269	0
5336	PLCG2	-0.326374	2.92091e-05	0.000138973	56	2	-0.0445763	-0.37095	0.607607	0.698458	109	269	0
10294	DNAJA2	0.327598	2.96746e-05	0.000140626	0		-0.16799	0.159608	0.691535	0.670917	109	269	0
2335	FN1	0.637273	2.96959e-05	0.000140626	5	1	-1.39693	-0.759656	1.58148	1.23168	109	269	0
7058	THBS2	0.627996	2.96157e-05	0.000140626	16	1	-1.60186	-0.97386	1.50421	1.24034	109	269	0
4756	NEO1	-0.374077	2.99858e-05	0.000141777	0		0.349082	-0.0249948	0.676979	0.815221	109	269	0
55093	WDYHV1	0.337021	3.04328e-05	0.000143666	0		-0.221654	0.115367	0.578152	0.741351	109	269	0
4233	MET	0.520444	3.07697e-05	0.00014503	0		-0.325271	0.195172	1.05537	1.10947	109	269	0
55614	KIF16B	-0.380833	3.13599e-05	0.000147582	0		0.580907	0.200074	0.749487	0.812195	109	269	0
2239	GPC4	0.401313	3.17835e-05	0.000149343	0		-0.107493	0.29382	0.691924	0.89227	109	269	0
8871	SYNJ2	0.357771	3.37121e-05	0.000158159	0		-0.153493	0.204279	0.69306	0.76886	109	269	0
94	ACVRL1	-0.5563	3.40277e-05	0.000159393	0		0.512546	-0.0437533	0.956981	1.25584	109	269	0
10618	TGOLN2	0.330747	3.50888e-05	0.000163699	0		-0.0837294	0.247018	0.616478	0.718231	109	269	0
221830	TWISTNB	0.335693	3.51093e-05	0.000163699	0		-0.180874	0.154818	0.689418	0.706166	109	269	0
26031	OSBPL3	0.387731	3.50881e-05	0.000163699	0		-0.168015	0.219717	0.639583	0.875741	109	269	0
5360	PLTP	0.421474	3.5174e-05	0.000163749	0		-0.465292	-0.043818	0.771052	0.931529	109	269	0
1525	CXADR	0.433611	3.52905e-05	0.000163787	0		-0.0137659	0.419845	0.725472	0.980974	109	269	0
9221	NOLC1	0.383246	3.52471e-05	0.000163787	0		-0.302966	0.0802803	0.737289	0.831264	109	269	0
523	ATP6V1A	0.431686	3.59198e-05	0.000166452	0		-0.570488	-0.138802	0.972373	0.88605	109	269	0
1523	CUX1	0.385554	3.59898e-05	0.000166522	0		-0.229017	0.156537	0.831976	0.80298	109	269	0
540	ATP7B	0.455418	3.61739e-05	0.000166872	0		-0.0535388	0.40188	0.795554	1.02353	109	269	0
9982	FGFBP1	-0.476167	3.61757e-05	0.000166872	112	0	0.497977	0.0218099	0.931766	1.03792	109	269	0
9727	RAB11FIP3	0.426895	3.62729e-05	0.000167065	0		-0.194417	0.232478	0.88148	0.909849	109	269	0
23780	APOL2	-0.285481	3.64683e-05	0.00016771	0		0.010033	-0.275448	0.499995	0.625728	109	269	0
57380	MRS2	0.336873	3.65637e-05	0.000167893	0		-0.176138	0.160735	0.699209	0.708277	109	269	0
11227	GALNT5	-0.517886	3.70958e-05	0.000170079	0		0.454255	-0.0636314	0.987597	1.14286	109	269	0
79762	C1orf115	-0.527355	3.75527e-05	0.000171913	0		0.372042	-0.155313	0.940198	1.18718	109	269	0
54440	SASH3	-0.286794	3.79698e-05	0.00017356	56	2	0.0181692	-0.268625	0.513567	0.627121	109	269	0
80324	PUS1	0.402916	3.85221e-05	0.000175819	0		-0.21535	0.187566	0.750777	0.890403	109	269	0
9617	MTRF1	0.355746	3.86137e-05	0.000175972	0		-0.0783621	0.277384	0.653821	0.784723	109	269	0
219972	MPEG1	-0.44714	3.90485e-05	0.000177685	21	1	-0.0810347	-0.528175	0.865223	0.981917	109	269	0
23199	KIAA0182	0.321759	3.92677e-05	0.000178147	0		-0.0138805	0.307878	0.646509	0.686667	109	269	0
51755	CRKRS	0.420614	3.92657e-05	0.000178147	0		-0.256991	0.163623	0.98639	0.851433	109	269	0
9126	SMC3	0.368753	3.93465e-05	0.000178237	0		-0.321495	0.0472578	0.842803	0.75157	109	269	0
200933	FBXO45	0.360167	3.99473e-05	0.000180688	0		-0.191265	0.168901	0.685789	0.788894	109	269	0
3188	HNRNPH2	0.461512	4.04592e-05	0.000182731	0		-0.318149	0.143363	0.879607	1.02203	109	269	0
165545	DQX1	-0.365789	4.11814e-05	0.000185715	0		0.443092	0.0773031	0.70092	0.802211	109	269	0
10725	NFAT5	0.39381	4.17522e-05	0.000188009	0		-0.304673	0.0891376	0.869135	0.823319	109	269	0
157638	FAM84B	0.359298	4.21025e-05	0.000189178	0		-0.118327	0.24097	0.657884	0.799061	109	269	0
57214	KIAA1199	0.454106	4.21368e-05	0.000189178	0		-0.248224	0.205881	0.960108	0.973108	109	269	0
10644	IGF2BP2	0.322785	4.24518e-05	0.000190144	0		-0.105371	0.217413	0.544582	0.728592	109	269	0
546	ATRX	0.374591	4.24777e-05	0.000190144	0		-0.293677	0.0809147	0.712625	0.826295	109	269	0
51569	UFM1	0.438685	4.25878e-05	0.000190356	0		-0.27659	0.162094	0.96676	0.923632	109	269	0
161291	TMEM30B	-0.380934	4.29216e-05	0.000191564	0		0.324749	-0.0561853	0.758938	0.829387	109	269	0
23367	LARP1	0.367882	4.30154e-05	0.0001917	0		-0.257148	0.110734	0.820984	0.764469	109	269	0
50804	MYEF2	0.436499	4.33543e-05	0.000192927	0		-0.163094	0.273405	0.783521	0.98609	109	269	0
3431	SP110	-0.319442	4.35942e-05	0.000193709	0		-0.0130876	-0.332529	0.597728	0.703107	109	269	0
253461	ZBTB38	0.450862	4.37518e-05	0.000194124	0		-0.250197	0.200665	0.979661	0.958244	109	269	0
4076	CAPRIN1	0.345191	4.42043e-05	0.000195845	0		-0.223571	0.12162	0.65315	0.76177	109	269	0
11163	NUDT4	0.417765	4.52182e-05	0.000200044	0		-0.121009	0.296755	0.79269	0.931097	109	269	0
8543	LMO4	-0.456518	4.56838e-05	0.000201809	0		-0.249241	-0.705759	0.844807	1.02863	109	269	0
92370	ACPL2	0.371988	4.61653e-05	0.000203639	0		-0.328985	0.043003	0.690681	0.831411	109	269	0
55540	IL17RB	0.529105	4.68276e-05	0.00020626	0		-0.413943	0.115162	1.01081	1.18853	109	269	0
127845	GOLT1A	0.460187	4.78825e-05	0.0002106	0		-0.104727	0.355459	0.724438	1.07896	109	269	0
727957	HEATR7A	0.392268	4.79789e-05	0.000210717	0		-0.0271337	0.365135	0.656713	0.903858	109	269	0
4171	MCM2	0.33466	5.00608e-05	0.000219542	3	3	-0.210043	0.124617	0.694102	0.722286	109	269	0
5245	PHB	0.297277	5.03198e-05	0.000220358	0		-0.0973462	0.199931	0.59753	0.643699	109	269	0
219988	PATL1	0.318907	5.08934e-05	0.000222333	0		-0.265353	0.0535549	0.736471	0.655551	109	269	0
26035	GLCE	0.342165	5.09177e-05	0.000222333	0		0.0159065	0.358071	0.623942	0.771034	109	269	0
10687	PNMA2	-0.328512	5.13724e-05	0.000223995	0		0.104828	-0.223684	0.743854	0.683963	109	269	0
166824	RASSF6	-0.416817	5.25619e-05	0.000228852	0		0.372405	-0.0444121	0.781781	0.942923	109	269	0
28514	DLL1	-0.465854	5.38242e-05	0.000234012	0		0.503648	0.0377935	0.949359	1.03316	109	269	0
115123	2012-03-03	-0.368239	5.7227e-05	0.000248449	0		0.31462	-0.0536186	0.677102	0.838702	109	269	0
203427	SLC25A43	0.406234	5.73419e-05	0.000248591	0		-0.140274	0.26596	0.72115	0.937438	109	269	0
93663	ARHGAP18	0.369075	5.7825e-05	0.000250327	0		-0.248549	0.120527	0.706236	0.832177	109	269	0
8226	HDHD1A	0.34884	5.79256e-05	0.000250404	81	0	-0.0534018	0.295439	0.768203	0.74636	109	269	0
55107	ANO1	-0.432578	5.83622e-05	0.000251931	0		-0.0646498	-0.497228	1.01338	0.909601	109	269	0
5264	PHYH	0.365259	5.92682e-05	0.000255478	0		-0.0336729	0.331586	0.655986	0.838882	109	269	0
10576	CCT2	0.503908	6.12789e-05	0.000263769	0		-0.492591	0.0113177	1.25831	1.03354	109	269	0
2710	GK	0.421597	6.19253e-05	0.000266173	0		-0.270515	0.151082	0.868271	0.939241	109	269	0
221150	SKA3	0.302099	6.36328e-05	0.000273125	0		-0.0110397	0.29106	0.58113	0.677363	109	269	0
27101	CACYBP	0.369256	6.40101e-05	0.000274355	0		-0.382348	-0.0130919	0.79252	0.807909	109	269	0
9185	REPS2	0.446396	6.41931e-05	0.00027475	0		0.137328	0.583724	0.766105	1.05026	109	269	0
23259	DDHD2	0.38998	6.43091e-05	0.000274858	0		-0.347702	0.0422787	0.580966	0.937416	109	269	0
51663	ZFR	0.352346	6.50315e-05	0.000277553	0		-0.298105	0.0542418	0.741867	0.775663	109	269	0
79789	CLMN	-0.362134	6.5554e-05	0.000279389	0		0.352542	-0.00959147	0.709233	0.818449	109	269	0
1602	DACH1	0.450834	6.74911e-05	0.00028724	0		-0.0149965	0.435838	0.904792	1.02256	109	269	0
2744	GLS	0.405704	6.87505e-05	0.00029219	0		-0.315084	0.0906202	0.794877	0.924976	109	269	0
27161	EIF2C2	0.338103	6.88778e-05	0.00029232	0		-0.243167	0.0949355	0.688162	0.755167	109	269	0
9793	CKAP5	0.323455	7.09481e-05	0.000300685	0		-0.215319	0.108136	0.775413	0.67389	109	269	0
6789	STK4	0.350783	7.11498e-05	0.000301118	0		-0.0491922	0.301591	0.62365	0.817597	109	269	0
474343_54466	NA	0.347675	7.18021e-05	0.000303454	0		-0.0234236	0.324251	0.571261	0.824312	109	269	0
27042	C1orf107	0.396393	7.24786e-05	0.000305886	0		-0.352487	0.0439064	0.89384	0.862224	109	269	0
79664	NARG2	0.284124	7.54457e-05	0.000317965	0		-0.208914	0.0752106	0.570834	0.634627	109	269	0
639	PRDM1	-0.380949	7.64493e-05	0.0003213	7	1	-0.0485445	-0.429494	0.7593	0.869371	109	269	0
6659	SOX4	0.421088	7.6402e-05	0.0003213	0		-0.237488	0.1836	0.741289	0.996564	109	269	0
5718	PSMD12	0.308938	7.84847e-05	0.000329396	0		-0.116622	0.192316	0.645573	0.68759	109	269	0
5724	PTAFR	-0.344679	7.87252e-05	0.000329948	37	2	-0.189148	-0.533827	0.744388	0.763331	109	269	0
54474	KRT20	-0.589686	8.01989e-05	0.00033566	144	0	0.579774	-0.00991154	0.85415	1.46096	109	269	0
22862	FNDC3A	0.366858	8.0629e-05	0.000336994	0		-0.239327	0.127531	0.713337	0.845686	109	269	0
999	CDH1	0.447064	8.12643e-05	0.00033918	0		-0.105459	0.341606	1.11592	0.939263	109	269	0
8428	STK24	0.361238	8.14464e-05	0.000339472	0		-0.15252	0.208718	0.672792	0.842619	109	269	0
8539	API5	0.405818	8.22417e-05	0.000342315	0		-0.391147	0.0146706	0.982341	0.864568	109	269	0
2776	GNAQ	-0.368522	8.23828e-05	0.000342432	0		0.0490918	-0.31943	0.717481	0.850906	109	269	0
7049	TGFBR3	0.366764	8.34097e-05	0.000346225	0		-0.272582	0.0941823	0.754278	0.833372	109	269	0
55285	RBM41	0.369232	8.49044e-05	0.000351946	0		-0.172725	0.196507	0.697057	0.862002	109	269	0
57556	SEMA6A	-0.488858	8.58741e-05	0.000355479	0		0.690379	0.201521	1.15667	1.06486	109	269	0
5911	RAP2A	0.385099	8.65293e-05	0.000357702	0		-0.169945	0.215154	0.682107	0.916074	109	269	0
1028	CDKN1C	0.331157	8.81581e-05	0.000363442	0		-0.427627	-0.0964698	0.650858	0.762701	109	269	0
2182	ACSL4	0.310042	8.80984e-05	0.000363442	0		-0.390877	-0.0808352	0.582031	0.720327	109	269	0
30835	CD209	-0.250574	8.91978e-05	0.000366967	0		0.0198868	-0.230688	0.496569	0.563866	109	269	0
3624	INHBA	0.43324	8.92558e-05	0.000366967	5	1	-1.11978	-0.686536	1.09314	0.912077	109	269	0
54865	GPATCH4	0.335321	9.05824e-05	0.000371916	0		-0.122405	0.212916	0.663215	0.773171	109	269	0
115207	KCTD12	-0.481335	9.08073e-05	0.000372025	9	1	-0.322478	-0.803813	0.961477	1.12252	109	269	0
6819	SULT1C2	-0.51824	9.08547e-05	0.000372025	0		0.437117	-0.0811227	1.17992	1.15624	109	269	0
9762	ProSAPiP1	0.519056	9.10961e-05	0.000372509	0		-0.284418	0.234638	0.895707	1.25752	109	269	0
5885	RAD21	0.350698	9.21425e-05	0.000376279	0		-0.17592	0.174778	0.702268	0.808717	109	269	0
1303	COL12A1	0.46042	9.31868e-05	0.000380031	5	1	-0.965167	-0.504747	1.22923	0.941828	109	269	0
8458	TTF2	0.360461	9.33857e-05	0.00038033	0		-0.0835333	0.276928	0.620642	0.865525	109	269	0
659	BMPR2	0.361805	9.36621e-05	0.000380943	0		-0.431248	-0.0694428	0.83239	0.795297	109	269	0
4008	LMO7	0.327048	9.65471e-05	0.00039215	0		-0.0943352	0.232713	0.60829	0.769914	109	269	0
23310	NCAPD3	0.315274	9.70791e-05	0.000393782	0		-0.184384	0.130889	0.552018	0.751521	109	269	0
64081	PBLD	-0.452972	9.77149e-05	0.000395305	0		0.788367	0.335395	1.06642	0.998749	109	269	0
79109	MAPKAP1	0.314485	9.77159e-05	0.000395305	0		-0.203475	0.11101	0.541622	0.752568	109	269	0
84376	HOOK3	0.307903	9.79234e-05	0.000395616	0		-0.404984	-0.0970815	0.534063	0.73491	109	269	0
9255	AIMP1	0.31959	9.85731e-05	0.00039771	0		-0.162724	0.156866	0.633426	0.739729	109	269	0
9375	TM9SF2	0.352664	0.00010016	0.000403574	0		-0.169395	0.183269	0.752733	0.802436	109	269	0
4038	LRP4	0.637164	0.000104812	0.000421755	0		0.040823	0.677987	1.25813	1.51703	109	269	0
113452	TMEM54	-0.391695	0.00010578	0.000425085	0		0.456952	0.0652565	0.802599	0.912108	109	269	0
9236	CCPG1	-0.31921	0.000107806	0.000432655	130	1	-0.0168874	-0.336097	0.698352	0.720483	109	269	0
800	CALD1	0.436419	0.000110215	0.000441735	9	1	-1.04236	-0.60594	1.13151	0.924359	109	269	0
5947	RBP1	0.514138	0.000110429	0.000442008	0		-0.199363	0.314776	1.04806	1.21351	109	269	0
23303	KIF13B	-0.45113	0.000111607	0.000446025	0		0.414067	-0.0370629	0.601834	1.15024	109	269	0
51201	ZDHHC2	-0.421831	0.000111727	0.000446025	0		0.15442	-0.267411	0.770322	1.02044	109	269	0
6038	RNASE4	-0.343954	0.000111962	0.000446371	0		0.377552	0.0335972	0.714507	0.796688	109	269	0
10884	MRPS30	0.325068	0.000112333	0.000447127	0		-0.193263	0.131805	0.603806	0.774957	109	269	0
22981	NINL	0.50133	0.000112447	0.000447127	0		-0.289037	0.212293	0.83155	1.243	109	269	0
79814	AGMAT	0.319831	0.000113441	0.000450487	0		-0.0882467	0.231584	0.62588	0.752083	109	269	0
140465	MYL6B	0.298652	0.00011448	0.000453878	0		-0.298493	0.000159012	0.594549	0.696371	109	269	0
24137	KIF4A	0.470308	0.000114744	0.000453878	3	3	-0.22253	0.247777	0.932939	1.12007	109	269	0
3992	FADS1	0.36451	0.000114626	0.000453878	0		-0.434808	-0.0702974	0.666437	0.878621	109	269	0
389432	SAMD5	-0.478226	0.000115343	0.00045565	0		0.334637	-0.143589	1.08436	1.09006	109	269	0
84448	ABLIM2	0.325426	0.000118504	0.000467528	0		-0.00969002	0.315735	0.623241	0.773367	109	269	0
441478	NRARP	-0.343966	0.000118993	0.000468845	0		0.587088	0.243122	0.680124	0.813021	109	269	0
399664	MEX3D	0.461432	0.000122135	0.000480598	0		-0.460005	0.00142701	1.08473	1.04052	109	269	0
9615	GDA	-0.424187	0.000125528	0.000493307	0		0.472646	0.048459	0.905714	0.992363	109	269	0
10413	YAP1	0.39946	0.00012633	0.000495552	0		-0.429812	-0.0303516	0.879042	0.923223	109	269	0
8905	AP1S2	0.275806	0.000126426	0.000495552	9	1	-0.538537	-0.262731	0.554249	0.643214	109	269	0
28232	SLCO3A1	0.32581	0.000128107	0.000501491	0		-0.270882	0.0549277	0.639165	0.774542	109	269	0
2194	FASN	0.333312	0.000128694	0.000503136	112	0	-0.168575	0.164737	0.763961	0.752999	109	269	0
23047	PDS5B	0.345277	0.000129163	0.000504319	0		-0.251223	0.0940542	0.840389	0.760964	109	269	0
27250	PDCD4	-0.383849	0.000132912	0.000518288	0		0.394627	0.0107781	0.985392	0.82952	109	269	0
25994	HIGD1A	-0.392699	0.000133184	0.00051868	0		0.380518	-0.0121805	0.861492	0.912424	109	269	0
10346	TRIM22	-0.34388	0.000136329	0.000530245	18	7	-0.0823172	-0.426198	0.820219	0.769196	109	269	0
1181	CLCN2	0.281586	0.00013668	0.000530927	0		0.0235414	0.305127	0.668892	0.622498	109	269	0
1058	CENPA	0.43978	0.000140769	0.000546112	3	3	-0.258342	0.181439	0.813183	1.08252	109	269	0
5621	PRNP	0.416784	0.000141081	0.000546623	0		-0.706778	-0.289994	0.882574	0.987403	109	269	0
25797	QPCT	0.504507	0.000141268	0.000546647	0		0.0173872	0.521894	1.1885	1.15543	109	269	0
359948	IRF2BP2	0.420666	0.00014165	0.000547425	0		-0.203686	0.21698	0.852742	1.01058	109	269	0
55293	UEVLD	0.353584	0.000145038	0.000559802	0		-0.263271	0.0903135	0.789893	0.818786	109	269	0
83442	SH3BGRL3	-0.414127	0.000147809	0.00056977	0		0.114832	-0.299294	0.863707	0.989716	109	269	0
10455	PECI	-0.371244	0.00014887	0.000573132	0		0.227811	-0.143433	0.649139	0.923832	109	269	0
5996	RGS1	-0.525928	0.000149873	0.00057626	69	2	-0.29523	-0.821157	1.24856	1.20857	109	269	0
54492	NEURL1B	0.383485	0.000150414	0.000577604	0		-0.137648	0.245837	0.71166	0.944217	109	269	0
55450	CAMK2N1	0.470661	0.000152567	0.000585129	0		-0.248919	0.221742	1.11639	1.0808	109	269	0
2184	FAH	0.416712	0.000156961	0.000601221	0		-0.0316835	0.385029	0.772767	1.0328	109	269	0
113246	C12orf57	-0.328386	0.000160084	0.000612408	0		0.0276289	-0.300757	0.679338	0.784572	109	269	0
8504	PEX3	0.359005	0.000160952	0.000614949	0		-0.1226	0.236405	0.697064	0.877122	109	269	0
114991	ZNF618	-0.425422	0.000161646	0.000616822	0		-0.175799	-0.601221	0.987872	0.988036	109	269	0
2534	FYN	-0.391967	0.00016244	0.000619074	0		-0.0466321	-0.4386	0.952781	0.89024	109	269	0
5782	PTPN12	0.355454	0.000162969	0.000620305	0		-0.462945	-0.107491	0.857766	0.806627	109	269	0
10769	PLK2	-0.308293	0.00016358	0.000621483	0		-0.262245	-0.570538	0.678073	0.72068	109	269	0
23049	SMG1	0.295838	0.000163689	0.000621483	0		-0.127262	0.168576	0.635589	0.695358	109	269	0
55841	WWC3	0.408109	0.000167915	0.000636729	0		-0.5817	-0.17359	0.866582	0.980649	109	269	0
1116	CHI3L1	0.509076	0.000168492	0.00063732	0		-1.09483	-0.585752	1.24045	1.16898	109	269	0
80173	IFT74	0.339103	0.000168474	0.00063732	0		0.00423152	0.343335	0.71297	0.811299	109	269	0
8985	PLOD3	0.459531	0.000169363	0.000639814	0		-0.189063	0.270467	0.843522	1.15196	109	269	0
92421	CHMP4C	0.368705	0.000170046	0.000641594	0		-0.110524	0.258181	0.753069	0.893941	109	269	0
80018	C12orf30	0.324612	0.000171919	0.000647856	0		-0.214374	0.110237	0.656397	0.785318	109	269	0
4680	CEACAM6	0.475433	0.000173051	0.000651308	0		-0.147636	0.327797	0.817983	1.21046	109	269	0
6513	SLC2A1	0.446538	0.000174178	0.000654738	0		-0.33961	0.106928	0.834582	1.11677	109	269	0
200879	LIPH	-0.371863	0.000174486	0.000655079	0		0.359092	-0.0127711	0.760353	0.903727	109	269	0
6192	RPS4Y1	-0.954427	0.000175474	0.000657975	0		1.00841	0.0539862	2.66797	2.05834	109	269	0
10165	SLC25A13	0.338095	0.000177287	0.000663949	0		-0.169622	0.168473	0.754152	0.796698	109	269	0
79921	TCEAL4	0.400097	0.000179016	0.000669597	0		-0.543367	-0.14327	0.832999	0.972175	109	269	0
23312	DMXL2	-0.290046	0.000181157	0.000676113	0		-0.0753169	-0.365362	0.572541	0.70493	109	269	0
7188	TRAF5	0.331548	0.000181206	0.000676113	0		-0.156836	0.174713	0.68347	0.802403	109	269	0
5290	PIK3CA	0.335822	0.000181569	0.000676636	0		-0.3931	-0.0572777	0.702601	0.80985	109	269	0
6493	SIM2	0.34532	0.000182751	0.000680203	0		-0.186648	0.158673	0.699336	0.842299	109	269	0
64094	SMOC2	0.581198	0.000183292	0.000681377	0		-0.360572	0.220626	1.33828	1.3813	109	269	0
5638	PRRG1	0.350322	0.000184662	0.000685628	0		-0.206347	0.143975	0.604659	0.887702	109	269	0
166929	SGMS2	-0.436613	0.000185397	0.000687516	0		-0.0849626	-0.521576	0.880068	1.07698	109	269	0
9917	FAM20B	-0.471446	0.000187595	0.000694812	0		0.181011	-0.290435	1.2326	1.05467	109	269	0
10785	WDR4	0.366341	0.000187989	0.000695421	0		-0.177784	0.188557	0.818412	0.870985	109	269	0
51809	GALNT7	-0.309636	0.000192479	0.000711162	0		0.345519	0.0358833	0.797673	0.686566	109	269	0
6469	SHH	0.314726	0.000193662	0.000714658	0		0.115629	0.430356	0.573598	0.788087	109	269	0
2537	IFI6	-0.451052	0.000196095	0.000722755	40	7	-0.164799	-0.615851	1.15362	1.02437	109	269	0
10801	SEPT9	0.391296	0.000197349	0.000726493	0		-0.284784	0.106512	0.852405	0.945208	109	269	0
10605	PAIP1	0.265789	0.000198204	0.000728756	0		-0.0900028	0.175787	0.453163	0.668632	109	269	0
10859	LILRB1	-0.262146	0.000202256	0.000742749	0		-0.103209	-0.365355	0.54316	0.630192	109	269	0
216	ALDH1A1	-0.605931	0.000202841	0.000743997	0		0.290762	-0.31517	1.30092	1.48991	109	269	0
23213	SULF1	0.40774	0.000204427	0.000748906	5	1	-1.04571	-0.63797	1.14994	0.874322	109	269	0
29078	NDUFAF4	0.30872	0.000204895	0.000749711	0		-0.0649938	0.243726	0.571703	0.773392	109	269	0
5901	RAN	0.321994	0.000205285	0.000750232	0		-0.153021	0.168973	0.648035	0.792372	109	269	0
59339	PLEKHA2	0.391332	0.000208394	0.000760675	0		-0.331851	0.0594808	0.846865	0.952192	109	269	0
55366	LGR4	-0.37416	0.000210525	0.00076753	0		0.224254	-0.149906	0.845355	0.89656	109	269	0
113130	CDCA5	0.303706	0.000212671	0.000774421	43	3	-0.172213	0.131493	0.558372	0.763847	109	269	0
22976	PAXIP1	0.303519	0.000214066	0.000778563	0		-0.177001	0.126518	0.618558	0.744769	109	269	0
7072	TIA1	0.381069	0.000215224	0.000780668	0		-0.20663	0.17444	0.667369	0.978694	109	269	0
81706	PPP1R14C	0.571998	0.000215419	0.000780668	0		-0.0576526	0.514346	1.34527	1.36931	109	269	0
85462	FHDC1	0.332634	0.000214945	0.000780668	82	4	0.155737	0.488371	0.501843	0.870088	109	269	0
83643	CCDC3	0.25054	0.000216398	0.000783277	0		-0.275725	-0.025185	0.473949	0.618629	109	269	0
6696	SPP1	0.633602	0.000217424	0.000786051	72	2	-1.27432	-0.640722	1.62576	1.46357	109	269	0
54443	ANLN	0.38862	0.000217811	0.000786512	3	3	-0.357822	0.0307976	1.02866	0.871654	109	269	0
183	AGT	0.382404	0.000218651	0.000788603	0		-0.080444	0.30196	0.731453	0.965678	109	269	0
23023	TMCC1	0.287968	0.000223326	0.000804506	0		-0.168781	0.119187	0.55632	0.716961	109	269	0
10565	ARFGEF1	0.396139	0.000224372	0.000806353	0		-0.135179	0.26096	0.886951	0.960257	109	269	0
467	ATF3	-0.42221	0.000224311	0.000806353	80	0	0.22064	-0.201569	1.19605	0.914078	109	269	0
51337	C8orf55	0.339798	0.000225494	0.000809426	0		-0.125858	0.21394	0.648353	0.85687	109	269	0
23395	LARS2	0.282408	0.000228478	0.000819165	0		0.000732617	0.283141	0.619337	0.678644	109	269	0
28998	MRPL13	0.342524	0.000229884	0.000823229	0		-0.134955	0.20757	0.702004	0.850122	109	269	0
5627	PROS1	0.401271	0.000233387	0.000834788	0		-0.446109	-0.0448384	0.855922	0.992126	109	269	0
84440	RAB11FIP4	0.30588	0.000234381	0.000837353	0		-0.0231448	0.282736	0.680891	0.737071	109	269	0
1671	DEFA6	-0.632797	0.000234814	0.000837911	0		1.20829	0.575491	1.56997	1.49692	109	269	0
10499	NCOA2	0.318922	0.000241783	0.00086176	0		-0.132924	0.185998	0.71594	0.770497	109	269	0
23635	SSBP2	-0.306425	0.000244774	0.000871395	16	1	-0.166468	-0.472893	0.730944	0.722657	109	269	0
286410	ATP11C	0.348115	0.000245384	0.000872539	0		-0.344913	0.00320195	0.664024	0.885527	109	269	0
9913	SUPT7L	0.293794	0.000246511	0.000875518	0		-0.19578	0.0980145	0.704393	0.689987	109	269	0
23185	LARP4B	0.316886	0.00025014	0.000887366	0		-0.179232	0.137654	0.703111	0.770956	109	269	0
171425	CLYBL	0.334743	0.000252399	0.000894331	0		-0.00166195	0.333081	0.739612	0.818615	109	269	0
151246	SGOL2	0.314612	0.000253433	0.000896944	0		-0.174797	0.139815	0.693595	0.767742	109	269	0
9782	MATR3	0.436832	0.00026693	0.00094361	0		-0.411826	0.0250065	1.01102	1.06799	109	269	0
874	CBR3	-0.487448	0.000272676	0.000962798	0		0.0451856	-0.442262	0.894328	1.27475	109	269	0
4925	NUCB2	-0.375147	0.000274261	0.000967267	0		-0.0207647	-0.395912	0.823556	0.931431	109	269	0
84733	CBX2	0.279243	0.00028998	0.00102151	0		-0.18327	0.0959726	0.51988	0.716742	109	269	0
6338	SCNN1B	-0.562526	0.000293383	0.0010323	0		1.07467	0.512139	1.4991	1.31406	109	269	0
57007	CXCR7	0.293567	0.000295668	0.00103913	9	1	-0.368925	-0.0753581	0.644884	0.725321	109	269	0
1824	DSC2	-0.32513	0.000297502	0.00104436	0		0.287436	-0.0376948	0.814587	0.769261	109	269	0
27292	DIMT1L	0.413099	0.000298257	0.0010458	0		-0.32343	0.0896688	0.976796	1.0116	109	269	0
29780	PARVB	0.314688	0.000301228	0.00105499	0		-0.412851	-0.0981629	0.68571	0.784094	109	269	0
9188	DDX21	0.305776	0.000302367	0.00105776	0		-0.174662	0.131115	0.710156	0.744804	109	269	0
84310	C7orf50	0.320409	0.000305901	0.00106889	0		-0.154621	0.165787	0.638173	0.820267	109	269	0
23155	CLCC1	0.314787	0.000307855	0.001072	0		-0.0805321	0.234255	0.686676	0.78579	109	269	0
2317	FLNB	-0.27867	0.000307264	0.001072	0		0.188774	-0.0898954	0.585653	0.698037	109	269	0
89122	TRIM4	0.341625	0.000307765	0.001072	0		-0.200018	0.141607	0.75949	0.851132	109	269	0
7852	CXCR4	-0.450863	0.000310202	0.00107893	75	2	-0.464965	-0.915828	1.13419	1.08388	109	269	0
28984	C13orf15	0.340146	0.000314279	0.00109186	0		-0.193177	0.146969	0.644504	0.885406	109	269	0
3480	IGF1R	0.316601	0.000317378	0.00110136	0		-0.307694	0.00890705	0.775099	0.76085	109	269	0
29968	PSAT1	0.475337	0.000318611	0.00110437	3	3	-0.254809	0.220528	1.15391	1.16475	109	269	0
51645	PPIL1	0.340329	0.000323092	0.00111862	0		-0.261992	0.0783369	0.741411	0.857258	109	269	0
8743	TNFSF10	-0.359346	0.000323543	0.0011189	0		0.131197	-0.228149	0.884471	0.86894	109	269	0
23677	SH3BP4	0.342442	0.000325858	0.00112562	0		-0.278484	0.0639586	0.769018	0.85538	109	269	0
85460	ZNF518B	0.328712	0.000348689	0.00120312	0		-0.129855	0.198857	0.645415	0.855928	109	269	0
2151	F2RL2	0.375324	0.00035017	0.00120685	71	0	-0.271765	0.103559	0.858847	0.942089	109	269	0
24146	CLDN15	0.509522	0.000350848	0.00120781	0		0.112626	0.622149	0.977276	1.35172	109	269	0
63979	FIGNL1	0.268076	0.000354134	0.00121774	3	3	-0.0689852	0.199091	0.643073	0.650086	109	269	0
644844	LOC644844	-0.278813	0.000361537	0.00124178	144	0	0.374495	0.095682	0.63627	0.692134	109	269	0
57415	C3orf14	0.448801	0.000365133	0.00125271	0		-0.203244	0.245557	0.844685	1.19653	109	269	0
9131	AIFM1	0.31258	0.000371349	0.00127259	0		-0.110214	0.202366	0.669046	0.799179	109	269	0
255967	PAN3	0.367411	0.000373286	0.00127779	0		-0.139478	0.227933	0.758738	0.955607	109	269	0
4257	MGST1	-0.376528	0.000376524	0.00128596	0		0.270955	-0.105573	0.74797	0.990216	109	269	0
5205	ATP8B1	-0.365596	0.000376494	0.00128596	0		0.357124	-0.00847293	0.826222	0.927346	109	269	0
387921	NHLRC3	0.293152	0.000378842	0.00129161	0		0.00182191	0.294974	0.663025	0.73589	109	269	0
81539	SLC38A1	0.386345	0.000379031	0.00129161	0		-0.174965	0.21138	0.852282	0.989956	109	269	0
114907	FBXO32	-0.280326	0.000380951	0.00129669	52	1	0.0459723	-0.234354	0.841709	0.607796	109	269	0
5781	PTPN11	0.328578	0.000383897	0.00130525	0		-0.316348	0.0122306	0.805194	0.807453	109	269	0
2906	GRIN2D	-0.373823	0.000387493	0.001316	0		0.136908	-0.236915	0.750549	0.983119	109	269	0
3329	HSPD1	0.366629	0.000388689	0.00131858	0		-0.112197	0.254432	0.888024	0.910789	109	269	0
7884	SLBP	0.260355	0.000393488	0.00133337	0		-0.209974	0.0503804	0.554338	0.662913	109	269	0
10950	BTG3	0.415417	0.000394995	0.0013355	0		-0.192507	0.22291	0.993725	1.04314	109	269	0
55435	C4orf16	0.323771	0.000395	0.0013355	0		-0.0942594	0.229512	0.670698	0.841694	109	269	0
8405	SPOP	0.325001	0.000398647	0.00134632	0		-0.24081	0.0841913	0.692272	0.839595	109	269	0
5937	RBMS1	0.343647	0.000409313	0.00138073	0		-0.576731	-0.233084	0.87722	0.837872	109	269	0
8899	PRPF4B	0.341721	0.000409749	0.00138073	0		-0.353902	-0.0121811	0.956843	0.794771	109	269	0
26249	KLHL3	0.273877	0.000411067	0.00138364	0		-0.13153	0.142347	0.575469	0.705533	109	269	0
2532	DARC	-0.333423	0.000412039	0.00138537	0		0.036335	-0.297088	0.747988	0.852286	109	269	0
115677	NOSTRIN	-0.311969	0.000412789	0.00138635	0		0.48169	0.169721	0.709479	0.791566	109	269	0
5567	PRKACB	-0.430361	0.000415258	0.00139309	0		0.501195	0.0708337	0.934218	1.12163	109	269	0
2531	KDSR	0.267541	0.000416176	0.00139463	0		-0.32797	-0.0604285	0.633564	0.66354	109	269	0
3071	NCKAP1L	-0.278889	0.000418231	0.00139996	0		-0.166603	-0.445491	0.633477	0.704177	109	269	0
29058	C20orf30	0.428201	0.000422142	0.00141149	0		-0.387935	0.0402663	0.949422	1.11092	109	269	0
1015	CDH17	0.354659	0.000428934	0.00143262	0		-0.000403698	0.354255	0.806869	0.908739	109	269	0
5962	RDX	0.379259	0.000431017	0.00143729	0		-0.523395	-0.144136	0.804952	0.994456	109	269	0
9536	PTGES	0.479378	0.000431281	0.00143729	0		-0.234436	0.244942	0.857807	1.31172	109	269	0
8991	SELENBP1	-0.438882	0.000431844	0.00143758	0		0.963873	0.524992	0.937842	1.15381	109	269	0
197358	NLRC3	-0.252418	0.000438867	0.00145935	75	2	0.0568723	-0.195545	0.560767	0.640432	109	269	0
6119	RPA3	0.411513	0.000446606	0.00148346	0		-0.26172	0.149792	0.83139	1.09877	109	269	0
24149	ZNF318	0.253105	0.000449341	0.0014909	0		-0.15537	0.0977351	0.545757	0.649644	109	269	0
4904	YBX1	0.32422	0.000451654	0.00149694	0		-0.230893	0.0933268	0.632212	0.866225	109	269	0
10481	HOXB13	-0.409442	0.000453733	0.00150218	0		0.816365	0.406923	1.09231	0.996719	109	269	0
10682	EBP	0.261553	0.000458783	0.00151393	0		-0.0344225	0.227131	0.5801	0.668928	109	269	0
1184	CLCN5	0.303891	0.000458487	0.00151393	0		0.020307	0.324198	0.690095	0.778908	109	269	0
7465	WEE1	0.331119	0.000458024	0.00151393	0		-0.134007	0.197111	0.639974	0.888323	109	269	0
7048	TGFBR2	0.364313	0.000460341	0.00151697	0		-0.205925	0.158389	0.711522	0.979259	109	269	0
9991	ROD1	0.390834	0.000460706	0.00151697	0		-0.232093	0.158741	1.01307	0.964373	109	269	0
54780	NSMCE4A	0.335691	0.000461818	0.00151898	0		-0.211742	0.123949	0.825952	0.841428	109	269	0
4013	VWA5A	-0.330467	0.000466507	0.00153274	0		0.209803	-0.120665	0.728439	0.859795	109	269	0
27035	NOX1	0.53814	0.000467243	0.00153349	0		0.124809	0.662949	1.26742	1.39114	109	269	0
84168	ANTXR1	0.390702	0.000479389	0.00157165	7	1	-0.970154	-0.579452	1.07341	0.94173	109	269	0
23263	MCF2L	0.287916	0.000483545	0.00158356	0		-0.0549399	0.232976	0.679993	0.730283	109	269	0
2533	FYB	-0.336938	0.000487571	0.00159502	0		-0.192886	-0.529824	0.838	0.846249	109	269	0
85301	COL27A1	0.347616	0.000490355	0.00160239	0		-0.362456	-0.0148398	0.841841	0.883728	109	269	0
6645	SNTB2	0.23939	0.000490902	0.00160245	0		-0.195638	0.0437516	0.473775	0.630928	109	269	0
57727	NCOA5	0.304189	0.000492623	0.00160633	0		-0.0427518	0.261437	0.92939	0.679336	109	269	0
7748	ZNF195	0.333447	0.000498939	0.00162518	0		-0.229888	0.103559	0.849083	0.831243	109	269	0
1164	CKS2	0.46318	0.000509345	0.00165551	0		-0.321038	0.142142	1.13584	1.18785	109	269	0
2237	FEN1	0.302843	0.000509113	0.00165551	3	3	-0.250541	0.0523019	0.782083	0.748309	109	269	0
23189	KANK1	0.422607	0.000512397	0.00166186	0		0.040712	0.463319	0.836404	1.14957	109	269	0
5270	SERPINE2	0.411589	0.000511909	0.00166186	0		-0.458459	-0.0468694	0.92836	1.08243	109	269	0
4548	MTR	0.301714	0.000517936	0.00167802	0		-0.331231	-0.0295176	0.731513	0.766037	109	269	0
55835	CENPJ	0.576819	0.0005188	0.00167903	0		-0.111356	0.465464	1.32758	1.52032	109	269	0
26973	CHORDC1	0.357324	0.000532096	0.00172021	0		-0.437709	-0.0803852	0.826636	0.93191	109	269	0
6383	SDC2	0.406673	0.000533683	0.00172351	7	1	-0.860234	-0.453561	1.02177	1.03506	109	269	0
55757	UGGT2	0.509531	0.000548535	0.00176958	0		-0.134536	0.374995	1.13554	1.36085	109	269	0
3960	LGALS4	-0.357852	0.000550142	0.00177288	0		0.572271	0.214419	0.682535	0.982761	109	269	0
84515	MCM8	0.419698	0.000557123	0.00179346	0		-0.296677	0.123021	0.942686	1.11548	109	269	0
54704	PDP1	0.337508	0.000557946	0.0017942	0		-0.148657	0.18885	0.93986	0.817834	109	269	0
64395	GMCL1	0.314219	0.000558552	0.00179424	0		-0.171579	0.14264	0.68272	0.834381	109	269	0
10150	MBNL2	0.399639	0.000559685	0.0017951	0		-0.279247	0.120392	0.948309	1.04331	109	269	0
90161	HS6ST2	0.560973	0.000560004	0.0017951	0		-0.31581	0.245163	1.44435	1.43195	109	269	0
80218	NAT13	0.295654	0.000562342	0.00180068	0		-0.208588	0.0870658	0.789778	0.726888	109	269	0
9650	MTFR1	0.346842	0.000567237	0.00181444	0		-0.260974	0.0858679	0.795677	0.912116	109	269	0
28951	TRIB2	-0.231825	0.000577608	0.00184566	145	2	-0.280538	-0.512363	0.6168	0.561675	109	269	0
93349	SP140L	-0.30974	0.000591927	0.00188942	0		0.0604649	-0.249275	0.684136	0.823248	109	269	0
6399	TRAPPC2	0.417645	0.000595251	0.00189803	0		-0.40533	0.0123145	0.982033	1.10228	109	269	0
983	CDC2	0.364549	0.00060084	0.00191383	3	3	-0.227492	0.137057	0.875834	0.952203	109	269	0
51	ACOX1	0.337575	0.000603751	0.00192108	0		0.00484881	0.342424	0.791119	0.886821	109	269	0
10492	SYNCRIP	0.352818	0.000606058	0.0019264	0		-0.140412	0.212406	0.70186	0.969455	109	269	0
1687	DFNA5	0.243052	0.000607922	0.0019303	5	1	-0.476415	-0.233363	0.53651	0.638062	109	269	0
340371	NRBP2	0.313392	0.00061328	0.00194527	0		-0.281594	0.0317981	0.690242	0.837223	109	269	0
5111	PCNA	0.486008	0.000616554	0.00195361	0		-0.408198	0.0778093	1.13707	1.29416	109	269	0
23177	CEP68	0.305902	0.000623167	0.00197249	0		-0.178184	0.127718	0.733861	0.796527	109	269	0
26227	PHGDH	0.345666	0.000626321	0.00197858	0		-0.0284853	0.31718	0.794684	0.918054	109	269	0
5352	PLOD2	0.29973	0.000626397	0.00197858	0		-0.395372	-0.0956421	0.678422	0.794595	109	269	0
219285	SAMD9L	-0.280956	0.000638303	0.00201408	40	7	0.0639086	-0.217047	0.744656	0.701808	109	269	0
55010	C12orf48	0.338504	0.000641544	0.0020222	3	3	-0.139109	0.199394	0.766425	0.90469	109	269	0
22876	INPP5F	0.273257	0.000645721	0.00203149	0		-0.280174	-0.00691668	0.540175	0.747827	109	269	0
6240	RRM1	0.301571	0.000645835	0.00203149	3	3	-0.21798	0.0835916	0.789417	0.761884	109	269	0
23225	NUP210	0.37522	0.000651727	0.0020479	0		-0.360772	0.0144482	1.05208	0.928134	109	269	0
10491	CRTAP	0.353176	0.000654776	0.00205534	0		-0.41029	-0.0571147	0.967923	0.882013	109	269	0
55646	LYAR	0.283616	0.000658739	0.00206564	67	3	-0.096776	0.18684	0.746701	0.713772	109	269	0
284098	PIGW	0.363052	0.000662005	0.00207373	0		-0.123319	0.239733	0.813783	0.978914	109	269	0
51566	ARMCX3	0.330938	0.000668339	0.00209141	0		-0.356677	-0.0257396	0.702343	0.902901	109	269	0
79644	SRD5A3	-0.300249	0.000671428	0.00209891	0		0.121298	-0.178951	0.748491	0.776981	109	269	0
994	CDC25B	0.372211	0.000677172	0.00211468	97	0	-0.288835	0.0833758	0.78304	1.02334	109	269	0
8848	TSC22D1	0.354033	0.00069056	0.00215426	0		-0.261404	0.092629	0.87365	0.929571	109	269	0
79884	MAP9	0.360968	0.000691745	0.00215574	0		-0.398538	-0.0375693	0.703972	1.00995	109	269	0
117178	SSX2IP	0.2907	0.000692715	0.00215654	67	3	-0.175267	0.115434	0.73881	0.748098	109	269	0
6355	CCL8	-0.283145	0.000709449	0.00220636	60	2	-0.0823746	-0.365519	0.926562	0.628472	109	269	0
29887	SNX10	0.375982	0.00071975	0.00223381	0		-0.658129	-0.282148	0.837046	1.02598	109	269	0
79657	RPAP3	0.30228	0.000719421	0.00223381	0		-0.256892	0.0453887	0.846411	0.749955	109	269	0
5786	PTPRA	0.349142	0.00072136	0.00223651	97	0	-0.334623	0.014519	0.811121	0.939114	109	269	0
7466	WFS1	0.365308	0.000728876	0.0022575	0		-0.247093	0.118216	0.934739	0.953411	109	269	0
285382	C3orf70	-0.311534	0.000731315	0.00226274	0		0.20782	-0.103714	0.811788	0.801923	109	269	0
57168	ASPHD2	-0.262764	0.000732376	0.00226371	0		0.18197	-0.0807938	0.647307	0.684239	109	269	0
57216	VANGL2	0.384443	0.000738972	0.00228176	0		-0.106139	0.278304	0.91992	1.03076	109	269	0
6566	SLC16A1	0.395835	0.00075577	0.00233125	0		-0.302082	0.0937528	1.03656	1.03082	109	269	0
813	CALU	0.30264	0.000769526	0.00237127	0		-0.574251	-0.271611	0.908874	0.728216	109	269	0
768	CA9	-0.334731	0.000773464	0.00238098	0		0.331248	-0.00348322	0.953222	0.835525	109	269	0
3613	IMPA2	-0.282351	0.000782699	0.00240696	0		0.397883	0.115532	0.595607	0.778649	109	269	0
3337	DNAJB1	0.303477	0.000799261	0.0024554	0		-0.146963	0.156513	0.64815	0.839391	109	269	0
11112	HIBADH	0.361764	0.000801325	0.00245924	0		-0.170696	0.191068	0.974413	0.934691	109	269	0
29803	REPIN1	0.359442	0.000808338	0.00247825	0		-0.0909473	0.268494	0.854077	0.973486	109	269	0
8284	KDM5D	-0.757678	0.000811524	0.0024855	0		0.155064	-0.602614	1.95731	2.02258	109	269	0
25849	DKFZP564O0823	-0.386014	0.000813055	0.00248767	0		0.563004	0.17699	0.917163	1.04858	109	269	0
137695	TMEM68	0.381429	0.000824096	0.0025189	0		-0.206989	0.17444	0.863797	1.05182	109	269	0
23406	COTL1	-0.305646	0.000837892	0.00255849	0		-0.0153286	-0.320974	0.756149	0.814738	109	269	0
339324	ZNF260	0.371463	0.000848412	0.00258347	0		-0.347463	0.0240002	0.810598	1.03666	109	269	0
53832	IL20RA	0.330224	0.000848635	0.00258347	0		-0.0132262	0.316998	0.869178	0.864425	109	269	0
9319	TRIP13	0.297175	0.000847176	0.00258347	0		-0.13539	0.161785	0.707298	0.802219	109	269	0
259230	SGMS1	-0.302057	0.000874379	0.0026565	0		0.057594	-0.244463	0.876759	0.754547	109	269	0
81624	DIAPH3	0.381688	0.000873684	0.0026565	0		-0.107937	0.273751	0.816129	1.07465	109	269	0
29035	C16orf72	0.329712	0.000885851	0.00268865	0		-0.39042	-0.0607086	0.968802	0.823392	109	269	0
221656	AOF1	0.345619	0.000895103	0.00271401	0		-0.0980621	0.247557	0.888828	0.920657	109	269	0
55904	MLL5	0.284149	0.00090433	0.00273924	0		-0.24657	0.0375794	0.757912	0.73981	109	269	0
54675	CRLS1	0.417451	0.000913945	0.0027656	0		-0.217474	0.199977	0.901132	1.18117	109	269	0
2331	FMOD	-0.284082	0.000917895	0.00277478	28	1	-0.0809228	-0.365005	0.681065	0.770432	109	269	0
112479	ERI2	0.281339	0.000919686	0.00277741	67	3	-0.0440165	0.237322	0.580305	0.793355	109	269	0
415	ARSE	0.362721	0.000920607	0.00277743	0		0.162448	0.52517	0.874537	0.992833	109	269	0
54097	FAM3B	0.76265	0.000925717	0.00278745	0		0.528371	1.29102	1.77247	2.13844	109	269	0
59272	ACE2	0.485692	0.000925772	0.00278745	113	4	0.336369	0.822061	1.14198	1.35017	109	269	0
91663	MYADM	-0.235521	0.000933871	0.00280904	0		-0.116674	-0.352195	0.580592	0.626045	109	269	0
9889	ZBED4	0.36318	0.000944765	0.00283899	0		-0.194506	0.168674	0.818032	1.01663	109	269	0
150209	AIFM3	0.431581	0.000960871	0.00288371	103	4	0.380112	0.811694	1.0404	1.193	109	269	0
63933	CCDC90A	0.299604	0.000961553	0.00288371	0		-0.174587	0.125017	0.696876	0.826661	109	269	0
80221	ACSF2	0.336128	0.000977281	0.00292797	0		0.118915	0.455043	0.786693	0.932117	109	269	0
3099	HK2	-0.34986	0.000978992	0.0029302	0		0.253889	-0.0959715	0.855877	0.958864	109	269	0
4928	NUP98	0.29177	0.000988501	0.00295573	0		-0.246392	0.045378	0.665994	0.810795	109	269	0
2217	FCGRT	0.254093	0.000996582	0.00297696	0		-0.0725973	0.181496	0.621626	0.686549	109	269	0
6049	RNF6	0.312619	0.000999283	0.00298208	0		-0.0287094	0.28391	0.905698	0.797564	109	269	0
2619	GAS1	0.335359	0.00100114	0.00298468	5	1	-0.863518	-0.528159	1.0042	0.843448	109	269	0
3109	HLA-DMB	-0.260569	0.00100763	0.00300107	37	2	-0.149531	-0.4101	0.647852	0.702382	109	269	0
134430	WDR36	0.313416	0.00101063	0.00300706	0		-0.352889	-0.0394724	0.806238	0.843684	109	269	0
1365	CLDN3	0.41762	0.00102614	0.0030502	54	6	0.123955	0.541575	0.833456	1.21629	109	269	0
5634	PRPS2	0.306895	0.00102784	0.00305226	0		-0.119868	0.187027	0.864456	0.796229	109	269	0
197335	WDR90	0.332564	0.00103617	0.00307398	0		-0.17848	0.154084	0.762123	0.933487	109	269	0
1026	CDKN1A	-0.267484	0.00103995	0.00308217	0		0.0185256	-0.248959	0.701134	0.711212	109	269	0
81846	SBF2	0.275207	0.00104165	0.00308419	0		-0.228137	0.0470701	0.610459	0.772751	109	269	0
127018	LYPLAL1	0.270671	0.00105121	0.00310945	0		-0.175882	0.0947888	0.615	0.755376	109	269	0
90871	C9orf123	0.261827	0.00105247	0.00311013	0		-0.0218671	0.23996	0.629074	0.717693	109	269	0
23473	CAPN7	0.341401	0.00106851	0.00315139	0		-0.232486	0.108915	0.785585	0.96153	109	269	0
5166	PDK4	-0.365056	0.00106813	0.00315139	9	1	0.201553	-0.163502	0.998264	0.971864	109	269	0
5150	PDE7A	0.266919	0.00107169	0.00315767	0		-0.153062	0.113857	0.657584	0.728303	109	269	0
60681	FKBP10	0.236468	0.00109396	0.00322015	0		-0.284419	-0.0479516	0.635871	0.620568	109	269	0
29068	ZBTB44	0.303257	0.00113	0.00332303	0		-0.222294	0.0809636	0.776285	0.827838	109	269	0
84879	MFSD2	-0.266146	0.0011384	0.00334445	0		0.269009	0.0028628	0.61618	0.745154	109	269	0
84706	GPT2	0.294608	0.00115517	0.00339044	0		-0.0474354	0.247173	0.689506	0.828295	109	269	0
51249	TMEM69	0.26313	0.00115908	0.00339863	0		-0.133631	0.1295	0.631756	0.730091	109	269	0
6781	STC1	0.271131	0.00116718	0.00341907	104	8	-0.639073	-0.367941	0.704839	0.73451	109	269	0
7060	THBS4	0.36848	0.0011715	0.00342839	14	1	-0.530556	-0.162076	0.791671	1.06894	109	269	0
22944	KIN	0.234842	0.00117425	0.00343311	0		-0.10008	0.134762	0.550509	0.652059	109	269	0
7088	TLE1	-0.278482	0.00118155	0.00345114	0		0.236603	-0.0418789	0.695332	0.767541	109	269	0
1848	DUSP6	-0.275543	0.00119784	0.00349534	0		0.107267	-0.168276	0.647267	0.774547	109	269	0
27436	EML4	0.339981	0.0012042	0.00351051	0		-0.319932	0.0200488	0.90832	0.925371	109	269	0
10637	LEFTY1	-0.724395	0.00120719	0.00351246	0		0.690971	-0.0334241	1.58374	2.12267	109	269	0
57685	CACHD1	0.326072	0.0012069	0.00351246	0		-0.234387	0.0916841	0.644812	0.961123	109	269	0
5356	PLRG1	0.313388	0.00121425	0.00352961	0		-0.26343	0.049958	0.668429	0.909181	109	269	0
1009	CDH11	0.294755	0.00122207	0.00354753	17	1	-0.763159	-0.468404	0.9286	0.735026	109	269	0
4780	NFE2L2	0.282821	0.00122276	0.00354753	0		-0.105958	0.176864	0.678389	0.793304	109	269	0
285381	DPH3	0.321579	0.00122498	0.00355056	0		-0.320438	0.00114161	0.835087	0.884548	109	269	0
6715	SRD5A1	0.299838	0.00122865	0.00355781	0		-0.108652	0.191186	0.710337	0.846978	109	269	0
5814	PURB	0.264145	0.00123562	0.00357457	0		-0.0696711	0.194474	0.664697	0.727906	109	269	0
11261	CHP	-0.293494	0.00124324	0.00358975	0		0.175396	-0.118098	0.763095	0.805014	109	269	0
8874	ARHGEF7	0.282644	0.00124286	0.00358975	0		-0.20027	0.0823737	0.736764	0.772954	109	269	0
89857	KLHL6	-0.375392	0.00126052	0.00363617	0		0.0908738	-0.284519	0.992159	1.03545	109	269	0
8614	STC2	0.406079	0.00128495	0.00370309	0		-0.294558	0.111521	0.99381	1.15434	109	269	0
81563	C1orf21	-0.399166	0.00130415	0.00375485	0		0.105531	-0.293635	0.873844	1.16955	109	269	0
1200	TPP1	0.331138	0.00130849	0.00376378	0		-0.578464	-0.247326	0.836461	0.928194	109	269	0
9057	SLC7A6	0.317417	0.00132671	0.00381257	0		-0.144623	0.172794	0.78563	0.895546	109	269	0
64946	CENPH	0.324072	0.00132879	0.00381491	0		0.0323581	0.356431	0.782545	0.922062	109	269	0
79918	SETD6	0.286241	0.00133225	0.00382121	0		-0.191392	0.0948491	0.679646	0.814128	109	269	0
64949	MRPS26	0.251188	0.00133853	0.00383561	97	0	-0.153376	0.0978123	0.503884	0.737845	109	269	0
10231	RCAN2	-0.296332	0.00134167	0.00384096	14	1	0.0241267	-0.272206	0.740434	0.832177	109	269	0
5062	PAK2	0.32674	0.00135086	0.00386361	0		-0.320742	0.005998	0.759972	0.941464	109	269	0
3481_723961	NA	0.862235	0.00135214	0.00386363	0		-0.599713	0.262522	1.48012	2.66628	109	269	0
10927	SPIN1	0.267481	0.0013753	0.00392608	0		-0.356906	-0.0894246	0.689785	0.741524	109	269	0
80149	ZC3H12A	-0.304932	0.00138338	0.00394545	0		0.264443	-0.0404885	0.786954	0.851602	109	269	0
6160	RPL31	0.274391	0.00138871	0.00395691	0		-0.11115	0.163241	0.743775	0.748768	109	269	0
55556	ENOSF1	-0.309934	0.00139048	0.00395822	0		0.137699	-0.172235	0.786591	0.871646	109	269	0
55074	OXR1	0.284408	0.00145827	0.00414731	0		-0.102509	0.181899	0.631314	0.831625	109	269	0
2125	EVPL	0.241681	0.00147786	0.00419905	0		0.13191	0.373591	0.652377	0.660502	109	269	0
64216	TFB2M	0.244458	0.00148543	0.00421207	0		-0.0775276	0.16693	0.565441	0.703106	109	269	0
6628	SNRPB	0.269896	0.00148647	0.00421207	97	0	-0.115212	0.154684	0.621914	0.78175	109	269	0
80144	FRAS1	-0.479726	0.00148661	0.00421207	0		0.293389	-0.186337	1.23409	1.37147	109	269	0
4660	PPP1R12B	-0.290214	0.00150427	0.00425812	0		0.110239	-0.179975	0.769822	0.809451	109	269	0
10197	PSME3	0.261972	0.0015319	0.00433227	0		-0.184362	0.0776101	0.726669	0.715634	109	269	0
4173	MCM4	0.34248	0.0015389	0.00434799	43	3	-0.079466	0.263014	0.768853	1.01256	109	269	0
84166	NLRC5	-0.346691	0.00154831	0.00437051	18	7	-0.0102308	-0.356921	0.852569	1.00208	109	269	0
5469	MED1	0.353272	0.00155596	0.00438595	0		-0.339634	0.0136381	0.905701	1.00934	109	269	0
5641	LGMN	-0.271122	0.00155668	0.00438595	0		-0.12287	-0.393992	0.613244	0.793521	109	269	0
9868	TOMM70A	0.314239	0.00156924	0.00441723	0		-0.260375	0.0538638	0.832157	0.885102	109	269	0
5268	SERPINB5	-0.398335	0.00157299	0.00442366	0		0.0625339	-0.335801	1.22333	1.06066	109	269	0
8760	CDS2	0.337586	0.00159579	0.00448363	0		-0.290466	0.0471202	0.870824	0.964198	109	269	0
56935	C11orf75	-0.324207	0.00160598	0.0045054	0		0.0925321	-0.231675	0.696673	0.970845	109	269	0
9774	BCLAF1	0.378148	0.00160652	0.0045054	0		-0.33651	0.0416379	0.925022	1.10252	109	269	0
4175	MCM6	0.289894	0.00161051	0.00451242	0		-0.241722	0.0481723	0.649229	0.856722	109	269	0
1944	EFNA3	0.272483	0.00161738	0.00452746	0		-0.124318	0.148165	0.686715	0.778002	109	269	0
1942	EFNA1	0.299287	0.00163664	0.00457716	0		-0.08011	0.219177	0.760451	0.857617	109	269	0
23236	PLCB1	0.378	0.00163847	0.00457803	0		-0.44776	-0.0697602	0.806037	1.14158	109	269	0
51010	EXOSC3	0.299267	0.00166422	0.00464569	0		-0.267787	0.0314803	0.804734	0.84297	109	269	0
64754	SMYD3	0.358573	0.00166843	0.00465315	0		-0.293163	0.0654107	0.823684	1.06606	109	269	0
159296	NKX2-3	-0.283168	0.00168077	0.00468326	14	1	0.314531	0.0313628	0.779654	0.789374	109	269	0
1843	DUSP1	-0.374501	0.00168763	0.0046917	70	8	-0.137035	-0.511536	1.01585	1.0623	109	269	0
5165	PDK3	0.274761	0.00168845	0.0046917	0		-0.0262572	0.248504	0.623563	0.812029	109	269	0
91694	LONRF1	0.272289	0.00168542	0.0046917	84	0	-0.254052	0.018237	0.629789	0.800469	109	269	0
54619	CCNJ	0.338677	0.00169002	0.00469173	0		-0.293888	0.0447898	0.970675	0.936824	109	269	0
83548	COG3	0.337405	0.00169841	0.00471072	0		-0.161346	0.176059	0.992232	0.923097	109	269	0
3799	KIF5B	0.387426	0.00170942	0.00473691	0		-0.29143	0.0959953	1.12378	1.07251	109	269	0
229	ALDOB	-0.582254	0.00171417	0.00474573	0		0.879551	0.297298	1.61433	1.65559	109	269	0
79075	DSCC1	0.367917	0.00172134	0.00476122	3	3	-0.22856	0.139357	0.887608	1.08516	109	269	0
79666	PLEKHF2	0.326621	0.00176019	0.00486424	0		-0.19872	0.127901	0.802831	0.957421	109	269	0
54845	ESRP1	0.259577	0.00176557	0.00487465	0		-0.0133071	0.24627	0.629892	0.755898	109	269	0
6120	RPE	0.275952	0.0017895	0.00493621	0		-0.171483	0.104469	0.693816	0.79936	109	269	0
84525	HOPX	0.364465	0.00179605	0.00494977	11	1	-0.892337	-0.527872	0.995641	1.03886	109	269	0
84501	SPIRE2	0.249532	0.00180072	0.00495813	0		0.197179	0.446711	0.650101	0.71106	109	269	0
157285	PRAGMIN	-0.261834	0.00180973	0.0049784	0		0.00425563	-0.257579	0.620133	0.770275	109	269	0
23143	LRCH1	0.289995	0.00182568	0.00501773	0		-0.241248	0.0487473	0.660244	0.866808	109	269	0
3134	HLA-F	-0.338901	0.0018527	0.00508679	18	7	-0.0949711	-0.433872	0.795649	1.01328	109	269	0
4172	MCM3	0.409382	0.00185417	0.00508679	3	3	-0.250087	0.159294	1.05985	1.1972	109	269	0
2	A2M	-0.253128	0.0018606	0.0050998	41	1	-0.0885929	-0.341721	0.715782	0.703292	109	269	0
25874	BRP44	0.302724	0.00186991	0.00512067	0		-0.0871207	0.215603	0.810116	0.868043	109	269	0
2982	GUCY1A3	0.293421	0.00187273	0.00512376	14	1	-0.658622	-0.365201	0.901909	0.79174	109	269	0
9771	RAPGEF5	0.225872	0.00188229	0.00514525	0		0.0540109	0.279883	0.580246	0.645849	109	269	0
3554	IL1R1	-0.230312	0.00191834	0.00523908	5	1	-0.295409	-0.52572	0.580879	0.665067	109	269	0
10733	PLK4	0.218788	0.0019526	0.00532783	0		-0.093145	0.125643	0.483892	0.652819	109	269	0
9341	VAMP3	0.282538	0.00197622	0.00538742	0		-0.324042	-0.0415047	0.888716	0.757645	109	269	0
7019	TFAM	0.27062	0.00199137	0.00542385	0		-0.0989039	0.171716	0.734374	0.774482	109	269	0
144402	CPNE8	-0.276557	0.00199803	0.00543707	0		0.102828	-0.173729	0.856764	0.748087	109	269	0
7174	TPP2	0.250681	0.00202641	0.00550935	0		-0.108333	0.142348	0.632814	0.733199	109	269	0
1080	CFTR	0.427295	0.00207851	0.00564593	0		0.184518	0.611813	1.40461	1.14427	109	269	0
4054	LTBP3	0.289173	0.00211789	0.00574776	0		-0.477249	-0.188077	0.788845	0.835894	109	269	0
5257	PHKB	0.239158	0.00215502	0.00584328	0		-0.0333457	0.205813	0.618977	0.697784	109	269	0
3207	HOXA11	0.283298	0.00218653	0.00592341	95	0	-0.290288	-0.00699048	0.661384	0.860023	109	269	0
85403	EAF1	0.248167	0.00219278	0.00593502	0		-0.160955	0.087212	0.641162	0.727936	109	269	0
26509	MYOF	-0.29695	0.00220119	0.00595245	0		-0.180186	-0.477136	0.724324	0.894167	109	269	0
10838	ZNF275	0.266215	0.0022096	0.00596987	0		-0.301522	-0.0353075	0.762328	0.756614	109	269	0
23491	CES3	-0.51553	0.00221542	0.00598025	0		0.762798	0.247267	1.13074	1.6132	109	269	0
8609	KLF7	0.319762	0.00223648	0.00603173	0		-0.103678	0.216084	0.858813	0.940281	109	269	0
4017	LOXL2	0.322587	0.00227817	0.00613868	7	1	-0.745972	-0.423385	0.967934	0.91099	109	269	0
9912	RICH2	-0.312622	0.00228189	0.00614323	0		0.600928	0.288306	0.855948	0.914948	109	269	0
6167	RPL37	0.282969	0.00229009	0.00615982	0		-0.0970584	0.185911	0.718305	0.845296	109	269	0
23019	CNOT1	0.254835	0.00229448	0.00616617	0		-0.0772672	0.177567	0.663182	0.75163	109	269	0
11051	NUDT21	0.285299	0.00229686	0.00616709	0		-0.211598	0.073701	0.878519	0.792342	109	269	0
10280	SIGMAR1	0.313208	0.00231252	0.00620236	0		-0.13215	0.181058	0.764538	0.950953	109	269	0
9456	HOMER1	0.326122	0.0023141	0.00620236	0		-0.331798	-0.0056767	0.844701	0.975303	109	269	0
28962	OSTM1	0.261318	0.00232306	0.00622088	0		-0.445684	-0.184366	0.688735	0.770062	109	269	0
1910	EDNRB	-0.368974	0.00233664	0.00625171	71	0	0.304164	-0.0648099	0.965832	1.10553	109	269	0
54585	LZTFL1	0.283321	0.00234701	0.00627389	0		-0.232001	0.0513199	0.670464	0.865095	109	269	0
2167	FABP4	-0.311117	0.00235613	0.00629271	53	1	0.0134422	-0.297675	1.12823	0.784622	109	269	0
51340	CRNKL1	0.266468	0.00236232	0.00630368	0		-0.0185718	0.247896	0.660194	0.802429	109	269	0
80267	EDEM3	-0.268839	0.00236636	0.00630891	0		0.14592	-0.122919	0.775602	0.769841	109	269	0
84952	CGNL1	0.308776	0.0023858	0.00635514	0		-0.352382	-0.0436056	0.737778	0.945885	109	269	0
28957	MRPS28	0.270779	0.00239146	0.00636461	0		-0.113408	0.157371	0.697561	0.808347	109	269	0
51582	AZIN1	0.288619	0.00241673	0.00642621	0		-0.29837	-0.00975177	0.72584	0.871466	109	269	0
64965	MRPS9	0.236124	0.00242005	0.00642939	0		-0.0159685	0.220155	0.555349	0.717897	109	269	0
3728	JUP	0.20675	0.00246115	0.00653285	0		0.0403553	0.247105	0.520946	0.612441	109	269	0
5493	PPL	0.343114	0.00252329	0.00669191	0		-0.234596	0.108518	0.940705	1.02121	109	269	0
182	JAG1	-0.294865	0.00254528	0.00674433	0		0.00162309	-0.293242	0.875105	0.84745	109	269	0
51434	ANAPC7	0.228104	0.00256925	0.00680189	0		-0.168092	0.0600114	0.597744	0.677055	109	269	0
84909	C9orf3	-0.295585	0.00258848	0.0068468	0		-0.0463109	-0.341896	0.740371	0.902618	109	269	0
23119	HIC2	0.276071	0.00259473	0.00684856	0		-0.105327	0.170744	0.560879	0.879121	109	269	0
6636	SNRPF	0.313971	0.00259593	0.00684856	0		-0.310673	0.00329772	0.925074	0.910244	109	269	0
8573	CASK	0.360498	0.0025937	0.00684856	0		-0.0989447	0.261553	1.05191	1.05418	109	269	0
55186	SLC25A36	0.234946	0.00260015	0.00685371	0		-0.102643	0.132303	0.632766	0.693813	109	269	0
10049	DNAJB6	0.311184	0.00261269	0.00688077	0		-0.329025	-0.0178407	0.899183	0.909844	109	269	0
2058	EPRS	0.244113	0.00264736	0.006966	0		-0.119241	0.124872	0.739238	0.692069	109	269	0
253782	LASS6	0.343666	0.00267786	0.00704014	0		-0.093169	0.250497	1.04483	0.990812	109	269	0
10051	SMC4	0.269709	0.00268354	0.00704895	3	3	-0.225018	0.0446904	0.773341	0.788842	109	269	0
282969	C10orf125	-0.247462	0.0026959	0.00707528	0		0.175538	-0.0719237	0.666152	0.73715	109	269	0
10512	SEMA3C	0.38161	0.00274035	0.00718571	0		-0.294476	0.0871344	1.03915	1.15497	109	269	0
5187	PER1	-0.232935	0.00274522	0.00719225	0		0.12455	-0.108386	0.687495	0.66946	109	269	0
26018	LRIG1	0.324602	0.00275579	0.00721369	0		-0.477176	-0.152574	0.806468	1.00513	109	269	0
120	ADD3	0.299878	0.0027654	0.00722838	0		-0.167323	0.132555	0.805913	0.905629	109	269	0
154043	CNKSR3	0.332949	0.00276618	0.00722838	0		-0.236778	0.0961705	0.831172	1.03105	109	269	0
5189	PEX1	0.226232	0.00277185	0.00723696	0		-0.0898476	0.136384	0.612165	0.671405	109	269	0
1847	DUSP5	-0.360399	0.0027768	0.00724361	143	0	0.0866534	-0.273745	1.16679	1.01494	109	269	0
81847	RNF146	0.404476	0.00278922	0.00726976	0		-0.482666	-0.0781904	1.06723	1.24095	109	269	0
3043	HBB	-0.32551	0.00279319	0.00727384	0		0.139622	-0.185888	1.01759	0.930632	109	269	0
64087	MCCC2	0.336823	0.00280151	0.00728922	0		-0.232626	0.104197	0.890798	1.02837	109	269	0
10875	FGL2	-0.28274	0.00284666	0.00738634	0		-0.1008	-0.38354	0.841817	0.823697	109	269	0
167153	PAPD4	0.264194	0.00285104	0.00738634	0		-0.17676	0.0874342	0.749679	0.781873	109	269	0
64147	KIF9	0.255642	0.00284576	0.00738634	0		0.0317375	0.287379	0.626342	0.789895	109	269	0
6674	SPAG1	0.382564	0.00284373	0.00738634	82	4	0.114821	0.497385	0.958819	1.1923	109	269	0
9491	PSMF1	0.389751	0.00285058	0.00738634	0		-0.342618	0.0471334	1.0748	1.18182	109	269	0
5325	PLAGL1	0.296829	0.00285432	0.0073885	0		-0.0700785	0.22675	0.771416	0.909234	109	269	0
2023	ENO1	0.334617	0.00286391	0.007403	0		-0.404846	-0.0702288	1.11099	0.931602	109	269	0
9987	HNRPDL	0.344459	0.00286481	0.007403	0		-0.570493	-0.226034	0.985212	1.02844	109	269	0
493869	GPX8	-0.247742	0.00287719	0.00742864	17	1	-0.359916	-0.607658	0.757918	0.709006	109	269	0
4071	TM4SF1	0.391151	0.00290888	0.00750094	0		-0.520099	-0.128948	1.02405	1.20885	109	269	0
8411	EEA1	0.297661	0.00291015	0.00750094	0		-0.175705	0.121956	0.794982	0.906902	109	269	0
64172	OSGEPL1	0.270977	0.00292809	0.00754076	0		-0.234386	0.0365909	0.606246	0.860286	109	269	0
2863	GPR39	0.23788	0.00295493	0.0076034	0		0.0855957	0.323476	0.709596	0.689445	109	269	0
7398	USP1	0.250852	0.00298442	0.00767277	0		-0.125114	0.125738	0.658871	0.764624	109	269	0
1193	CLIC2	-0.216169	0.00300507	0.0077193	0		-0.113059	-0.329228	0.632547	0.628618	109	269	0
3612	IMPA1	-0.248154	0.00306268	0.00786061	0		0.194278	-0.0538758	0.627964	0.766773	109	269	0
150094	SIK1	-0.337465	0.0031112	0.00797839	80	0	0.0124895	-0.324975	1.04963	0.984926	109	269	0
7162	TPBG	-0.280347	0.00311825	0.00798969	0		-0.0142762	-0.294623	0.709036	0.8738	109	269	0
57486	NLN	0.258967	0.00313457	0.00801793	0		-0.118007	0.140959	0.662784	0.802149	109	269	0
64393	ZMAT3	0.290475	0.00313368	0.00801793	0		-0.353685	-0.0632105	0.785014	0.890168	109	269	0
5898	RALA	0.236555	0.0031752	0.00811351	0		-0.114647	0.121908	0.562905	0.743893	109	269	0
6374	CXCL5	0.590264	0.0031797	0.00811351	131	0	-0.710682	-0.120418	1.52584	1.86454	109	269	0
7076	TIMP1	0.280179	0.00317998	0.00811351	41	1	-0.534914	-0.254735	0.678931	0.885049	109	269	0
5930	RBBP6	0.310039	0.00320637	0.00817396	0		-0.303701	0.00633742	0.788675	0.972394	109	269	0
55971	BAIAP2L1	0.250935	0.00323222	0.00823291	0		-0.0930969	0.157838	0.725649	0.749246	109	269	0
949	SCARB1	0.220241	0.00328191	0.00835244	0		-0.0135647	0.206677	0.66402	0.64237	109	269	0
28234	SLCO1B3	-0.502004	0.00328894	0.0083633	0		0.738319	0.236316	1.64105	1.4567	109	269	0
701	BUB1B	0.283337	0.00329568	0.00837341	3	3	-0.174006	0.109331	0.765109	0.8739	109	269	0
5169	ENPP3	0.443006	0.00330121	0.00838042	0		0.381086	0.824092	0.92045	1.4666	109	269	0
79892	C10orf119	0.220736	0.00332523	0.00843433	0		-0.205728	0.0150072	0.607005	0.668131	109	269	0
3248	HPGD	-0.437831	0.0033481	0.00848521	0		0.596511	0.15868	1.1561	1.37932	109	269	0
586	BCAT1	0.366504	0.00338892	0.00858149	5	1	-1.08542	-0.718912	1.14284	1.08574	109	269	0
54518	APBB1IP	-0.200789	0.00347802	0.00879973	75	2	-0.119047	-0.319835	0.578774	0.597124	109	269	0
476	ATP1A1	0.237239	0.00348787	0.0088173	0		0.0393953	0.276634	0.559701	0.757312	109	269	0
1362	CPD	0.288582	0.00351582	0.00887732	0		-0.191902	0.09668	0.905741	0.850039	109	269	0
6426	SFRS1	0.264592	0.00351748	0.00887732	0		-0.201729	0.0628628	0.864376	0.760967	109	269	0
9918	NCAPD2	0.233303	0.00352811	0.00889671	3	3	-0.180165	0.0531377	0.628431	0.719901	109	269	0
1457	CSNK2A1	0.289662	0.00354339	0.00892781	97	0	-0.13099	0.158672	0.811348	0.89324	109	269	0
9582	APOBEC3B	0.331645	0.00356057	0.00896362	0		-0.0623805	0.269265	0.821125	1.06478	109	269	0
10669	CGREF1	0.329246	0.00357579	0.00899448	25	6	-0.0926525	0.236593	1.07761	0.958159	109	269	0
7804	LRP8	0.247988	0.00358033	0.00899841	0		-0.138106	0.109882	0.593918	0.793771	109	269	0
54509	RHOF	-0.279856	0.00359332	0.00902355	0		0.150647	-0.129208	0.742084	0.878279	109	269	0
5603	MAPK13	0.400434	0.00360104	0.00903545	0		-0.13694	0.263495	1.18607	1.2257	109	269	0
1730	DIAPH2	0.277738	0.00360711	0.00904318	0		0.00756261	0.2853	0.585418	0.916815	109	269	0
28996	HIPK2	-0.250778	0.00363603	0.00910682	0		0.207338	-0.0434397	0.72726	0.761621	109	269	0
54566	EPB41L4B	0.324424	0.00363852	0.00910682	0		0.258681	0.583104	0.930898	1.00038	109	269	0
3251	HPRT1	0.263434	0.00364179	0.00910748	0		-0.284249	-0.0208151	0.710125	0.822077	109	269	0
2054	STX2	0.297544	0.00364558	0.00910943	0		-0.558665	-0.261121	0.831227	0.923228	109	269	0
10048	RANBP9	0.300046	0.00366399	0.00914216	0		-0.440789	-0.140743	0.903573	0.907042	109	269	0
64151	NCAPG	0.250619	0.00366472	0.00914216	43	3	-0.149724	0.100895	0.687785	0.776493	109	269	0
10397	NDRG1	-0.275865	0.00368218	0.00917814	0		0.166439	-0.109427	0.594511	0.909458	109	269	0
80224	NUBPL	0.267953	0.00374221	0.00932011	0		-0.0776545	0.190299	0.72127	0.84057	109	269	0
972	CD74	-0.253941	0.00376895	0.00937898	56	2	-0.180257	-0.434198	0.868516	0.718933	109	269	0
3920	LAMP2	0.288441	0.00382128	0.0095014	0		-0.147431	0.141011	0.804249	0.900729	109	269	0
6662	SOX9	0.337938	0.00383014	0.00951561	0		-0.175486	0.162452	0.832137	1.09795	109	269	0
5789	PTPRD	0.424716	0.00388111	0.00963433	0		0.0861756	0.510891	1.17824	1.34594	109	269	0
79634	SCRN3	0.269408	0.00388885	0.00964562	0		-0.108439	0.160969	0.693722	0.860658	109	269	0
96764	TGS1	0.282571	0.00390547	0.00967891	0		-0.276272	0.00629915	0.85844	0.857659	109	269	0
2114	ETS2	0.302285	0.00392919	0.00971614	0		-0.0138658	0.288419	0.740997	0.983251	109	269	0
387103	C6orf173	0.263018	0.00392673	0.00971614	67	3	-0.184598	0.0784207	0.7444	0.817296	109	269	0
6653	SORL1	0.376799	0.00393012	0.00971614	0		-0.11111	0.26569	1.19335	1.136	109	269	0
3911	LAMA5	0.33534	0.00395711	0.00977486	0		-0.584045	-0.248706	0.865133	1.08187	109	269	0
3176	HNMT	0.338813	0.00397518	0.0098115	0		-0.0820388	0.256774	0.928026	1.07605	109	269	0
4300	MLLT3	0.270048	0.00399585	0.00985448	0		0.0538942	0.323942	0.762388	0.843143	109	269	0
83715	ESPN	-0.19846	0.00402592	0.00992055	0		0.263856	0.0653954	0.529886	0.618839	109	269	0
8653	DDX3Y	-0.61325	0.00403729	0.00994046	0		0.699344	0.0860946	2.19666	1.75455	109	269	0
7283	TUBG1	0.308583	0.00404502	0.00995141	0		-0.234354	0.0742295	0.871727	0.970284	109	269	0
993	CDC25A	0.294235	0.00407531	0.0100178	43	3	-0.0880319	0.206203	0.708469	0.964886	109	269	0
23270	TSPYL4	0.253141	0.00409431	0.0100531	0		-0.315195	-0.0620538	0.643459	0.81503	109	269	0
939	CD27	-0.268919	0.0040963	0.0100531	0		0.228025	-0.0408939	0.698175	0.863647	109	269	0
58487	CREBZF	0.256262	0.00410224	0.0100595	0		-0.17705	0.079212	0.789758	0.775628	109	269	0
9132	KCNQ4	-0.308381	0.00410878	0.0100673	0		0.248289	-0.0600921	0.751784	1.01129	109	269	0
8878	SQSTM1	0.221736	0.00411224	0.0100677	0		-0.109042	0.112694	0.58287	0.702661	109	269	0
2517	FUCA1	-0.325256	0.00412939	0.0101015	0		0.338462	0.0132061	0.922253	1.02645	109	269	0
5272	SERPINB9	-0.264763	0.0042019	0.0102706	0		-0.24226	-0.507023	0.762958	0.826567	109	269	0
3688	ITGB1	0.270919	0.00425255	0.010386	0		-0.630499	-0.35958	0.948467	0.776323	109	269	0
80139	ZNF703	0.291122	0.00426913	0.0104181	0		0.058416	0.349538	0.688885	0.964054	109	269	0
84056	KATNAL1	0.223111	0.00432427	0.0105441	0		-0.28505	-0.0619389	0.524633	0.73184	109	269	0
50810	HDGFRP3	0.375697	0.00435362	0.0106071	0		-0.610107	-0.23441	1.07405	1.19665	109	269	0
23242	COBL	0.290546	0.00436872	0.0106112	0		-0.0753132	0.215233	0.81101	0.925743	109	269	0
51447	IP6K2	0.221375	0.00436341	0.0106112	0		-0.0120881	0.209286	0.704432	0.661331	109	269	0
8642	DCHS1	0.244126	0.00436932	0.0106112	0		-0.369083	-0.124957	0.634836	0.787433	109	269	0
96459	FNIP1	0.304833	0.00436481	0.0106112	0		-0.154679	0.150155	0.971254	0.926311	109	269	0
8030	CCDC6	0.252324	0.0043826	0.0106349	0		-0.221021	0.0313028	0.684917	0.806043	109	269	0
79154	DHRS11	-0.297446	0.004484	0.0108723	0		0.669566	0.37212	0.917211	0.919623	109	269	0
79949	C10orf81	-0.292836	0.00451743	0.0109445	0		0.233352	-0.0594834	0.804158	0.942687	109	269	0
11074	TRIM31	-0.341251	0.00457262	0.0110694	0		0.574369	0.233117	1.04048	1.06804	109	269	0
128553	TSHZ2	0.267434	0.0045876	0.0110968	0		-0.126984	0.14045	0.598531	0.901184	109	269	0
55240	STEAP3	0.229427	0.00459509	0.011106	0		-0.180248	0.0491797	0.672867	0.716264	109	269	0
286077	FAM83H	0.230225	0.00464639	0.011221	0		0.00602835	0.236253	0.577027	0.753818	109	269	0
5329	PLAUR	-0.208396	0.00466738	0.0112628	143	0	-0.182141	-0.390537	0.627751	0.641384	109	269	0
84823	LMNB2	0.259405	0.00467885	0.0112814	3	3	-0.185994	0.0734115	0.796927	0.803885	109	269	0
55790	CSGALNACT1	0.2681	0.00473384	0.0114049	0		-0.325376	-0.0572766	0.655588	0.891844	109	269	0
10299	2012-03-06	0.237884	0.00474175	0.0114058	0		-0.167112	0.0707721	0.718408	0.740163	109	269	0
79930	DOK3	-0.199683	0.00474136	0.0114058	72	2	-0.189549	-0.389233	0.561817	0.62896	109	269	0
4277	MICB	-0.309939	0.00477423	0.0114748	0		-0.0198288	-0.329768	0.935691	0.977451	109	269	0
3659	IRF1	-0.276568	0.00495448	0.0118986	18	7	0.0928139	-0.183754	0.71619	0.915099	109	269	0
10040	TOM1L1	0.232951	0.00496911	0.0119243	0		0.0115615	0.244512	0.685995	0.736218	109	269	0
140901	STK35	0.282858	0.00500972	0.0120035	0		-0.241029	0.0418288	0.772204	0.92534	109	269	0
6678	SPARC	0.364076	0.00501007	0.0120035	17	1	-0.932244	-0.568168	1.09531	1.16403	109	269	0
133	ADM	-0.29049	0.00502272	0.0120243	104	8	-0.0963288	-0.386819	0.852861	0.930557	109	269	0
7422	VEGFA	0.289708	0.00503628	0.0120473	0		-0.24566	0.0440488	0.827305	0.936791	109	269	0
51397	COMMD10	0.23222	0.00505936	0.0120929	0		-0.168559	0.0636619	0.545545	0.781097	109	269	0
1508	CTSB	0.288918	0.00512062	0.01222	0		-0.656289	-0.367371	0.869869	0.920091	109	269	0
64859	OBFC2A	0.224871	0.00511699	0.01222	0		-0.162656	0.0622151	0.5448	0.751523	109	269	0
11343	MGLL	-0.240582	0.00517534	0.0123409	0		0.358064	0.117482	0.709599	0.76643	109	269	0
1857	DVL3	0.279422	0.00519087	0.0123682	0		-0.37126	-0.0918384	0.796584	0.907041	109	269	0
331	XIAP	0.263478	0.00520301	0.0123873	0		-0.145952	0.117526	0.742911	0.856348	109	269	0
6422	SFRP1	-0.276148	0.00528593	0.0125749	53	1	0.0843987	-0.19175	0.807477	0.891298	109	269	0
54756	IL17RD	0.272905	0.00531563	0.0126257	0		-0.193701	0.079204	0.781347	0.887177	109	269	0
7145	TNS1	0.346921	0.00531221	0.0126257	14	1	-0.94419	-0.597269	1.11225	1.09136	109	269	0
221061	FAM171A1	0.277752	0.00538632	0.0127835	0		-0.00806759	0.269684	0.844073	0.88749	109	269	0
57826	RAP2C	0.233311	0.00540176	0.0128101	0		-0.287735	-0.0544234	0.720365	0.734855	109	269	0
144811	C13orf31	0.232181	0.00541296	0.0128266	0		-0.0774945	0.154687	0.676714	0.746597	109	269	0
2012	EMP1	-0.264982	0.00545136	0.0129039	7	1	-0.15447	-0.419452	0.903038	0.805891	109	269	0
26071	FAM127B	0.29751	0.0054541	0.0129039	0		-0.318316	-0.0208055	0.8945	0.958794	109	269	0
472	ATM	0.210588	0.00547189	0.0129359	0		-0.268478	-0.05789	0.683787	0.646299	109	269	0
118932	ANKRD22	0.387309	0.0054977	0.0129868	0		-0.0197127	0.367596	0.881747	1.3484	109	269	0
80212	CCDC92	0.21179	0.00550236	0.0129876	0		-0.182468	0.0293224	0.636922	0.671429	109	269	0
51280	GOLM1	-0.288453	0.00551805	0.0130145	0		0.293064	0.00461126	0.937525	0.902434	109	269	0
79624	C6orf211	0.251838	0.0055735	0.0131351	0		-0.271567	-0.0197289	0.682929	0.834931	109	269	0
57798	GATAD1	0.275837	0.00557913	0.0131381	0		-0.257758	0.0180794	0.789441	0.904159	109	269	0
8473	OGT	0.272245	0.00559385	0.0131625	0		-0.0725078	0.199737	0.811697	0.880515	109	269	0
655	BMP7	0.43711	0.00561688	0.0132064	0		0.011426	0.448536	1.20181	1.46831	109	269	0
3005	H1F0	0.292667	0.00582813	0.0136911	0		-0.13969	0.152978	0.793214	0.983168	109	269	0
6867	TACC1	0.236667	0.00583205	0.0136911	0		-0.240321	-0.00365413	0.623624	0.793637	109	269	0
26286	ARFGAP3	-0.225957	0.0058453	0.0137115	0		0.140766	-0.0851901	0.569696	0.763996	109	269	0
1462	VCAN	0.301683	0.00585898	0.013733	5	1	-0.946787	-0.645105	1.04434	0.927762	109	269	0
54453	RIN2	0.300421	0.00590047	0.0138195	0		-0.476848	-0.176427	0.851707	0.999521	109	269	0
7750	ZMYM2	0.225463	0.00590523	0.01382	0		-0.0224209	0.203042	0.746052	0.699103	109	269	0
23190	UBXN4	0.307765	0.00593666	0.0138828	0		-0.368432	-0.0606669	0.946305	0.999044	109	269	0
253827	MSRB3	0.301182	0.00595471	0.0139142	52	1	-0.785175	-0.483992	0.964996	0.962163	109	269	0
10309	CCNO	-0.207046	0.00597304	0.0139359	0		0.201084	-0.00596188	0.591673	0.675854	109	269	0
1839	HBEGF	-0.345712	0.00597318	0.0139359	0		0.274122	-0.0715899	1.11637	1.10624	109	269	0
55365	TMEM176A	0.254773	0.00601252	0.0140169	0		-0.178044	0.076729	0.805295	0.813908	109	269	0
4189	DNAJB9	0.275366	0.00606597	0.0141217	0		-0.232908	0.0424581	0.720938	0.936831	109	269	0
8195	MKKS	0.255376	0.00606684	0.0141217	0		-0.102931	0.152445	0.609261	0.883637	109	269	0
830	CAPZA2	0.29582	0.00610204	0.0141928	0		-0.193316	0.102504	0.705394	1.03006	109	269	0
440026	TMEM41B	0.215032	0.00617471	0.0143507	0		-0.148642	0.0663897	0.55043	0.728597	109	269	0
3693	ITGB5	0.29957	0.00618888	0.0143616	0		-0.440345	-0.140774	0.814233	1.01586	109	269	0
56852	RAD18	0.256965	0.00618456	0.0143616	0		-0.0508737	0.206091	0.790483	0.833767	109	269	0
2635	GBP3	-0.339293	0.00619894	0.0143739	0		0.154448	-0.184845	1.06701	1.10351	109	269	0
23327	NEDD4L	-0.301148	0.00620391	0.0143744	0		0.645515	0.344367	0.828687	1.01846	109	269	0
1306	COL15A1	0.358075	0.0062127	0.0143838	5	1	-0.850945	-0.49287	1.05539	1.19298	109	269	0
54876	DCAF16	0.232064	0.00622472	0.0144006	0		-0.139517	0.0925462	0.649772	0.772884	109	269	0
3490	IGFBP7	0.248098	0.0062717	0.0144872	109	1	-0.515954	-0.267857	0.783463	0.797658	109	269	0
51495	PTPLAD1	0.24484	0.00626966	0.0144872	0		-0.233377	0.0114638	0.598173	0.845838	109	269	0
4281	MID1	0.276467	0.00629932	0.0145399	0		-0.239168	0.037299	0.904382	0.881396	109	269	0
7286	TUFT1	0.215512	0.00632338	0.0145843	0		-0.0274774	0.188035	0.552862	0.732693	109	269	0
26127	FGFR1OP2	0.273067	0.00634729	0.0146283	0		-0.376733	-0.103666	0.767468	0.918316	109	269	0
55783	FTSJD1	0.243646	0.00646201	0.0148813	0		-0.191865	0.0517813	0.657934	0.826466	109	269	0
5788	PTPRC	-0.365078	0.00647166	0.0148922	60	2	-0.437899	-0.802977	1.09513	1.21813	109	269	0
1737	DLAT	0.23106	0.0065001	0.0149463	0		-0.113712	0.117348	0.675561	0.764917	109	269	0
11167	FSTL1	0.262831	0.00651458	0.0149682	7	1	-0.664615	-0.401784	0.787775	0.86904	109	269	0
57515	SERINC1	0.241898	0.0066446	0.0152553	0		-0.436658	-0.19476	0.692485	0.810889	109	269	0
2581	GALC	-0.287022	0.00675006	0.0154857	0		0.0147058	-0.272316	0.894424	0.945387	109	269	0
23624	CBLC	-0.238117	0.00680043	0.0155895	0		0.371092	0.132975	0.680518	0.80104	109	269	0
134147	CMBL	-0.357105	0.00683103	0.0156478	0		0.292226	-0.0648787	0.964685	1.23749	109	269	0
2200	FBN1	0.263075	0.00690145	0.0157971	7	1	-0.797569	-0.534494	0.881069	0.842228	109	269	0
79850	FAM57A	-0.281096	0.00705419	0.0161345	0		0.118224	-0.162872	0.780113	0.965942	109	269	0
26064	RAI14	0.284846	0.0071222	0.0162778	7	1	-0.835567	-0.550721	0.935106	0.928136	109	269	0
119559	SFXN4	0.280087	0.00716764	0.0163569	0		0.0622454	0.342333	0.729468	0.979786	109	269	0
55578	FAM48A	0.235887	0.00716365	0.0163569	0		-0.0718413	0.164046	0.79571	0.753731	109	269	0
55243	KIRREL	0.206179	0.00717786	0.0163679	0		-0.368633	-0.162453	0.55937	0.703833	109	269	0
3313	HSPA9	0.218209	0.00719178	0.0163873	0		-0.0821313	0.136077	0.680452	0.716832	109	269	0
56994	CHPT1	0.299337	0.00719877	0.0163909	0		-0.121247	0.178089	1.05903	0.946375	109	269	0
9725	TMEM63A	0.290571	0.00721302	0.016411	0		-0.152482	0.138089	0.905136	0.968715	109	269	0
51514	DTL	0.230364	0.00725846	0.0165019	67	3	-0.0904502	0.139914	0.718941	0.760288	109	269	0
730	C7	-0.322308	0.00732582	0.0166426	16	1	-0.315742	-0.638049	1.03023	1.07097	109	269	0
55197	RPRD1A	0.238689	0.00735433	0.0166948	0		-0.178358	0.0603309	0.675792	0.815776	109	269	0
9655	SOCS5	0.217673	0.00754028	0.0171041	0		-0.307294	-0.0896212	0.581853	0.754431	109	269	0
9702	CEP57	0.235165	0.00761826	0.017268	0		-0.217718	0.0174465	0.755563	0.775428	109	269	0
57475	PLEKHH1	-0.240385	0.00765831	0.0173458	0		0.412652	0.172266	0.712182	0.816675	109	269	0
130814	PQLC3	0.189264	0.0076829	0.0173885	0		-0.230834	-0.0415703	0.48439	0.658391	109	269	0
3091	HIF1A	-0.212718	0.00774353	0.0175127	7	1	-0.27031	-0.483029	0.571122	0.738713	109	269	0
10267	RAMP1	-0.238735	0.00781465	0.0176603	0		-0.176275	-0.41501	0.790517	0.782148	109	269	0
53834	FGFRL1	0.255267	0.00787595	0.0177855	0		-0.0293594	0.225908	0.699675	0.892662	109	269	0
55502	HES6	0.326358	0.00804125	0.0181453	0		-0.0471956	0.279162	1.0364	1.10547	109	269	0
55037	PTCD3	0.212299	0.00812283	0.0183021	0		-0.004164	0.208135	0.736885	0.681359	109	269	0
6695	SPOCK1	0.311899	0.00812197	0.0183021	7	1	-1.05838	-0.746482	1.09781	1.01339	109	269	0
55789	DEPDC1B	0.214298	0.00812967	0.0183039	3	3	-0.101816	0.112482	0.630525	0.732509	109	269	0
11215	AKAP11	0.224339	0.0081452	0.0183252	0		-0.0142743	0.210065	0.633499	0.778105	109	269	0
90411	MCFD2	0.263531	0.00815788	0.0183401	0		-0.430423	-0.166892	0.935111	0.848097	109	269	0
10917	BTNL3	-0.268807	0.00822823	0.0184845	0		0.626713	0.357906	0.688653	0.963206	109	269	0
11059	WWP1	0.229202	0.00833587	0.0187124	0		-0.0688119	0.16039	0.731514	0.769168	109	269	0
51302	CYP39A1	0.309584	0.00838129	0.0188004	0		0.14058	0.450163	0.866035	1.09542	109	269	0
57162	PELI1	-0.244231	0.00839078	0.0188078	0		0.0968252	-0.147406	0.771227	0.826447	109	269	0
2824	GPM6B	0.239264	0.00841011	0.0188372	0		-0.152776	0.0864888	0.830621	0.778937	109	269	0
10730	YME1L1	0.224583	0.00850362	0.0190325	0		-0.283203	-0.0586198	0.747753	0.74337	109	269	0
55355	HJURP	0.20129	0.00851794	0.0190505	3	3	-0.150304	0.0509858	0.659177	0.666032	109	269	0
10592	SMC2	0.269044	0.00858106	0.0191775	43	3	-0.183635	0.0854089	0.88797	0.90323	109	269	0
89970	RSPRY1	0.215553	0.00859679	0.0191984	0		-0.23088	-0.0153275	0.743847	0.702257	109	269	0
699	BUB1	0.267886	0.00863684	0.0192737	3	3	-0.236569	0.0313169	0.845566	0.915085	109	269	0
2355	FOSL2	-0.31711	0.00865956	0.0193101	0		-0.1461	-0.46321	1.14917	1.02924	109	269	0
153222	C5orf41	0.302961	0.00869479	0.0193744	0		-0.186804	0.116157	0.772686	1.10035	109	269	0
55236	UBA6	0.278704	0.00872962	0.0194377	0		-0.380722	-0.102018	1.03472	0.890525	109	269	0
3726	JUNB	-0.254795	0.0087467	0.0194614	80	0	0.0210401	-0.233755	0.73288	0.895584	109	269	0
51193	ZNF639	0.219593	0.00878846	0.01954	0		-0.221883	-0.00228969	0.67164	0.753133	109	269	0
1479	CSTF3	0.271066	0.00883695	0.0195902	0		-0.173741	0.0973246	0.833165	0.938398	109	269	0
309	ANXA6	0.209544	0.00883507	0.0195902	0		-0.323011	-0.113467	0.787687	0.655751	109	269	0
51366	UBR5	0.249478	0.00883447	0.0195902	0		-0.0178164	0.231661	0.652805	0.897773	109	269	0
5654	HTRA1	0.220011	0.00882896	0.0195902	11	1	-0.710037	-0.490026	0.790131	0.708049	109	269	0
51176	LEF1	0.292108	0.00887487	0.0196598	0		-0.550239	-0.258131	0.920003	1.00662	109	269	0
4891	SLC11A2	0.28041	0.00894353	0.0197975	0		0.0176556	0.298065	1.01703	0.911718	109	269	0
79047	KCTD15	-0.349008	0.00896238	0.0198247	0		-0.0847775	-0.433785	1.06368	1.2234	109	269	0
90806	ANGEL2	0.232632	0.00911847	0.0201552	0		-0.262877	-0.0302445	0.731828	0.798359	109	269	0
3561	IL2RG	0.278626	0.00915885	0.0202297	0		-0.0955238	0.183102	0.889955	0.95949	109	269	0
5756	TWF1	0.239235	0.00917983	0.0202612	0		-0.197123	0.0421111	0.855386	0.781687	109	269	0
51449	PCYOX1	0.265384	0.009296	0.0205027	0		-0.338122	-0.0727378	0.78586	0.936683	109	269	0
637	BID	0.213406	0.00936872	0.020648	0		-0.174607	0.0387987	0.648509	0.740719	109	269	0
5339	PLEC1	0.271706	0.00938589	0.0206708	0		-0.137747	0.133959	0.831943	0.952021	109	269	0
2146	EZH2	0.216747	0.00943005	0.020753	43	3	-0.145976	0.0707708	0.714281	0.733213	109	269	0
51765	RP6-213H19.1	0.283242	0.00951792	0.0209311	0		-0.156108	0.127134	0.94893	0.965911	109	269	0
26112	CCDC69	-0.325323	0.00954338	0.0209719	0		-0.119291	-0.444614	0.967157	1.15947	109	269	0
3587	IL10RA	-0.217372	0.00960937	0.0211016	56	2	-0.167902	-0.385274	0.639749	0.765963	109	269	0
55331	ACER3	-0.187066	0.0096755	0.0212314	0		0.0786009	-0.108465	0.533857	0.659011	109	269	0
51365	PLA1A	0.229809	0.00969694	0.021263	0		-0.294236	-0.0644269	0.589828	0.8402	109	269	0
5481	PPID	0.264012	0.00978276	0.0214356	0		-0.140539	0.123473	0.984673	0.859856	109	269	0
157680	VPS13B	0.23656	0.00985509	0.0215785	0		-0.207041	0.0295188	0.709732	0.836435	109	269	0
80223	RAB11FIP1	0.267873	0.0100001	0.0218801	0		-0.0229762	0.244897	0.6172	1.00894	109	269	0
64417	C5orf28	0.271074	0.0100641	0.0220043	0		-0.105353	0.165721	0.768476	0.982129	109	269	0
27131	SNX5	0.244663	0.0101706	0.0222212	0		-0.227885	0.0167784	0.661201	0.894549	109	269	0
84988	PPP1R16A	0.368455	0.0101999	0.022269	0		0.0157298	0.384185	0.846167	1.40343	109	269	0
129293	LOC129293	0.257657	0.0103868	0.0226608	0		0.148706	0.406363	0.721543	0.939736	109	269	0
59342	SCPEP1	0.228406	0.0103983	0.0226694	0		-0.398702	-0.170296	0.652809	0.824799	109	269	0
64924	SLC30A5	0.251708	0.0104295	0.0227211	0		-0.253017	-0.00130837	0.740126	0.906627	109	269	0
84663	CYorf15B	-0.517427	0.0105961	0.0230674	0		0.66716	0.149733	1.75549	1.81408	109	269	0
3553	IL1B	-0.270527	0.0106809	0.0232355	0		-0.0695974	-0.340124	0.854855	0.96086	109	269	0
2172	FABP6	0.278071	0.0107279	0.0233209	0		0.112345	0.390417	1.05895	0.915526	109	269	0
55125	CEP192	-0.225493	0.0109055	0.0236898	0		-0.0270307	-0.252524	0.720836	0.794717	109	269	0
84669	USP32	0.265537	0.0109645	0.0237897	0		-0.405334	-0.139796	0.977056	0.892229	109	269	0
9021	SOCS3	-0.317274	0.0109672	0.0237897	7	1	-0.549419	-0.866693	1.01907	1.13203	109	269	0
55342	STRBP	0.278895	0.0110848	0.0240275	0		-0.0794696	0.199425	0.877978	0.999697	109	269	0
1635	DCTD	0.208483	0.0111736	0.0242028	0		-0.244668	-0.0361845	0.719526	0.714487	109	269	0
138151	NACC2	0.246535	0.0111898	0.0242205	0		-0.118531	0.128004	0.641505	0.923769	109	269	0
11057	ABHD2	0.29611	0.0112353	0.0243017	0		-0.216484	0.0796263	0.856155	1.09145	109	269	0
6591	SNAI2	0.232832	0.0113479	0.0245278	5	1	-0.632847	-0.400014	0.825063	0.796758	109	269	0
147991	DPY19L3	0.227046	0.0117146	0.0253021	0		-0.180459	0.0465879	0.756669	0.800123	109	269	0
27134	TJP3	-0.207045	0.0119177	0.0257225	0		0.35177	0.144725	0.595905	0.761063	109	269	0
10513	APPBP2	0.213097	0.0120776	0.026049	0		-0.142212	0.0708848	0.589613	0.79376	109	269	0
55521	TRIM36	-0.300871	0.0120999	0.0260781	0		0.446442	0.145572	0.85114	1.13005	109	269	0
817	CAMK2D	-0.249727	0.0121083	0.0260781	0		0.101855	-0.147872	0.931374	0.849264	109	269	0
2006	ELN	0.327129	0.01226	0.026386	0		-0.383146	-0.056017	0.990904	1.21334	109	269	0
27031	NPHP3	0.242581	0.0126311	0.0271653	0		-0.196151	0.0464307	0.794543	0.875666	109	269	0
11228	RASSF8	0.183021	0.0126896	0.0272717	21	1	-0.405935	-0.222913	0.486109	0.687469	109	269	0
1469	CST1	0.350086	0.0127088	0.0272937	0		-0.250506	0.0995798	1.2533	1.23838	109	269	0
444	ASPH	0.289918	0.0129992	0.0278975	0		-0.42259	-0.132672	0.986306	1.0456	109	269	0
55635	DEPDC1	0.203274	0.0130707	0.0280312	132	3	-0.0196921	0.183582	0.689609	0.72312	109	269	0
55607	PPP1R9A	-0.326877	0.0131208	0.0281186	0		0.178162	-0.148715	0.95823	1.23786	109	269	0
256764	WDR72	-0.462918	0.0131315	0.0281216	0		0.380968	-0.08195	1.74633	1.61879	109	269	0
3205	HOXA9	0.409413	0.013163	0.0281692	95	0	-0.369575	0.0398385	1.24445	1.54332	109	269	0
50484	RRM2B	0.190927	0.0132195	0.028237	0		-0.152216	0.0387113	0.550067	0.711839	109	269	0
643641	ZNF862	0.229761	0.0132227	0.028237	0		-0.10585	0.123911	0.849068	0.79672	109	269	0
64919	BCL11B	0.210004	0.0132226	0.028237	0		-0.0347709	0.175233	0.598715	0.789361	109	269	0
53346	TM6SF1	0.242172	0.013244	0.0282625	0		-0.278758	-0.0365864	0.647736	0.928993	109	269	0
51573	GDE1	0.236063	0.013385	0.0285435	0		-0.109998	0.126065	0.849913	0.831308	109	269	0
54892	NCAPG2	0.261079	0.013541	0.0288556	0		-0.182907	0.0781727	0.873413	0.951596	109	269	0
3710	ITPR3	0.224815	0.0136079	0.0289574	0		-0.102076	0.12274	0.648646	0.850073	109	269	0
93649	MYOCD	-0.21346	0.0135987	0.0289574	0		0.231377	0.0179174	0.716682	0.770658	109	269	0
23347	SMCHD1	-0.238852	0.0138341	0.029418	0		-0.188341	-0.427193	0.880979	0.838818	109	269	0
1281	COL3A1	0.30579	0.0138953	0.0294447	7	1	-1.0376	-0.731808	1.31095	0.998346	109	269	0
57222	ERGIC1	-0.226585	0.0138943	0.0294447	0		0.280403	0.0538182	0.823792	0.799424	109	269	0
5834	PYGB	0.305098	0.0138817	0.0294447	0		0.121893	0.426991	0.86458	1.17463	109	269	0
7071	KLF10	0.20258	0.0138898	0.0294447	0		-0.194854	0.00772633	0.584033	0.765034	109	269	0
9053	MAP7	0.221558	0.0138927	0.0294447	0		0.00712826	0.228687	0.741601	0.805858	109	269	0
27283	TINAG	0.38407	0.0140747	0.0298042	0		0.348461	0.732531	1.11993	1.47945	109	269	0
84131	CEP78	0.178468	0.014153	0.0299489	0		-0.151592	0.0268764	0.499996	0.6753	109	269	0
63971	KIF13A	-0.193541	0.0142247	0.0300795	0		0.122812	-0.0707293	0.667235	0.694439	109	269	0
466	ATF1	0.239238	0.0143084	0.0302354	0		-0.172653	0.0665849	0.783268	0.884907	109	269	0
6817	SULT1A1	-0.28034	0.0144047	0.0304178	0		0.3519	0.0715596	0.899206	1.05078	109	269	0
4211	MEIS1	0.247152	0.0145255	0.0306301	14	1	-0.673339	-0.426186	0.79757	0.922258	109	269	0
6091	ROBO1	0.245047	0.0145206	0.0306301	0		-0.442682	-0.197635	0.799293	0.911042	109	269	0
7037	TFRC	0.343147	0.0147239	0.0310268	0		-0.231495	0.111652	1.25797	1.2392	109	269	0
53826	FXYD6	0.224002	0.0147662	0.0310944	14	1	-0.548659	-0.324658	0.858886	0.781452	109	269	0
3936	LCP1	-0.175077	0.0148972	0.0313483	75	2	-0.186163	-0.36124	0.655698	0.608302	109	269	0
152100	CMC1	0.24618	0.014916	0.031366	0		-0.161904	0.0842765	0.715781	0.948938	109	269	0
51361	HOOK1	0.203468	0.0149865	0.0314924	3	3	0.0619241	0.265393	0.720563	0.733176	109	269	0
57139	RGL3	-0.214355	0.0150451	0.0315847	0		0.262862	0.0485076	0.67906	0.804768	109	269	0
84707	BEX2	0.304638	0.0150513	0.0315847	0		0.157308	0.461946	0.852027	1.19367	109	269	0
54739	XAF1	-0.262304	0.0150971	0.0316588	40	7	-0.172977	-0.435282	0.897869	0.970051	109	269	0
55744	C7orf44	0.295968	0.0151823	0.0318155	0		-0.281372	0.0145955	0.821838	1.16245	109	269	0
119504	C10orf104	0.203121	0.0160053	0.0335171	0		-0.127067	0.0760542	0.669801	0.760892	109	269	0
57706	DENND1A	0.307087	0.0160292	0.0335438	0		-0.0826737	0.224413	1.05505	1.15382	109	269	0
57003	CCDC47	0.215124	0.0160508	0.0335659	0		-0.0409197	0.174204	0.821495	0.764873	109	269	0
23468	CBX5	0.230217	0.0162091	0.0338733	0		-0.107445	0.122772	0.859958	0.831449	109	269	0
6745	SSR1	0.209186	0.0163038	0.0340478	0		-0.162937	0.046249	0.803856	0.743077	109	269	0
10767	HBS1L	0.284605	0.0163672	0.0341567	0		-0.358495	-0.0738895	0.936588	1.08657	109	269	0
3170	FOXA2	0.225493	0.0165139	0.034439	0		0.0263011	0.251794	0.881407	0.800219	109	269	0
9581	PREPL	0.216845	0.0165989	0.0345925	0		-0.116167	0.100678	0.69513	0.828208	109	269	0
10498	CARM1	0.241952	0.0167202	0.0348212	0		0.0102319	0.252184	0.679017	0.959817	109	269	0
10903	MTMR11	-0.298685	0.0167706	0.0348586	0		0.431611	0.132926	0.761982	1.21328	109	269	0
262	AMD1	0.231804	0.0167727	0.0348586	0		-0.212429	0.0193747	0.756332	0.885384	109	269	0
51084	CRYL1	0.217276	0.0167553	0.0348586	0		0.152681	0.369958	0.72247	0.822562	109	269	0
153579	BTNL9	-0.213281	0.0168786	0.0350546	0		0.163998	-0.0492835	0.749805	0.793021	109	269	0
58494	JAM2	-0.308689	0.0170491	0.0353845	0		-0.231865	-0.540553	0.927229	1.21964	109	269	0
130872	AHSA2	0.23772	0.0170889	0.0354428	0		-0.301096	-0.0633762	0.896238	0.866769	109	269	0
80853	JHDM1D	0.198757	0.0173207	0.035899	0		-0.0535003	0.145257	0.711566	0.735347	109	269	0
6926	TBX3	-0.288312	0.017387	0.0360117	0		0.196608	-0.0917042	1.07586	1.06732	109	269	0
79158	GNPTAB	-0.197831	0.0174176	0.0360505	0		-0.028219	-0.226049	0.619797	0.76425	109	269	0
9128	PRPF4	0.298929	0.0175	0.0361963	0		-0.351439	-0.05251	1.01784	1.14656	109	269	0
1001	CDH3	0.243327	0.0175215	0.0362159	0		-0.283422	-0.040095	0.96232	0.873939	109	269	0
23175	LPIN1	-0.192538	0.0175988	0.0363445	0		0.0517048	-0.140834	0.771908	0.678521	109	269	0
50863	NTM	0.251624	0.0176077	0.0363445	0		-0.683751	-0.432126	1.03647	0.887199	109	269	0
3236	HOXD10	0.363293	0.0177081	0.0365266	0		0.035478	0.398771	0.939663	1.49262	109	269	0
23590	PDSS1	0.276432	0.0177306	0.0365483	0		-0.040523	0.235909	0.894988	1.07695	109	269	0
81537	SGPP1	-0.22542	0.0177744	0.0366135	0		0.00987117	-0.215549	0.835836	0.833106	109	269	0
23090	ZNF423	0.246573	0.0184196	0.0379168	0		-0.303331	-0.0567579	0.752575	0.979398	109	269	0
54914	KIAA1797	0.20649	0.0184418	0.0379367	0		-0.028072	0.178418	0.65897	0.805122	109	269	0
7163	TPD52	-0.244306	0.0185086	0.0380483	0		0.2923	0.0479943	0.794578	0.95526	109	269	0
1296	COL8A2	0.206747	0.0186529	0.0383188	17	1	-0.561563	-0.354816	0.664597	0.806516	109	269	0
81611	ANP32E	-0.211673	0.0186826	0.0383539	0		-0.119924	-0.331597	0.853643	0.759474	109	269	0
1915	EEF1A1	0.207035	0.0187725	0.0385122	0		-0.0483498	0.158685	0.693621	0.799215	109	269	0
445	ASS1	-0.246316	0.0187911	0.0385242	0		0.297437	0.0511206	0.777023	0.974357	109	269	0
5349	FXYD3	-0.304148	0.018816	0.0385492	0		0.474088	0.16994	0.741034	1.27096	109	269	0
2633	GBP1	-0.238298	0.018835	0.038562	18	7	-0.326739	-0.565037	1.02168	0.833294	109	269	0
90874	ZNF697	0.236451	0.0188798	0.0386276	0		-0.401438	-0.164987	0.760923	0.92996	109	269	0
25800	SLC39A6	0.202528	0.0189112	0.0386656	0		-0.360273	-0.157745	0.657134	0.789479	109	269	0
81853	TMEM14B	0.203128	0.0189731	0.0387662	0		-0.174997	0.0281314	0.62538	0.803423	109	269	0
254887	ZDHHC23	0.21724	0.0190073	0.0387888	0		0.292229	0.50947	0.649718	0.86819	109	269	0
30008	EFEMP2	0.268609	0.0190098	0.0387888	0		-0.407322	-0.138713	0.768647	1.09175	109	269	0
2950	GSTP1	0.248305	0.0190733	0.0388921	0		-0.222872	0.0254337	0.87049	0.955587	109	269	0
139818	DOCK11	0.232719	0.0191344	0.0389704	0		-0.271165	-0.0384451	0.745425	0.918436	109	269	0
54477	PLEKHA5	0.26595	0.0191375	0.0389704	0		-0.175321	0.0906297	0.763555	1.08135	109	269	0
3945	LDHB	0.291346	0.0191674	0.0390051	0		-0.40836	-0.117013	1.02169	1.12787	109	269	0
1277	COL1A1	0.272724	0.0192621	0.0391478	79	1	-0.895898	-0.623174	1.25322	0.921218	109	269	0
64778	FNDC3B	0.230327	0.0192634	0.0391478	0		-0.316735	-0.0864082	0.747196	0.906795	109	269	0
10100	TSPAN2	0.268228	0.0193276	0.0392318	28	1	-0.355587	-0.087359	0.883563	1.05784	109	269	0
80155	NARG1	0.203658	0.0193307	0.0392318	0		-0.119348	0.0843095	0.623644	0.809801	109	269	0
4801	NFYB	0.244647	0.0196379	0.0398286	0		-0.136729	0.107918	0.812331	0.963033	109	269	0
3479	IGF1	-0.227725	0.0196963	0.0399203	53	1	-0.184199	-0.411924	0.825776	0.869358	109	269	0
26053	AUTS2	0.237362	0.0197249	0.0399266	0		-0.00887639	0.228486	0.88174	0.899863	109	269	0
6574	SLC20A1	-0.227113	0.0197258	0.0399266	0		-0.00415929	-0.231272	1.03566	0.770157	109	269	0
23231	KIAA0746	0.181349	0.0197396	0.0399279	0		0.0273588	0.208707	0.542563	0.723407	109	269	0
3308	HSPA4	0.218876	0.0199013	0.0401785	0		-0.0534963	0.16538	0.863635	0.807621	109	269	0
3609	ILF3	0.212419	0.0199034	0.0401785	0		-0.225783	-0.0133638	0.811992	0.79363	109	269	0
6382	SDC1	0.192694	0.0199016	0.0401785	0		-0.0455354	0.147159	0.665939	0.743209	109	269	0
4070	TACSTD2	-0.359331	0.0199173	0.0401799	0		0.303033	-0.056298	1.54923	1.28749	109	269	0
8572	PDLIM4	0.192456	0.0199591	0.0402373	0		-0.324889	-0.132433	0.5467	0.780673	109	269	0
27316	RBMX	0.209345	0.0202141	0.0407075	0		-0.179682	0.0296631	0.702375	0.82135	109	269	0
490	ATP2B1	-0.189779	0.0202192	0.0407075	0		0.0425593	-0.14722	0.662145	0.731619	109	269	0
79848	CSPP1	0.255918	0.0202794	0.0408014	0		-0.120968	0.13495	0.863977	1.01106	109	269	0
3909	LAMA3	-0.217031	0.0203091	0.0408342	0		0.175725	-0.0413063	0.696707	0.864342	109	269	0
51194	IPO11	0.199362	0.0203279	0.0408448	0		-0.185276	0.0140864	0.749271	0.751193	109	269	0
11118	BTN3A2	-0.23722	0.0204765	0.041116	0		0.0406782	-0.196541	0.868037	0.912227	109	269	0
64283	RGNEF	-0.22088	0.0206011	0.0413388	0		0.242583	0.0217023	0.631559	0.906423	109	269	0
10923	SUB1	0.226203	0.020729	0.0415453	0		-0.224528	0.00167526	0.803379	0.879739	109	269	0
1894	ECT2	0.219827	0.0207315	0.0415453	3	3	-0.179161	0.0406659	0.808234	0.843512	109	269	0
54891	INO80D	0.221683	0.0209226	0.0418523	0		-0.0430964	0.178587	0.812222	0.853873	109	269	0
55794	DDX28	0.264878	0.0209262	0.0418523	0		0.0122018	0.277079	0.794926	1.08629	109	269	0
81620	CDT1	0.294742	0.0209184	0.0418523	3	3	-0.024196	0.270546	0.857068	1.21987	109	269	0
3937	LCP2	-0.21705	0.0209845	0.0419413	145	2	-0.415812	-0.632862	0.855338	0.811518	109	269	0
1131	CHRM3	0.253485	0.0210399	0.0420242	0		0.00926263	0.262748	0.781397	1.03319	109	269	0
4599	MX1	-0.255521	0.0210658	0.0420483	40	7	-0.0196656	-0.275186	1.0231	0.956032	109	269	0
307	ANXA4	0.210535	0.021159	0.0421507	0		-0.147057	0.0634777	0.776766	0.808978	109	269	0
392	ARHGAP1	0.198854	0.0211404	0.0421507	0		-0.270835	-0.0719814	0.642908	0.793962	109	269	0
4751	NEK2	0.213085	0.0211463	0.0421507	3	3	-0.0547481	0.158337	0.726082	0.841211	109	269	0
6787	NEK4	0.202843	0.021207	0.0422186	67	3	-0.0635279	0.139315	0.702089	0.795509	109	269	0
11031	RAB31	0.238665	0.0213343	0.0424163	5	1	-0.984615	-0.745949	1.02449	0.862099	109	269	0
2922	GRP	0.211212	0.021327	0.0424163	0		-0.0773465	0.133866	0.700846	0.841489	109	269	0
2048	EPHB2	0.192406	0.021375	0.0424693	0		0.144556	0.336962	0.79612	0.701009	109	269	0
7267	TTC3	0.244418	0.0213972	0.0424855	0		-0.279795	-0.0353777	0.748833	0.999967	109	269	0
6428	SFRS3	0.222994	0.0214118	0.0424867	0		-0.176347	0.0466465	0.837237	0.855938	109	269	0
3423	IDS	0.304576	0.0218274	0.0432829	0		-0.661407	-0.35683	1.00148	1.23722	109	269	0
11116	FGFR1OP	0.180035	0.0220449	0.0436856	0		-0.0627931	0.117242	0.633313	0.703687	109	269	0
1300	COL10A1	0.315581	0.0221036	0.0437446	17	1	-1.08328	-0.767696	1.27006	1.19939	109	269	0
29969	MDFIC	-0.185488	0.0220959	0.0437446	7	1	-0.266919	-0.452407	0.67416	0.718782	109	269	0
9891	NUAK1	0.253011	0.02234	0.0441836	17	1	-0.733312	-0.4803	0.947998	0.986591	109	269	0
285148	IAH1	0.225124	0.0223639	0.0442019	0		-0.343285	-0.118161	0.879252	0.859826	109	269	0
9270	ITGB1BP1	0.178721	0.0224609	0.0443647	0		-0.271184	-0.0924629	0.642542	0.696184	109	269	0
23613	ZMYND8	0.302337	0.0227875	0.0449511	0		0.281294	0.583631	0.986463	1.24182	109	269	0
79817	MOBKL2B	-0.217895	0.022778	0.0449511	0		0.31306	0.0951651	0.758778	0.86984	109	269	0
91137	SLC25A46	0.258019	0.0228344	0.0450143	0		-0.195973	0.0620458	0.871315	1.04634	109	269	0
7504	XK	-0.246311	0.022925	0.0451635	0		0.335571	0.0892598	0.74976	1.02411	109	269	0
5328	PLAU	0.199193	0.02299	0.045262	5	1	-0.60557	-0.406378	0.921091	0.693939	109	269	0
119587	CPXM2	0.147188	0.0231335	0.0455148	52	1	-0.281003	-0.133815	0.378579	0.614669	109	269	0
58476	TP53INP2	-0.19363	0.0231764	0.0455698	0		0.144806	-0.0488234	0.664258	0.775034	109	269	0
23253	ANKRD12	-0.199992	0.0233857	0.0459333	0		0.0135116	-0.18648	0.715483	0.793126	109	269	0
8187	ZNF239	0.183311	0.0233917	0.0459333	0		-0.0202285	0.163082	0.664971	0.71999	109	269	0
139231	CXorf39	0.193179	0.0234935	0.0461034	0		0.011442	0.204621	0.675174	0.7712	109	269	0
1609	DGKQ	-0.19399	0.0235426	0.0461697	0		0.207105	0.0131149	0.695579	0.768693	109	269	0
3371	TNC	0.337707	0.0235639	0.0461816	11	1	-1.17613	-0.838426	1.45379	1.26405	109	269	0
122416	ANKRD9	-0.218883	0.0238184	0.0466501	0		0.305074	0.0861909	0.677958	0.910195	109	269	0
114882	OSBPL8	0.178709	0.0243188	0.0475992	0		-0.37915	-0.200441	0.653872	0.70526	109	269	0
4907	NT5E	-0.303892	0.0243344	0.0475992	0		0.0624379	-0.241455	0.981655	1.26933	109	269	0
89958	C9orf140	0.24668	0.0249323	0.0487372	0		-0.0621184	0.184562	0.894093	0.997681	109	269	0
26002	MOXD1	0.191573	0.0249523	0.0487447	16	1	-0.499397	-0.307824	0.64861	0.782413	109	269	0
11130	ZWINT	0.204403	0.0250406	0.0488858	3	3	-0.100757	0.103646	0.694785	0.837321	109	269	0
10625	IVNS1ABP	-0.263869	0.025133	0.0490029	0		0.0350613	-0.228807	0.966546	1.06776	109	269	0
79582	SPAG16	0.277484	0.0251319	0.0490029	0		-0.271279	0.0062055	1.13887	1.07607	109	269	0
401546	C9orf152	-0.206223	0.0251806	0.0490641	0		0.317771	0.111548	0.720405	0.839607	109	269	0
8555	CDC14B	0.231197	0.0252484	0.0491645	0		-0.0225978	0.208599	0.704844	0.978922	109	269	0
55696	RBM22	0.236821	0.0253159	0.0492642	0		-0.205049	0.031772	0.747159	0.996678	109	269	0
51626	DYNC2LI1	0.248761	0.0254234	0.0494416	0		-0.294502	-0.0457408	0.92004	1.0043	109	269	0
83604	TMEM47	0.240849	0.0257995	0.0501408	17	1	-0.670381	-0.429532	0.894239	0.973442	109	269	0
160335	TMTC2	-0.21209	0.0258448	0.0501967	0		0.0904971	-0.121593	0.792229	0.851448	109	269	0
162073	ITPRIPL2	0.235483	0.0259031	0.0502775	0		-0.309654	-0.0741711	0.909984	0.938342	109	269	0
8611	PPAP2A	-0.172186	0.0259714	0.0503778	0		0.0687598	-0.103426	0.623521	0.691177	109	269	0
3840	KPNA4	0.247217	0.0260791	0.0505544	0		-0.37263	-0.125413	1.03222	0.95681	109	269	0
79614	C5orf23	0.193236	0.0261056	0.0505733	17	1	-0.112799	0.0804379	0.510702	0.839045	109	269	0
5092	PCBD1	0.233699	0.0264044	0.0510868	0		-0.22601	0.00768896	0.829951	0.962336	109	269	0
79699	ZYG11B	0.230578	0.0264012	0.0510868	0		-0.30477	-0.0741926	0.775659	0.963509	109	269	0
9839	ZEB2	-0.21996	0.0267516	0.0517254	9	1	-0.433618	-0.653578	0.956089	0.836198	109	269	0
10398	MYL9	0.253299	0.026926	0.0519877	0		-0.731949	-0.47865	1.05778	0.989455	109	269	0
509	ATP5C1	0.197408	0.0269387	0.0519877	0		-0.170397	0.0270107	0.700797	0.811018	109	269	0
55170	PRMT6	0.1929	0.0269189	0.0519877	0		-0.0864615	0.106439	0.776472	0.75654	109	269	0
56950	SMYD2	0.18465	0.0270522	0.0521733	0		-0.0965243	0.0881253	0.69989	0.740445	109	269	0
10360	NPM3	0.275408	0.0271025	0.052237	0		-0.264844	0.0105644	0.985877	1.14402	109	269	0
7779	SLC30A1	0.185647	0.0271793	0.0523517	0		-0.198779	-0.0131317	0.659115	0.7618	109	269	0
7095	SEC62	0.177735	0.02739	0.052724	0		-0.0448687	0.132867	0.593304	0.741466	109	269	0
153830	RNF145	-0.18555	0.0274405	0.0527876	0		0.00915553	-0.176394	0.677656	0.75645	109	269	0
6491	STIL	0.218895	0.0275264	0.0529192	132	3	-0.0298415	0.189053	0.647418	0.948253	109	269	0
65987	KCTD14	0.236335	0.0279059	0.0536147	0		-0.0441344	0.1922	0.766735	1.00993	109	269	0
1842	ECM2	0.196307	0.027931	0.053629	17	1	-0.541494	-0.345187	0.69586	0.813674	109	269	0
85450	ITPRIP	-0.13926	0.0280015	0.0537303	70	8	-0.253974	-0.393234	0.440189	0.580752	109	269	0
3638	INSIG1	0.272007	0.0281969	0.0540709	0		-0.219471	0.0525366	0.944353	1.15007	109	269	0
22836	RHOBTB3	-0.325593	0.0282823	0.0541659	0		-0.00969371	-0.335287	1.12012	1.38616	109	269	0
23043	TNIK	-0.231564	0.0282665	0.0541659	0		0.0332279	-0.198336	0.759168	0.989338	109	269	0
79956	ERMP1	0.17313	0.0283025	0.0541703	0		0.0051595	0.178289	0.572973	0.728276	109	269	0
5791	PTPRE	0.219881	0.0283343	0.0541969	0		-0.181555	0.0383261	0.598219	0.972328	109	269	0
64864	RFX7	0.165838	0.028575	0.0546227	0		-0.211484	-0.0456457	0.522437	0.70536	109	269	0
27086	FOXP1	-0.179684	0.0286907	0.0547403	0		-0.0342936	-0.213977	0.608173	0.755649	109	269	0
4170	MCL1	-0.23833	0.0286865	0.0547403	0		-0.0656438	-0.303974	1.20147	0.842688	109	269	0
5522	PPP2R2C	0.412137	0.0286711	0.0547403	0		0.336206	0.748343	1.34171	1.78962	109	269	0
6907	TBL1X	0.189023	0.0287539	0.0548263	0		-0.224124	-0.0351004	0.768098	0.750534	109	269	0
4131	MAP1B	0.190977	0.0288247	0.0549267	28	1	-0.454711	-0.263734	0.732487	0.776484	109	269	0
10631	POSTN	0.339311	0.0289127	0.0550597	5	1	-1.3469	-1.00759	1.50633	1.32126	109	269	0
2487	FRZB	-0.180794	0.0289362	0.0550698	0		0.16077	-0.0200245	0.771642	0.701289	109	269	0
1130	LYST	-0.184067	0.0291886	0.0555152	21	1	-0.200566	-0.384634	0.588434	0.789096	109	269	0
65264	UBE2Z	0.249645	0.0294068	0.0558951	0		-0.175119	0.0745263	0.823544	1.07726	109	269	0
26224	FBXL3	0.180335	0.0294638	0.0559684	0		-0.066314	0.114021	0.616274	0.761478	109	269	0
8824	CES2	-0.208155	0.0295114	0.0560235	0		0.457949	0.249795	0.795743	0.856088	109	269	0
3671	ISLR	0.200404	0.029654	0.056259	11	1	-0.707438	-0.507035	0.872099	0.780129	109	269	0
1994	ELAVL1	0.187305	0.0298174	0.0565334	0		-0.158118	0.0291874	0.682762	0.780391	109	269	0
3488	IGFBP5	0.286631	0.029868	0.0565586	16	1	-0.880138	-0.593507	1.27706	1.12003	109	269	0
8898	MTMR2	0.176278	0.0298643	0.0565586	0		-0.185903	-0.00962472	0.575698	0.754247	109	269	0
150864	FAM117B	0.166487	0.0300513	0.0568701	0		-0.00159434	0.164892	0.670778	0.665727	109	269	0
79048	SECISBP2	0.196579	0.030082	0.0568926	0		0.119277	0.315856	0.71196	0.824492	109	269	0
11165	NUDT3	0.182412	0.0302259	0.0570221	0		-0.302611	-0.120199	0.722801	0.739918	109	269	0
285636	C5orf51	0.189562	0.0301721	0.0570221	0		-0.204721	-0.0151593	0.742668	0.773574	109	269	0
56255	TMX4	0.184841	0.0302121	0.0570221	0		-0.376163	-0.191322	0.552444	0.810001	109	269	0
58480	RHOU	0.207542	0.0302112	0.0570221	0		0.0663151	0.273857	0.602044	0.919103	109	269	0
2810	SFN	-0.23485	0.0303856	0.0572877	0		0.278097	0.0432471	0.987812	0.942098	109	269	0
58508	MLL3	0.188882	0.0304416	0.0573575	0		-0.143054	0.0458282	0.715314	0.781769	109	269	0
55165	CEP55	0.232639	0.0304929	0.0574185	3	3	-0.205682	0.0269569	0.983601	0.931639	109	269	0
27069	GHITM	0.228432	0.0310956	0.0585169	0		-0.17321	0.0552223	0.949662	0.925843	109	269	0
5569	PKIA	0.198217	0.0312195	0.0587136	0		-0.0698499	0.128367	0.620661	0.870086	109	269	0
3796	KIF2A	0.202732	0.0312403	0.0587163	0		-0.225868	-0.0231351	0.722321	0.863622	109	269	0
4782	NFIC	-0.174056	0.0313003	0.0587925	0		-0.118804	-0.29286	0.559154	0.755367	109	269	0
57111	RAB25	-0.166067	0.0313405	0.0588315	0		0.24739	0.0813227	0.529141	0.72015	109	269	0
157869	C8orf84	-0.298156	0.0313904	0.0588887	0		0.468914	0.170758	1.26476	1.21063	109	269	0
79768	C15orf29	0.17069	0.0317612	0.0595473	0		-0.143876	0.0268136	0.637219	0.713325	109	269	0
81688	C6orf62	0.181423	0.0319629	0.0598883	0		-0.213536	-0.0321127	0.689534	0.757807	109	269	0
408	ARRB1	-0.201718	0.0319995	0.0599198	0		0.162165	-0.0395535	0.770597	0.846019	109	269	0
123920	CMTM3	0.220452	0.0320324	0.0599443	5	1	-0.663765	-0.443312	0.934551	0.891969	109	269	0
387	RHOA	0.22485	0.0321264	0.0600832	0		-0.434217	-0.209367	0.919222	0.925195	109	269	0
6443	SGCB	-0.176479	0.0322268	0.0602337	0		-0.16711	-0.343589	0.695042	0.728411	109	269	0
91	ACVR1B	0.169712	0.0325779	0.0608524	0		0.0653871	0.235099	0.652989	0.706581	109	269	0
5552	SRGN	-0.224767	0.0326251	0.0609029	21	1	-0.56866	-0.793426	0.953034	0.914717	109	269	0
4320	MMP11	0.244973	0.0326469	0.060906	0		-0.441861	-0.196888	1.01582	1.00968	109	269	0
51000	SLC35B3	-0.176012	0.0328213	0.0611936	0		0.211066	0.0350536	0.686084	0.732652	109	269	0
5364	PLXNB1	0.181378	0.0328596	0.0612274	0		0.052229	0.233607	0.630813	0.783254	109	269	0
6935	ZEB1	0.184076	0.0330565	0.0615562	28	1	-0.502457	-0.31838	0.778258	0.74554	109	269	0
4638	MYLK	0.269911	0.0332881	0.0619494	14	1	-0.659711	-0.3898	1.19083	1.09141	109	269	0
8880	FUBP1	0.288501	0.033319	0.0619688	0		-0.351664	-0.0631633	1.01167	1.26759	109	269	0
22995	CEP152	0.168197	0.0334647	0.0621634	0		-0.053955	0.114242	0.649376	0.704065	109	269	0
83752	LONP2	0.155312	0.0334479	0.0621634	0		-0.12308	0.0322318	0.585618	0.651438	109	269	0
1152	CKB	-0.378379	0.0337196	0.0625984	0		0.684037	0.305658	1.2656	1.69345	109	269	0
32	ACACB	-0.167314	0.0337838	0.0626792	0		0.135041	-0.032273	0.686965	0.686042	109	269	0
23052	ENDOD1	-0.184129	0.0338187	0.0627055	0		0.0893844	-0.094745	0.698316	0.781754	109	269	0
57186	C20orf74	0.232289	0.0341164	0.0632188	0		0.119017	0.351307	0.796456	1.02656	109	269	0
348235	SKA2	0.191089	0.0341987	0.0632975	3	3	-0.213543	-0.0224535	0.687252	0.828223	109	269	0
3486	IGFBP3	0.264626	0.0342007	0.0632975	0		-0.71336	-0.448734	1.2246	1.05194	109	269	0
4781	NFIB	0.18676	0.0343401	0.0635165	0		-0.122167	0.0645935	0.707468	0.797016	109	269	0
84527	ZNF559	0.170018	0.034463	0.063705	0		-0.203459	-0.0334409	0.633333	0.726143	109	269	0
5763	PTMS	-0.167747	0.0345101	0.0637531	0		0.126654	-0.0410932	0.654163	0.705472	109	269	0
10776	ARPP19	0.209132	0.0346596	0.0639902	0		-0.334217	-0.125085	0.64626	0.945219	109	269	0
5095	PCCA	-0.346584	0.0351345	0.0648274	0		0.640434	0.29385	1.39043	1.4868	109	269	0
901	CCNG2	-0.18649	0.0352327	0.064969	0		0.125757	-0.0607328	0.775818	0.774908	109	269	0
4345	CD200	-0.309288	0.0359637	0.066229	0		0.406716	0.0974282	1.38454	1.27417	109	269	0
54819	ZCCHC10	-0.241936	0.0359816	0.066229	0		0.311818	0.0698821	0.915957	1.05615	109	269	0
8669	EIF3J	0.170326	0.0359763	0.066229	0		-0.130151	0.0401743	0.677364	0.720278	109	269	0
4939	OAS2	-0.265785	0.036076	0.0663623	40	7	-0.0695974	-0.335383	1.00866	1.16316	109	269	0
3664	IRF6	-0.214275	0.0361668	0.0664888	0		0.31807	0.103794	0.840875	0.922198	109	269	0
259266	ASPM	0.267061	0.0364151	0.0669048	3	3	-0.336443	-0.0693814	1.01409	1.17151	109	269	0
1832	DSP	0.189931	0.036531	0.067077	0		0.0500145	0.239946	0.569764	0.870491	109	269	0
6387	CXCL12	-0.25514	0.036602	0.0671666	21	1	-0.210872	-0.466012	1.20218	1.02417	109	269	0
5230	PGK1	0.242277	0.0372373	0.068291	0		-0.390916	-0.148639	0.960237	1.05184	109	269	0
5159	PDGFRB	0.278958	0.0373276	0.0684151	7	1	-0.826895	-0.547937	1.18609	1.18537	109	269	0
50808	AK3	0.173635	0.0374399	0.0685794	0		-0.0585868	0.115048	0.561215	0.785979	109	269	0
133418	EMB	-0.328997	0.0376839	0.0689846	0		-0.0535875	-0.382584	1.21213	1.47455	109	269	0
29995	LMCD1	0.162758	0.0379089	0.0693545	5	1	-0.530725	-0.367967	0.639376	0.699238	109	269	0
55356	SLC22A15	0.225435	0.0381244	0.0697066	0		-0.118344	0.107091	0.712734	1.04053	109	269	0
55276	PGM2	0.192365	0.0381698	0.0697474	0		-0.207081	-0.0147161	0.634432	0.875595	109	269	0
8301	PICALM	0.217938	0.0382005	0.0697614	0		-0.337627	-0.119689	0.731506	0.993174	109	269	0
7402	UTRN	0.234065	0.0383344	0.0699638	0		-0.367159	-0.133094	0.8836	1.03872	109	269	0
196383	RILPL2	-0.14643	0.0384054	0.0700511	0		-0.234722	-0.381152	0.557507	0.632793	109	269	0
138199	C9orf41	0.175126	0.0385301	0.0701912	0		-0.0708967	0.104229	0.63372	0.778035	109	269	0
57820	CCNB1IP1	0.191248	0.0385482	0.0701912	0		-0.161441	0.0298072	0.69413	0.852826	109	269	0
9813	KIAA0494	0.196777	0.0385518	0.0701912	0		-0.0441243	0.152653	0.623846	0.905912	109	269	0
8324	FZD7	0.284134	0.0388139	0.0706258	21	1	-0.652866	-0.368732	1.08527	1.2669	109	269	0
8766	RAB11A	-0.19365	0.0389551	0.0708403	0		0.0394571	-0.154193	0.777344	0.840369	109	269	0
4015	LOX	0.214426	0.0390164	0.0709091	5	1	-0.813394	-0.598968	0.987236	0.883133	109	269	0
54830	NUP62CL	0.225735	0.0393689	0.0714882	0		-0.0926109	0.133124	0.75268	1.03911	109	269	0
6596	HLTF	0.299354	0.0393823	0.0714882	0		-0.51903	-0.219676	1.23423	1.3084	109	269	0
25937	WWTR1	0.171448	0.0394697	0.0716039	0		-0.562646	-0.391198	0.808589	0.691291	109	269	0
6850	SYK	0.160722	0.0395378	0.0716844	0		-0.0155069	0.145215	0.561035	0.721884	109	269	0
55002	TMCO3	0.188348	0.0396013	0.0717566	0		-0.132365	0.0559831	0.659828	0.852858	109	269	0
3988	LIPA	0.29042	0.039843	0.0721513	0		-0.601066	-0.310646	1.29262	1.23459	109	269	0
1278	COL1A2	0.191398	0.0406041	0.0734856	5	1	-0.670106	-0.478709	0.958838	0.756775	109	269	0
3107	HLA-C	0.448633	0.0407379	0.0736837	0		0.274437	0.723071	1.48646	2.10894	109	269	0
54187	NANS	-0.213224	0.0409148	0.0739595	0		0.288006	0.074782	0.682806	0.99722	109	269	0
359845	FAM101B	0.231123	0.0409638	0.0740038	7	1	-0.729762	-0.498639	1.02941	0.984177	109	269	0
5066	PAM	0.212132	0.041216	0.074415	7	1	-0.613029	-0.400897	0.907305	0.917484	109	269	0
3958	LGALS3	-0.271625	0.0414499	0.0747928	0		0.351904	0.0802791	1.30713	1.12306	109	269	0
92	ACVR2A	0.184632	0.0415548	0.0749373	0		-0.22036	-0.035728	0.69084	0.83168	109	269	0
4976	OPA1	0.205271	0.0416542	0.0750718	0		-0.112942	0.0923289	0.750492	0.935229	109	269	0
23428	SLC7A8	0.228572	0.0422031	0.0760159	0		0.0822876	0.31086	0.685909	1.09173	109	269	0
4128	MAOA	-0.254619	0.0426159	0.0767137	0		0.528043	0.273424	0.851536	1.19878	109	269	0
222166	C7orf41	0.273767	0.042654	0.0767367	0		-0.188582	0.0851842	1.18567	1.19939	109	269	0
131578	LRRC15	0.17291	0.0426963	0.0767671	5	1	-0.402139	-0.229229	0.749827	0.744124	109	269	0
51083	GAL	0.305235	0.0429997	0.0771791	0		-0.0272804	0.277955	1.1509	1.40544	109	269	0
51719	CAB39	0.171168	0.043002	0.0771791	0		-0.132144	0.0390247	0.779421	0.722179	109	269	0
9075	CLDN2	-0.354179	0.0429783	0.0771791	0		0.338319	-0.0158599	1.53098	1.56345	109	269	0
1040	CDS1	-0.157743	0.0432754	0.0776239	0		0.349371	0.191628	0.693481	0.67369	109	269	0
55215	FANCI	0.17579	0.0433139	0.0776468	43	3	-0.172602	0.0031886	0.7304	0.773086	109	269	0
3838	KPNA2	0.18537	0.043432	0.0778124	3	3	-0.260896	-0.0755259	0.743927	0.827875	109	269	0
5121	PCP4	0.270799	0.0435521	0.0779815	0		0.213094	0.483893	1.11464	1.21564	109	269	0
6241	RRM2	0.219563	0.0436022	0.0780251	3	3	-0.232811	-0.0132477	0.878476	0.98941	109	269	0
64326	RFWD2	0.153237	0.0437718	0.0782821	0		-0.0590607	0.0941761	0.571835	0.693257	109	269	0
713	C1QB	-0.204204	0.0438093	0.078303	37	2	-0.43933	-0.643534	0.87573	0.896947	109	269	0
9037	SEMA5A	0.246809	0.0439704	0.0785446	0		0.0298834	0.276692	0.907048	1.14585	109	269	0
161742	SPRED1	-0.215741	0.0442172	0.0789387	0		-0.0515307	-0.267272	0.936404	0.947841	109	269	0
54997	TESC	0.31328	0.0443386	0.0790157	0		-0.334704	-0.0214243	1.18026	1.45531	109	269	0
6614	SIGLEC1	-0.14952	0.0442937	0.0790157	0		-0.234275	-0.383795	0.582262	0.669242	109	269	0
7083	TK1	0.180534	0.044319	0.0790157	43	3	-0.0370253	0.143509	0.615669	0.845429	109	269	0
10652	YKT6	0.195306	0.0444437	0.0791563	0		-0.131366	0.0639397	0.841259	0.858454	109	269	0
55303	GIMAP4	-0.13809	0.0444843	0.079182	60	2	-0.205523	-0.343614	0.594112	0.593636	109	269	0
2921	CXCL3	-0.289324	0.0446613	0.0794504	0		0.0352786	-0.254046	1.21661	1.30035	109	269	0
57509	MTUS1	-0.160564	0.0447477	0.0795573	84	0	0.1075	-0.0530642	0.750612	0.674626	109	269	0
23471	TRAM1	0.232974	0.0450067	0.0799708	0		-0.380689	-0.147715	0.981606	1.04313	109	269	0
4061	LY6E	0.2387	0.0451096	0.0801066	0		-0.532836	-0.294136	1.02936	1.06116	109	269	0
55839	CENPN	0.188982	0.0453019	0.0804009	67	3	-0.089542	0.0994399	0.837929	0.824599	109	269	0
963	CD53	-0.161195	0.0459209	0.0814518	60	2	-0.330184	-0.491379	0.614405	0.737299	109	269	0
57506	MAVS	0.197045	0.0460211	0.0815816	0		0.0827884	0.279834	0.639375	0.94458	109	269	0
4256	MGP	0.208298	0.0461996	0.0818501	109	1	-0.628711	-0.420413	1.0573	0.858223	109	269	0
5743	PTGS2	-0.339005	0.0465562	0.082431	131	0	-0.648912	-0.987917	1.41768	1.549	109	269	0
83543	AIF1L	-0.147419	0.046582	0.082431	0		0.0594572	-0.0879622	0.686184	0.624874	109	269	0
3206	HOXA10	0.236892	0.0466132	0.082438	95	0	-0.273827	-0.0369346	0.930425	1.09643	109	269	0
1021	CDK6	0.199243	0.0468705	0.0828448	0		-0.0633931	0.13585	0.809861	0.908763	109	269	0
6286	S100P	-0.206012	0.0472159	0.0834065	0		0.185869	-0.0201437	0.826566	0.946701	109	269	0
23530	NNT	0.173905	0.0472741	0.0834606	0		-0.0742667	0.0996381	0.760931	0.769709	109	269	0
10586	MAB21L2	0.23432	0.0474039	0.083641	14	1	-0.548519	-0.314198	0.984711	1.06643	109	269	0
7026	NR2F2	0.189129	0.0474843	0.083734	0		-0.437266	-0.248136	0.822526	0.843829	109	269	0
51110	LACTB2	0.191333	0.0476109	0.0838596	0		-0.00958409	0.181749	0.753389	0.883747	109	269	0
9448	MAP4K4	0.15424	0.0475983	0.0838596	0		-0.214534	-0.060294	0.581008	0.713081	109	269	0
151613	TTC14	0.154875	0.0479367	0.0843842	0		-0.141061	0.0138134	0.669194	0.686828	109	269	0
2175	FANCA	0.199636	0.0480415	0.0845196	0		0.0509542	0.250591	0.937573	0.867404	109	269	0
285704	RGMB	0.273037	0.048078	0.0845255	0		0.137309	0.410346	0.982685	1.30779	109	269	0
3418	IDH2	0.223502	0.0481007	0.0845255	0		-0.0809309	0.142571	0.837793	1.05514	109	269	0
57560	IFT80	0.199476	0.0483961	0.0849951	0		-0.20604	-0.0065647	0.76792	0.933158	109	269	0
3014	H2AFX	0.157441	0.0484986	0.0851256	43	3	-0.137638	0.0198037	0.665719	0.707165	109	269	0
9949	AMMECR1	0.167843	0.0487125	0.0854516	0		-0.119616	0.0482275	0.5936	0.79711	109	269	0
54664	TMEM106B	0.196628	0.0488938	0.0857199	0		-0.132834	0.0637941	0.79083	0.910477	109	269	0
55701	FLJ10357	0.244075	0.0490423	0.0859305	0		-0.108403	0.135671	0.679049	1.22474	109	269	0
23272	C3orf63	0.166981	0.0494567	0.0865563	0		-0.191159	-0.0241778	0.694606	0.761552	109	269	0
57198	ATP8B2	-0.203321	0.049435	0.0865563	9	1	-0.426128	-0.629449	0.821764	0.944318	109	269	0
55327	LIN7C	0.218153	0.0499422	0.0873555	0		-0.283364	-0.065211	0.965763	0.987511	109	269	0
2821	GPI	0.173528	0.0500001	0.0874063	0		-0.104556	0.0689719	0.622514	0.828837	109	269	0
23186	RCOR1	-0.234171	0.0501616	0.0876381	0		-0.00834618	-0.242517	0.931167	1.10246	109	269	0
55785	FGD6	-0.199811	0.0502327	0.0877116	0		-0.0478759	-0.247687	0.853309	0.915207	109	269	0
25878	MXRA5	0.245733	0.0502756	0.0877358	5	1	-0.912008	-0.666275	1.07086	1.12523	109	269	0
401474	SAMD12	0.152247	0.0506947	0.0884162	0		0.165117	0.317364	0.610175	0.703894	109	269	0
1983	EIF5	0.175594	0.0508609	0.0886551	0		-0.243629	-0.0680355	0.808375	0.779452	109	269	0
1033	CDKN3	0.166086	0.0512479	0.0891756	0		-0.0986177	0.0674683	0.726295	0.752184	109	269	0
26057	ANKRD17	0.152604	0.0512402	0.0891756	0		-0.152609	-5.11759e-06	0.651597	0.693412	109	269	0
53918	PELO	0.191193	0.0512344	0.0891756	0		-0.455127	-0.263934	0.847127	0.867706	109	269	0
63910	SLC17A9	0.199319	0.0525292	0.0913526	0		0.0110532	0.210372	0.670787	0.983443	109	269	0
200765	TIGD1	0.168413	0.0529327	0.0920014	0		0.0198106	0.188224	0.711244	0.780711	109	269	0
165	AEBP1	0.18181	0.0532717	0.0925373	79	1	-0.712837	-0.531027	0.858038	0.812117	109	269	0
23333	DPY19L1	0.198036	0.0537092	0.0931903	0		-0.20819	-0.0101546	0.92171	0.895909	109	269	0
51303	FKBP11	-0.196707	0.0537015	0.0931903	0		0.0746157	-0.122091	0.808081	0.930608	109	269	0
64418	TMEM168	0.171117	0.0538502	0.0933814	0		-0.0409714	0.130146	0.815767	0.761163	109	269	0
26999	CYFIP2	0.185653	0.0541237	0.093802	0		0.0107517	0.196404	0.641508	0.916538	109	269	0
51203	NUSAP1	0.182766	0.0543076	0.0940625	3	3	-0.108917	0.0738485	0.757353	0.862685	109	269	0
5965	RECQL	0.202913	0.0543362	0.0940625	0		-0.352828	-0.149914	0.74773	0.992445	109	269	0
9843	HEPH	-0.148901	0.0551247	0.095373	144	0	0.206338	0.0574368	0.621555	0.696526	109	269	0
1295	COL8A1	0.166578	0.055502	0.0959709	17	1	-0.515229	-0.348651	0.731566	0.772847	109	269	0
10615	SPAG5	0.140844	0.0558415	0.0965029	43	3	-0.0325033	0.108341	0.576813	0.662848	109	269	0
427	ASAH1	-0.237216	0.0560725	0.0968466	0		-0.0863935	-0.32361	0.969123	1.14552	109	269	0
65108	MARCKSL1	0.16128	0.0563879	0.0973359	0		-0.0958365	0.065443	0.62122	0.781191	109	269	0
89944	GLB1L2	0.239831	0.0567582	0.0979192	0		0.0433697	0.283201	0.838129	1.20652	109	269	0
7468	WHSC1	0.153142	0.05717	0.0985735	0		-0.050245	0.102897	0.687812	0.707913	109	269	0
4644	MYO5A	-0.125405	0.0573381	0.0987508	56	2	-0.19069	-0.316095	0.502955	0.593048	109	269	0
51031	GLOD4	-0.168808	0.0573122	0.0987508	0		0.0569418	-0.111866	0.744708	0.790688	109	269	0
11030	RBPMS	0.183663	0.057447	0.0987805	52	1	-0.470298	-0.286635	0.893951	0.830537	109	269	0
51377	UCHL5	0.147047	0.0574533	0.0987805	0		-0.180787	-0.0337403	0.642937	0.685695	109	269	0
7432	VIP	-0.243135	0.0573898	0.0987805	14	1	0.272664	0.0295289	1.14292	1.12732	109	269	0
6782	HSPA13	0.161538	0.0576288	0.099026	0		-0.316611	-0.155074	0.665183	0.773383	109	269	0
1741	DLG3	-0.167106	0.0581547	0.0998529	0		0.265506	0.0984004	0.540816	0.847934	109	269	0
57018	CCNL1	0.202273	0.058176	0.0998529	0		-0.263297	-0.0610246	0.93609	0.942673	109	269	0

## Sheet: A C
		Fold Change					Mean		SD		N
EntrezID	HUGO GeneSymbol	C/A	P.Value	adj.P.Val	Meta-gene	Meta-gene Cluster	A	C	A	C	A	C	In Top10
54827	FAM55D	-2.06806	7.76632e-48	2.35009e-44	105	0	1.53994	-0.528124	1.19718	0.676322	109	154	1
64922	LRRC19	-2.31647	2.38547e-44	3.60921e-41	113	4	1.06222	-1.25425	0.956162	1.19867	109	154	1
91464	ISX	-1.89749	7.27379e-41	7.33683e-38	0		0.730414	-1.16707	0.986695	0.933776	109	154	1
120400	FAM55A	-2.40676	3.34157e-38	2.5279e-35	105	0	1.56836	-0.838403	1.0478	1.4228	109	154	1
1836	SLC26A2	-2.29916	1.05989e-37	6.41446e-35	105	0	1.03271	-1.26645	1.48523	1.02051	109	154	1
1179	CLCA1	-3.66877	2.72742e-37	1.37553e-34	98	5	3.5025	-0.166268	1.72669	2.16727	109	154	1
10071	MUC12	-2.68459	9.69466e-37	4.19086e-34	105	0	0.781051	-1.90354	1.50325	1.44884	109	154	1
387695	C10orf99	-2.47858	2.08232e-36	7.87636e-34	113	4	0.740445	-1.73814	0.806435	1.65006	109	154	1
27284	SULT1B1	-1.25001	2.75042e-35	9.24753e-33	0		0.956546	-0.29346	0.700454	0.678287	109	154	1
11240	PADI2	-1.47313	4.76265e-33	1.44118e-30	0		1.16783	-0.305303	0.924615	0.805342	109	154	1
80235	PIGZ	-1.49458	6.69957e-33	1.84299e-30	0		0.579709	-0.91487	0.800327	0.919988	109	154	0
8991	SELENBP1	-1.90916	2.74214e-32	6.91477e-30	0		0.963873	-0.945289	0.937842	1.26007	109	154	0
586	BCAT1	1.95045	2.26134e-31	5.26371e-29	5	1	-1.08542	0.865038	1.14284	1.21605	109	154	1
2619	GAS1	1.65961	9.51993e-31	2.05767e-28	5	1	-0.863518	0.796096	1.0042	1.02971	109	154	1
4224	MEP1A	-1.84908	1.12362e-30	2.26673e-28	0		0.682862	-1.16622	0.920481	1.27339	109	154	0
29974	A1CF	-1.42146	1.30841e-30	2.47453e-28	0		0.411593	-1.00987	0.657703	0.99437	109	154	0
3576	IL8	2.44446	3.19626e-30	5.43469e-28	0		-0.985284	1.45918	1.52273	1.53668	109	154	1
63928	CHP2	-1.91354	3.23279e-30	5.43469e-28	0		1.13732	-0.776216	1.12154	1.2419	109	154	0
54866	PPP1R14D	-1.26657	5.49346e-30	8.74905e-28	113	4	0.459238	-0.807332	0.620655	0.880025	109	154	0
2212	FCGR2A	1.32284	1.59038e-29	2.40624e-27	72	2	-0.577375	0.745466	0.687382	0.91521	109	154	1
1811	SLC26A3	-3.20499	4.57094e-29	6.58651e-27	105	0	1.05428	-2.1507	1.78453	2.24335	109	154	0
3223	HOXC6	2.19611	7.60159e-29	1.04556e-26	0		-0.200923	1.99518	1.02574	1.63791	109	154	1
131177	FAM3D	-1.66655	1.77651e-28	2.33727e-26	0		0.849566	-0.816982	0.761227	1.25525	109	154	0
84666	RETNLB	-2.32999	2.7396e-28	3.45418e-26	98	5	2.19743	-0.132559	1.8878	1.20366	109	154	0
9547	CXCL14	-2.62358	2.90462e-28	3.51575e-26	0		0.243374	-2.38021	0.873117	2.1233	109	154	0
55013	CCDC109B	1.01262	3.06707e-28	3.56959e-26	0		-0.274979	0.737642	0.59619	0.676075	109	154	1
7130	TNFAIP6	1.99812	3.25486e-28	3.64786e-26	5	1	-1.27242	0.725703	1.45035	1.19462	109	154	1
6781	STC1	1.25334	5.25186e-28	5.67576e-26	104	8	-0.639073	0.614263	0.704839	0.880118	109	154	1
10769	PLK2	1.35326	6.16825e-28	6.43625e-26	0		-0.262245	1.09102	0.678073	1.00027	109	154	1
2207	FCER1G	1.50998	6.49493e-28	6.55122e-26	37	2	-0.716588	0.793393	0.905292	1.04208	109	154	1
10637	LEFTY1	-2.76112	2.26663e-27	2.21253e-25	0		0.690971	-2.07015	1.58374	2.01686	109	154	0
28951	TRIB2	1.09892	6.31115e-27	5.96798e-25	145	2	-0.280538	0.818385	0.6168	0.795178	109	154	0
8829	NRP1	1.34289	1.21903e-26	1.11781e-24	21	1	-0.908427	0.434461	0.864786	0.929089	109	154	0
118788	PIK3AP1	1.29157	3.76745e-26	3.35303e-24	69	2	-0.297803	0.993772	0.682864	0.993194	109	154	0
1087	CEACAM7	-2.3669	4.22051e-26	3.60475e-24	105	0	1.56693	-0.799971	1.7682	1.53173	109	154	0
597	BCL2A1	1.67837	4.28854e-26	3.60475e-24	83	2	-0.409282	1.26909	0.954743	1.27308	109	154	0
4015	LOX	1.6047	5.22704e-26	4.27487e-24	5	1	-0.813394	0.791309	0.987236	1.17745	109	154	0
55076	TMEM45A	1.25557	1.40114e-25	1.11575e-23	5	1	-0.498337	0.75723	0.716341	0.956938	109	154	0
4640	MYO1A	-1.25861	2.57911e-25	2.00113e-23	0		0.740195	-0.518413	0.737333	0.958544	109	154	0
1514	CTSL1	1.27438	3.24254e-25	2.45298e-23	0		-0.685908	0.588472	0.828019	0.927293	109	154	0
2213	FCGR2B	1.15714	4.46046e-25	3.29204e-23	72	2	-0.342499	0.814642	0.480583	0.971569	109	154	0
140803	TRPM6	-1.45782	4.64892e-25	3.34944e-23	0		0.907107	-0.550711	1.35381	0.70411	109	154	0
7058	THBS2	1.82369	8.2967e-25	5.83856e-23	16	1	-1.60186	0.221833	1.50421	1.12729	109	154	0
6338	SCNN1B	-1.59776	1.15577e-24	7.94857e-23	0		1.07467	-0.523091	1.4991	0.787234	109	154	0
6362	CCL18	2.0228	1.19586e-24	8.04152e-23	0		-0.631148	1.39165	1.18572	1.6056	109	154	0
54463	FAM134B	-1.18963	2.35159e-24	1.54694e-22	0		0.491725	-0.697906	0.770319	0.895116	109	154	0
366	AQP9	1.62653	2.66986e-24	1.71893e-22	83	2	-0.531387	1.09514	0.781421	1.37927	109	154	0
7433	VIPR1	-1.10504	3.24697e-24	2.04694e-22	0		0.527153	-0.577886	0.758671	0.804644	109	154	0
29015	SLC43A3	1.29135	1.41859e-23	8.7605e-22	72	2	-0.62049	0.670864	0.847398	1.00214	109	154	0
5396	PRRX1	1.23614	1.50237e-23	9.09237e-22	5	1	-0.81298	0.42316	0.92984	0.878605	109	154	0
79154	DHRS11	-1.18482	1.86098e-23	1.10418e-21	0		0.669566	-0.515252	0.917211	0.823685	109	154	0
4688	NCF2	1.32285	2.03752e-23	1.18568e-21	145	2	-0.442198	0.880656	0.739684	1.10286	109	154	0
29842	TFCP2L1	-1.51787	2.16698e-23	1.23722e-21	0		0.206487	-1.31139	0.911415	1.24229	109	154	0
8856	NR1I2	-1.30534	3.42463e-23	1.91906e-21	103	4	0.137514	-1.16782	0.692634	1.11375	109	154	0
10631	POSTN	1.83948	3.83395e-23	2.0717e-21	5	1	-1.3469	0.492585	1.50633	1.26281	109	154	0
84868	HAVCR2	1.06794	3.78132e-23	2.0717e-21	37	2	-0.374133	0.693809	0.53938	0.914791	109	154	0
10437	IFI30	0.985945	4.95082e-23	2.62828e-21	37	2	-0.463472	0.522473	0.780789	0.675505	109	154	0
6696	SPP1	2.26723	7.17461e-23	3.74317e-21	72	2	-1.27432	0.992902	1.62576	1.75855	109	154	0
115908	CTHRC1	1.55119	7.64767e-23	3.92235e-21	17	1	-1.08676	0.464427	1.25804	1.08605	109	154	0
9532	BAG2	1.46918	1.07545e-22	5.42386e-21	0		-0.694068	0.775115	1.18056	1.04338	109	154	0
1301	COL11A1	1.71374	1.13683e-22	5.63941e-21	5	1	-1.11811	0.595632	1.25363	1.31655	109	154	0
11031	RAB31	1.23438	1.33823e-22	6.53142e-21	5	1	-0.984615	0.249767	1.02449	0.845399	109	154	0
9945	GFPT2	0.92887	1.39127e-22	6.68252e-21	5	1	-0.531089	0.397781	0.495102	0.793255	109	154	0
3383	ICAM1	1.1447	1.57031e-22	7.42461e-21	145	2	-0.392876	0.751824	0.69484	0.953263	109	154	0
2191	FAP	1.41125	1.85779e-22	8.64873e-21	5	1	-1.10224	0.309007	1.11355	1.02925	109	154	0
29887	SNX10	1.26911	2.44575e-22	1.12134e-20	0		-0.658129	0.610976	0.837046	1.03485	109	154	0
80183	C13orf18	-1.70893	2.81371e-22	1.27079e-20	103	4	-0.302025	-2.01096	1.25136	1.33648	109	154	0
241	ALOX5AP	1.17577	2.89554e-22	1.28852e-20	83	2	-0.513516	0.662255	0.851984	0.910888	109	154	0
2633	GBP1	1.36384	3.27612e-22	1.43675e-20	18	7	-0.326739	1.0371	1.02168	1.0454	109	154	0
10079	ATP9A	-1.03383	3.53865e-22	1.52971e-20	0		-0.168767	-1.2026	0.748885	0.79702	109	154	0
3937	LCP2	1.26453	5.44415e-22	2.32028e-20	145	2	-0.415812	0.848714	0.855338	1.03432	109	154	0
23213	SULF1	1.31872	6.021e-22	2.53049e-20	5	1	-1.04571	0.273009	1.14994	0.894881	109	154	0
144195_6515	NA	1.21612	1.28289e-21	5.31785e-20	104	8	-0.70958	0.50654	0.913955	0.952278	109	154	0
3624	INHBA	1.40386	1.80325e-21	7.37383e-20	5	1	-1.11978	0.284085	1.09314	1.08912	109	154	0
6556	SLC11A1	1.08868	1.82999e-21	7.38338e-20	72	2	-0.362492	0.726191	0.611003	0.967818	109	154	0
10673	TNFSF13B	1.19758	2.23537e-21	8.9003e-20	60	2	-0.571472	0.626107	0.83517	0.989338	109	154	0
10457	GPNMB	1.42754	2.34421e-21	9.21244e-20	21	1	-1.06328	0.364257	1.19529	1.05195	109	154	0
6624	FSCN1	1.22769	2.5767e-21	9.99627e-20	0		-0.309461	0.918231	0.892643	0.996076	109	154	0
8399	PLA2G10	-1.2919	3.03144e-21	1.16116e-19	0		1.0522	-0.239701	0.814578	1.12528	109	154	0
4283	CXCL9	1.88433	3.28825e-21	1.24378e-19	18	7	-0.396742	1.48759	1.17352	1.66894	109	154	0
6515	SLC2A3	1.44524	3.69766e-21	1.38137e-19	104	8	-0.672942	0.7723	0.864101	1.29172	109	154	0
8542	APOL1	1.13025	4.27063e-21	1.57597e-19	18	7	-0.0624963	1.06775	0.737493	0.971441	109	154	0
3627	CXCL10	1.75405	4.90327e-21	1.74556e-19	18	7	-0.314457	1.4396	1.21401	1.4977	109	154	0
5332	PLCB4	-1.60367	4.88182e-21	1.74556e-19	0		0.0767573	-1.52691	1.15362	1.34023	109	154	0
81618	ITM2C	-1.02021	4.84956e-21	1.74556e-19	0		0.813861	-0.206347	0.757682	0.818833	109	154	0
837	CASP4	0.884299	5.21611e-21	1.83534e-19	0		-0.319545	0.564753	0.656313	0.701937	109	154	0
1230	CCR1	0.93864	5.39958e-21	1.87806e-19	0		-0.396122	0.542518	0.551649	0.830908	109	154	0
5920	RARRES3	1.34939	5.81421e-21	1.9993e-19	18	7	-0.0394973	1.30989	0.836184	1.19878	109	154	0
6695	SPOCK1	1.34668	8.45254e-21	2.87386e-19	7	1	-1.05838	0.288301	1.09781	1.04476	109	154	0
3158	HMGCS2	-2.1826	1.02362e-20	3.44163e-19	0		0.938707	-1.24389	1.5205	1.89256	109	154	0
5054	SERPINE1	1.17422	1.14036e-20	3.79202e-19	70	8	-0.700965	0.473251	0.966091	0.904048	109	154	0
5033	P4HA1	0.980538	1.50335e-20	4.94472e-19	0		-0.377049	0.603489	0.883618	0.685708	109	154	0
5209	PFKFB3	0.980974	1.55536e-20	5.06077e-19	104	8	-0.429813	0.551161	0.715566	0.81353	109	154	0
3549	IHH	-1.41265	2.09358e-20	6.73954e-19	103	4	0.152947	-1.25971	0.937082	1.25552	109	154	0
65266	WNK4	-1.05563	2.16922e-20	6.90952e-19	0		0.584358	-0.471269	0.839359	0.840882	109	154	0
5169	ENPP3	-1.04799	4.50325e-20	1.41946e-18	0		0.381086	-0.666902	0.92045	0.78294	109	154	0
5552	SRGN	1.20563	7.52356e-20	2.34704e-18	21	1	-0.56866	0.636971	0.953034	1.00117	109	154	0
56833	SLAMF8	0.951124	7.76187e-20	2.39667e-18	37	2	-0.275577	0.675547	0.61152	0.860214	109	154	0
54474	KRT20	-2.43351	9.31566e-20	2.81892e-18	144	0	0.579774	-1.85374	0.85415	2.52646	109	154	0
7020	TFAP2A	1.26983	9.31382e-20	2.81892e-18	126	5	0.36536	1.63519	0.871824	1.14171	109	154	0
1290	COL5A2	1.40384	1.56951e-19	4.70232e-18	5	1	-1.07187	0.331977	1.21477	1.11928	109	154	0
5328	PLAU	1.16947	1.67983e-19	4.9835e-18	5	1	-0.60557	0.563898	0.921091	0.990166	109	154	0
23584	VSIG2	-1.53579	1.92149e-19	5.64508e-18	0		1.5675	0.0317108	1.22558	1.30845	109	154	0
4583	MUC2	-2.09885	2.23482e-19	6.50246e-18	98	5	2.32306	0.224209	1.18719	2.06177	109	154	0
8537	BCAS1	-1.44948	2.37748e-19	6.85168e-18	0		1.36151	-0.0879718	1.12215	1.26095	109	154	0
8313	AXIN2	-1.37135	2.43093e-19	6.93961e-18	0		-0.0988666	-1.47022	1.10413	1.16372	109	154	0
2335	FN1	1.64812	2.65993e-19	7.52237e-18	5	1	-1.39693	0.251194	1.58148	1.21044	109	154	0
2026	ENO2	0.933488	3.90977e-19	1.09546e-17	0		-0.245134	0.688355	0.749268	0.784902	109	154	0
4481	MSR1	0.902917	4.09431e-19	1.13664e-17	72	2	-0.392822	0.510095	0.521239	0.867919	109	154	0
1045	CDX2	-1.37148	4.30701e-19	1.18482e-17	103	4	0.00248271	-1.369	0.609145	1.41083	109	154	0
4312	MMP1	2.05663	4.49363e-19	1.22502e-17	131	0	-0.80353	1.2531	1.64713	1.79488	109	154	0
8038	ADAM12	1.2025	5.25861e-19	1.42076e-17	5	1	-0.522527	0.679975	0.817432	1.12156	109	154	0
64081	PBLD	-1.37705	5.33536e-19	1.42874e-17	0		0.788367	-0.58868	1.06642	1.21763	109	154	0
9935	MAFB	0.888218	5.54243e-19	1.47118e-17	5	1	-0.419836	0.468382	0.579302	0.82727	109	154	0
1545	CYP1B1	1.36862	6.19858e-19	1.63104e-17	53	1	-0.645192	0.723431	0.683825	1.39169	109	154	0
84830	C6orf105	-1.52687	6.26745e-19	1.63494e-17	0		1.69484	0.167968	1.28264	1.29378	109	154	0
1152	CKB	-1.80701	7.40199e-19	1.91439e-17	0		0.684037	-1.12297	1.2656	1.69728	109	154	0
3437	IFIT3	1.36634	7.70002e-19	1.9746e-17	40	7	-0.311564	1.05477	1.08378	1.2019	109	154	0
22856	CHSY1	0.847993	8.13662e-19	2.06903e-17	0		-0.378976	0.469017	0.60195	0.767582	109	154	0
10451	VAV3	-1.22434	8.75981e-19	2.19068e-17	76	4	-0.0176604	-1.242	1.05991	1.01453	109	154	0
3310	HSPA6	1.30972	8.7321e-19	2.19068e-17	0		-0.472183	0.837539	0.881301	1.24275	109	154	0
301	ANXA1	1.16303	9.78825e-19	2.42781e-17	0		-0.299449	0.86358	0.732903	1.12496	109	154	0
6374	CXCL5	2.20263	1.53251e-18	3.77023e-17	131	0	-0.710682	1.49195	1.52584	2.11464	109	154	0
8843	NIACR2	1.6496	1.57387e-18	3.81003e-17	0		-0.208553	1.44104	1.19665	1.54878	109	154	0
92211	PCDH21	-1.08615	1.56871e-18	3.81003e-17	103	4	0.332365	-0.753789	1.02295	0.842408	109	154	0
4306	NR3C2	-1.14908	1.85058e-18	4.44434e-17	0		1.18946	0.0403828	0.791666	1.09225	109	154	0
4061	LY6E	1.34253	1.94136e-18	4.59592e-17	0		-0.532836	0.809694	1.02936	1.22756	109	154	0
5567	PRKACB	-1.13912	1.94408e-18	4.59592e-17	0		0.501195	-0.637926	0.934218	0.996315	109	154	0
1508	CTSB	0.955086	2.06912e-18	4.85361e-17	0		-0.656289	0.298797	0.869869	0.763771	109	154	0
1687	DFNA5	0.77374	2.16876e-18	5.04821e-17	5	1	-0.476415	0.297325	0.53651	0.716417	109	154	0
54894	RNF43	-1.10069	2.7286e-18	6.30286e-17	0		-0.168311	-1.269	0.959263	0.929851	109	154	0
1300	COL10A1	1.59885	3.27927e-18	7.51747e-17	17	1	-1.08328	0.515571	1.27006	1.46038	109	154	0
3290	HSD11B1	1.04158	3.55634e-18	8.09135e-17	83	2	-0.339669	0.701913	0.481888	1.09437	109	154	0
2918	GRM8	-0.978922	4.56097e-18	1.02996e-16	0		0.318884	-0.660037	0.935662	0.766773	109	154	0
81611	ANP32E	0.93466	4.86774e-18	1.0911e-16	0		-0.119924	0.814736	0.853643	0.763259	109	154	0
10223	GPA33	-1.1817	5.07713e-18	1.12966e-16	0		0.76795	-0.413745	0.657886	1.21723	109	154	0
22822	PHLDA1	1.22582	5.45986e-18	1.20595e-16	0		-0.550127	0.675697	1.04357	1.07831	109	154	0
64359	NXN	0.92696	5.57576e-18	1.22263e-16	11	1	-0.677961	0.248999	0.771227	0.814172	109	154	0
200958	MUC20	-1.27544	5.877e-18	1.27941e-16	144	0	0.282326	-0.993111	0.80222	1.2829	109	154	0
963	CD53	0.926159	6.01914e-18	1.30099e-16	60	2	-0.330184	0.595975	0.614405	0.903841	109	154	0
112464	PRKCDBP	0.870528	6.95994e-18	1.49367e-16	11	1	-0.500447	0.370081	0.690201	0.786895	109	154	0
8824	CES2	-1.02538	7.27961e-18	1.55127e-16	0		0.457949	-0.567431	0.795743	0.949155	109	154	0
50515	CHST11	1.04999	8.08063e-18	1.70993e-16	21	1	-0.544944	0.505044	0.828828	0.967288	109	154	0
3956	LGALS1	0.833351	9.09766e-18	1.91177e-16	11	1	-0.666894	0.166457	0.7251	0.712501	109	154	0
26996	GPR160	-0.981614	1.00251e-17	2.09214e-16	76	4	0.0716976	-0.909916	0.71341	0.940325	109	154	0
84624	FNDC1	1.54751	1.19975e-17	2.4866e-16	16	1	-1.47575	0.0717628	1.36655	1.36674	109	154	0
2984	GUCY2C	-1.19728	1.23723e-17	2.54684e-16	0		0.194764	-1.00252	0.778785	1.20825	109	154	0
54546	RNF186	-0.98106	1.43492e-17	2.93384e-16	0		0.706659	-0.274401	0.807401	0.892307	109	154	0
719	C3AR1	0.801304	1.45682e-17	2.95862e-16	37	2	-0.311082	0.490222	0.51261	0.797252	109	154	0
6690	SPINK1	-1.71519	1.56336e-17	3.15382e-16	113	4	0.396952	-1.31823	1.06576	1.77677	109	154	0
10123	ARL4C	0.939461	1.60506e-17	3.2165e-16	0		-0.445456	0.494005	0.784305	0.847164	109	154	0
9732	DOCK4	0.87124	1.64666e-17	3.27815e-16	0		-0.376684	0.494556	0.707339	0.794344	109	154	0
5743	PTGS2	1.64802	1.78478e-17	3.5299e-16	131	0	-0.648912	0.999104	1.41768	1.49907	109	154	0
26064	RAI14	1.04242	1.98542e-17	3.90123e-16	7	1	-0.835567	0.206856	0.935106	0.90716	109	154	0
3569	IL6	1.16707	2.42505e-17	4.73433e-16	131	0	-0.447684	0.719383	0.746283	1.19877	109	154	0
196383	RILPL2	0.688579	2.56757e-17	4.98043e-16	0		-0.234722	0.453856	0.557507	0.620226	109	154	0
7852	CXCR4	1.20907	2.84794e-17	5.48909e-16	75	2	-0.464965	0.744105	1.13419	1.03456	109	154	0
3689	ITGB2	1.24849	4.01278e-17	7.68524e-16	21	1	-0.721979	0.526508	1.08792	1.14061	109	154	0
2634	GBP2	0.923211	4.10108e-17	7.80495e-16	60	2	-0.201818	0.721392	0.604418	0.94202	109	154	0
25800	SLC39A6	0.824857	5.20169e-17	9.8377e-16	0		-0.360273	0.464584	0.657134	0.778524	109	154	0
140688	C20orf112	-0.909598	5.23833e-17	9.84545e-16	54	6	-0.0569887	-0.966587	0.705086	0.876565	109	154	0
1846	DUSP4	1.34198	5.48026e-17	1.02366e-15	0		0.254046	1.59602	1.16714	1.24103	109	154	0
10409	BASP1	0.952211	7.05992e-17	1.31063e-15	21	1	-0.657036	0.295175	0.860804	0.84907	109	154	0
25924	MYRIP	-0.977833	8.0319e-17	1.48198e-15	0		0.19862	-0.779213	0.807797	0.927221	109	154	0
65268	WNK2	-0.73313	8.61812e-17	1.58051e-15	0		0.289072	-0.444058	0.65277	0.64823	109	154	0
5105	PCK1	-1.99863	8.72654e-17	1.59075e-15	0		0.687008	-1.31162	1.50785	2.02316	109	154	0
3091	HIF1A	0.837006	1.09864e-16	1.99071e-15	7	1	-0.27031	0.566695	0.571122	0.856383	109	154	0
169200	TMEM64	0.912019	1.14744e-16	2.06677e-15	0		-0.218757	0.693263	0.724163	0.88626	109	154	0
29995	LMCD1	0.816872	1.58251e-16	2.83353e-15	5	1	-0.530725	0.286147	0.639376	0.798971	109	154	0
150209	AIFM3	-1.38189	1.69838e-16	3.02311e-15	103	4	0.380112	-1.00178	1.0404	1.41166	109	154	0
27445	PCLO	-1.50763	1.88709e-16	3.33937e-15	0		0.236124	-1.27151	1.0019	1.6107	109	154	0
3122	HLA-DRA	1.25035	2.12155e-16	3.73244e-15	60	2	-0.428509	0.821839	1.00654	1.24467	109	154	0
3428	IFI16	0.981183	2.15785e-16	3.77436e-15	18	7	-0.213565	0.767617	0.670158	1.02859	109	154	0
27101	CACYBP	0.794267	2.36505e-16	4.11301e-15	0		-0.382348	0.411919	0.79252	0.665159	109	154	0
7105	TSPAN6	-0.831196	2.58637e-16	4.4722e-15	82	4	-0.118754	-0.94995	0.705053	0.791974	109	154	0
200916	RPL22L1	1.18809	2.89696e-16	4.98079e-15	0		0.0273805	1.21547	1.01151	1.15709	109	154	0
713	C1QB	1.132	4.57833e-16	7.82714e-15	37	2	-0.43933	0.692673	0.87573	1.16382	109	154	0
55704	CCDC88A	0.776157	5.20498e-16	8.84847e-15	145	2	-0.329559	0.446598	0.557696	0.804908	109	154	0
84525	HOPX	1.05887	5.28355e-16	8.93186e-15	11	1	-0.892337	0.166528	0.995641	0.980159	109	154	0
348	APOE	0.919428	5.52365e-16	9.28587e-15	0		-0.517163	0.402265	0.802071	0.887051	109	154	0
341	APOC1	1.02141	5.97329e-16	9.98628e-15	37	2	-0.507797	0.513608	0.78081	1.0572	109	154	0
121457	IKIP	0.775234	6.02475e-16	1.0017e-14	0		-0.292719	0.482515	0.57879	0.795813	109	154	0
27290	SPINK4	-1.85757	6.48423e-16	1.0722e-14	98	5	2.08339	0.22582	1.32429	2.00447	109	154	0
1277	COL1A1	1.14326	6.5279e-16	1.07356e-14	79	1	-0.895898	0.247365	1.25322	0.922017	109	154	0
1116	CHI3L1	1.38512	7.264e-16	1.18177e-14	0		-1.09483	0.290297	1.24045	1.35067	109	154	0
3371	TNC	1.39206	7.23218e-16	1.18177e-14	11	1	-1.17613	0.215924	1.45379	1.20327	109	154	0
51363	CHST15	1.08021	8.15351e-16	1.31237e-14	0		-0.612387	0.467825	0.833191	1.12546	109	154	0
64699	TMPRSS3	1.31006	8.11146e-16	1.31237e-14	0		0.054059	1.36412	0.925997	1.41518	109	154	0
6772	STAT1	1.25191	1.01339e-15	1.6225e-14	18	7	-0.149259	1.10265	1.09582	1.2442	109	154	0
6648	SOD2	0.987342	1.0751e-15	1.71224e-14	7	1	-0.453393	0.533948	0.895618	0.952448	109	154	0
7125	TNNC2	-1.20196	1.13578e-15	1.79941e-14	0		-0.0932807	-1.29525	0.882691	1.28962	109	154	0
222171	PRR15	-0.939382	1.16857e-15	1.84171e-14	0		-0.00658021	-0.945962	0.887858	0.881059	109	154	0
665	BNIP3L	0.845656	1.17546e-15	1.84298e-14	0		-0.307997	0.537659	0.705242	0.848077	109	154	0
23120	ATP10B	-1.11625	1.18974e-15	1.85575e-14	0		0.201609	-0.914636	0.813012	1.19918	109	154	0
83666	PARP9	1.11657	1.20653e-15	1.87229e-14	18	7	-0.297758	0.818814	0.877417	1.16759	109	154	0
29940	DSE	0.928692	1.31489e-15	2.03003e-14	5	1	-0.433843	0.49485	0.776529	0.938746	109	154	0
23657	SLC7A11	1.13485	1.47528e-15	2.2661e-14	0		-0.10898	1.02587	0.795724	1.24038	109	154	0
11067	C10orf10	0.829588	1.59362e-15	2.43551e-14	16	1	-0.510168	0.31942	0.714253	0.824253	109	154	0
6355	CCL8	1.08126	1.7444e-15	2.65254e-14	60	2	-0.0823746	0.998883	0.926562	1.09653	109	154	0
2705	GJB1	-0.719867	1.77977e-15	2.68593e-14	0		0.10368	-0.616187	0.475883	0.782988	109	154	0
4321	MMP12	1.47381	1.78411e-15	2.68593e-14	0		-0.342117	1.1317	1.2037	1.54428	109	154	0
1281	COL3A1	1.24128	1.86989e-15	2.80113e-14	7	1	-1.0376	0.203684	1.31095	1.09214	109	154	0
5329	PLAUR	0.749114	2.02206e-15	3.01417e-14	143	0	-0.182141	0.566973	0.627751	0.753117	109	154	0
6004	RGS16	1.04989	2.05999e-15	3.05566e-14	5	1	-0.636101	0.413785	0.903871	1.0656	109	154	0
25878	MXRA5	1.11143	2.255e-15	3.32859e-14	5	1	-0.912008	0.199422	1.07086	1.05922	109	154	0
79930	DOK3	0.691465	2.34729e-15	3.44801e-14	72	2	-0.189549	0.501916	0.561817	0.702633	109	154	0
133	ADM	0.919777	2.51173e-15	3.67174e-14	104	8	-0.0963288	0.823448	0.852861	0.893273	109	154	0
7805	LAPTM5	0.790322	2.73993e-15	3.98608e-14	72	2	-0.489387	0.300934	0.822623	0.692746	109	154	0
51088	KLHL5	0.78308	2.83191e-15	4.10017e-14	21	1	-0.621731	0.161349	0.766564	0.724924	109	154	0
54491	FAM105A	-0.976981	2.98222e-15	4.29724e-14	0		-0.0133813	-0.990363	0.759201	1.04345	109	154	0
710	SERPING1	0.855621	3.06175e-15	4.39092e-14	16	1	-0.609457	0.246164	0.785443	0.836993	109	154	0
10481	HOXB13	-0.892973	3.14193e-15	4.4636e-14	0		0.816365	-0.076608	1.09231	0.633271	109	154	0
50863	NTM	1.06373	3.13584e-15	4.4636e-14	0		-0.683751	0.37998	1.03647	1.01377	109	154	0
9509	ADAMTS2	1.01568	3.41891e-15	4.8344e-14	5	1	-0.64334	0.372343	1.06784	0.907713	109	154	0
389434	IYD	-0.759273	3.95243e-15	5.56281e-14	0		0.163492	-0.59578	0.634742	0.779467	109	154	0
3620	IDO1	1.83345	4.02131e-15	5.63355e-14	18	7	-0.017325	1.81613	1.05706	2.16083	109	154	0
2023	ENO1	0.959039	4.28258e-15	5.97192e-14	0		-0.404846	0.554193	1.11099	0.766392	109	154	0
2706	GJB2	0.992285	4.4173e-15	6.13153e-14	0		-0.360772	0.631513	1.00888	0.921159	109	154	0
4864	NPC1	0.961206	4.56456e-15	6.30701e-14	0		-0.495741	0.465466	0.995533	0.877121	109	154	0
6591	SNAI2	0.931721	4.707e-15	6.41805e-14	5	1	-0.632847	0.298874	0.825063	0.947673	109	154	0
84501	SPIRE2	-0.737271	4.70855e-15	6.41805e-14	0		0.197179	-0.540092	0.650101	0.738435	109	154	0
84617	TUBB6	0.793469	4.70666e-15	6.41805e-14	11	1	-0.716671	0.0767982	0.786579	0.740728	109	154	0
5621	PRNP	0.892692	5.10963e-15	6.93352e-14	0		-0.706778	0.185913	0.882574	0.845726	109	154	0
726	CAPN5	-0.732952	5.5741e-15	7.53001e-14	0		0.524478	-0.208473	0.507167	0.810533	109	154	0
23475	QPRT	-1.4748	5.97068e-15	8.0299e-14	0		-0.512175	-1.98698	1.34092	1.5148	109	154	0
9411	ARHGAP29	0.832919	6.35781e-15	8.51271e-14	0		-0.339683	0.493237	0.687592	0.877436	109	154	0
4212	MEIS2	0.849911	6.82887e-15	9.10315e-14	28	1	-0.464254	0.385657	0.732321	0.880811	109	154	0
4017	LOXL2	0.958049	7.34244e-15	9.74484e-14	7	1	-0.745972	0.212077	0.967934	0.907596	109	154	0
165	AEBP1	0.900819	8.93585e-15	1.18078e-13	79	1	-0.712837	0.187982	0.858038	0.892705	109	154	0
30001	ERO1L	0.872327	9.16897e-15	1.20632e-13	0		-0.168251	0.704076	0.80357	0.881351	109	154	0
7325	UBE2E2	0.850563	1.25682e-14	1.64638e-13	21	1	-0.585783	0.26478	0.753976	0.884419	109	154	0
10050	SLC17A4	-0.916519	1.31509e-14	1.71528e-13	0		0.871527	-0.0449924	0.913574	0.892103	109	154	0
8543	LMO4	0.937885	1.34577e-14	1.74777e-13	0		-0.249241	0.688644	0.844807	0.974824	109	154	0
2200	FBN1	0.949733	1.4522e-14	1.86915e-13	7	1	-0.797569	0.152164	0.881069	0.974045	109	154	0
3055	HCK	0.814538	1.45777e-14	1.86915e-13	37	2	-0.357729	0.456808	0.678975	0.872815	109	154	0
3113	HLA-DPA1	1.14945	1.44944e-14	1.86915e-13	60	2	-0.235123	0.914323	0.820753	1.31951	109	154	0
1326	MAP3K8	0.922501	1.47028e-14	1.87285e-13	69	2	-0.483638	0.438863	0.856648	0.944362	109	154	0
338440	ANO9	-0.61181	1.47303e-14	1.87285e-13	54	6	0.0289413	-0.582869	0.590666	0.586933	109	154	0
5408	PNLIPRP2	-0.915278	1.67177e-14	2.11665e-13	0		0.761182	-0.154097	1.17731	0.644588	109	154	0
51278	IER5	0.741022	1.87287e-14	2.36138e-13	0		-0.0819773	0.659045	0.63349	0.785066	109	154	0
1278	COL1A2	0.954044	1.91659e-14	2.40647e-13	5	1	-0.670106	0.283937	0.958838	0.937047	109	154	0
59272	ACE2	-1.12725	2.22103e-14	2.7772e-13	113	4	0.336369	-0.790882	1.14198	1.11545	109	154	0
54443	ANLN	0.911786	2.25756e-14	2.81126e-13	3	3	-0.357822	0.553964	1.02866	0.80755	109	154	0
27283	TINAG	-1.04488	2.42875e-14	3.01205e-13	0		0.348461	-0.696417	1.11993	0.986725	109	154	0
54739	XAF1	0.946599	2.47019e-14	3.05093e-13	40	7	-0.172977	0.773622	0.897869	0.973784	109	154	0
1462	VCAN	1.10602	2.95542e-14	3.63541e-13	5	1	-0.946787	0.15923	1.04434	1.15553	109	154	0
1306	COL15A1	1.24824	3.46979e-14	4.25085e-13	5	1	-0.850945	0.397295	1.05539	1.38787	109	154	0
368	ABCC6	-0.939551	3.70398e-14	4.51946e-13	0		0.263734	-0.675817	0.830204	1.01557	109	154	0
9021	SOCS3	1.01247	3.74262e-14	4.54827e-13	7	1	-0.549419	0.463053	1.01907	1.01921	109	154	0
55205	ZNF532	0.697789	4.51463e-14	5.46451e-13	7	1	-0.495636	0.202153	0.596537	0.754383	109	154	0
6398	SECTM1	0.919419	4.80861e-14	5.79715e-13	18	7	0.0105396	0.929958	0.754942	1.03155	109	154	0
80031	SEMA6D	-0.957799	4.87577e-14	5.85479e-13	0		0.61946	-0.338339	1.05819	0.89794	109	154	0
5618	PRLR	-0.943527	4.92214e-14	5.88711e-13	76	4	0.19669	-0.746838	0.811102	1.04122	109	154	0
151354	FAM84A	-1.33695	5.02418e-14	5.9855e-13	0		0.297855	-1.0391	0.852228	1.62846	109	154	0
29128	UHRF1	0.650573	5.23396e-14	6.21096e-13	3	3	-0.18223	0.468342	0.710313	0.595263	109	154	0
50807	ASAP1	0.65318	6.34837e-14	7.47477e-13	0		-0.606083	0.0470969	0.629702	0.665179	109	154	0
79710	MORC4	0.917262	6.33877e-14	7.47477e-13	0		-0.136093	0.781169	0.805107	1.00891	109	154	0
26872	STEAP1	0.93659	6.71081e-14	7.8709e-13	0		-0.363346	0.573243	0.854385	1.01428	109	154	0
1627	DBN1	0.844191	6.74836e-14	7.88437e-13	0		-0.509968	0.334223	0.789501	0.897147	109	154	0
119392	C10orf78	0.864992	7.15421e-14	8.3264e-13	0		-0.275336	0.589656	0.885254	0.871485	109	154	0
55355	HJURP	0.601478	7.29777e-14	8.46094e-13	3	3	-0.150304	0.451173	0.659177	0.548997	109	154	0
441478	NRARP	-0.739298	7.48343e-14	8.64308e-13	0		0.587088	-0.15221	0.680124	0.787387	109	154	0
9912	RICH2	-0.830728	7.56261e-14	8.70132e-13	0		0.600928	-0.2298	0.855948	0.831994	109	154	0
4016	LOXL1	0.944281	8.03201e-14	9.20639e-13	11	1	-0.764931	0.179351	0.958524	0.966024	109	154	0
123920	CMTM3	0.906036	9.08277e-14	1.03715e-12	5	1	-0.663765	0.242271	0.934551	0.918031	109	154	0
85450	ITPRIP	0.538098	9.51244e-14	1.08213e-12	70	8	-0.253974	0.284124	0.440189	0.587327	109	154	0
151887	CCDC80	0.89977	9.56242e-14	1.08374e-12	5	1	-0.702352	0.197418	0.895286	0.93577	109	154	0
1303	COL12A1	1.13541	9.65118e-14	1.08972e-12	5	1	-0.965167	0.170247	1.22923	1.1228	109	154	0
4939	OAS2	1.20656	1.0755e-13	1.20983e-12	40	7	-0.0695974	1.13697	1.00866	1.38858	109	154	0
1536	CYBB	0.959293	1.10351e-13	1.23675e-12	37	2	-0.404034	0.555258	0.866185	1.06095	109	154	0
3109	HLA-DMB	0.844376	1.16157e-13	1.29702e-12	37	2	-0.149531	0.694845	0.647852	0.988434	109	154	0
9055	PRC1	0.747963	1.24697e-13	1.38725e-12	3	3	-0.125566	0.622397	0.825656	0.713802	109	154	0
140738	TMEM37	-0.752195	1.4169e-13	1.57053e-12	0		0.551979	-0.200216	0.814214	0.73481	109	154	0
51703	ACSL5	-0.726996	1.46241e-13	1.61505e-12	0		0.0376159	-0.689381	0.574628	0.840367	109	154	0
5376	PMP22	0.755485	1.47089e-13	1.61851e-12	9	1	-0.514363	0.241122	0.721947	0.806773	109	154	0
11226	GALNT6	-0.758543	1.51327e-13	1.65911e-12	0		0.14664	-0.611903	0.724405	0.811346	109	154	0
1289	COL5A1	1.00511	1.53915e-13	1.6814e-12	5	1	-0.891009	0.1141	1.14824	0.957297	109	154	0
55454	CSGALNACT2	0.673508	1.56264e-13	1.70092e-12	0		-0.402307	0.271201	0.555564	0.763612	109	154	0
7078	TIMP3	0.965554	1.57878e-13	1.71232e-12	5	1	-0.900638	0.0649158	0.998398	0.999335	109	154	0
85315	PAQR8	-0.823267	1.70641e-13	1.84414e-12	0		0.450565	-0.372702	0.69253	0.94268	109	154	0
84131	CEP78	0.694372	1.71518e-13	1.84702e-12	0		-0.151592	0.54278	0.499996	0.825575	109	154	0
5655	KLK10	1.66257	1.88094e-13	2.01834e-12	0		-0.244381	1.41818	1.64278	1.81154	109	154	0
51195	RAPGEFL1	-0.679282	1.91158e-13	2.03692e-12	0		0.338271	-0.341011	0.602477	0.752638	109	154	0
7546	ZIC2	1.95487	1.91171e-13	2.03692e-12	0		0.923787	2.87866	1.98612	2.10026	109	154	0
64123	ELTD1	0.653977	2.09808e-13	2.22765e-12	11	1	-0.405607	0.24837	0.627429	0.695592	109	154	0
81792	ADAMTS12	0.979255	2.14463e-13	2.26911e-12	0		-0.873061	0.106193	1.2327	0.837901	109	154	0
113	ADCY7	0.719992	2.15277e-13	2.26979e-12	0		-0.300078	0.419914	0.653208	0.796389	109	154	0
220963	SLC16A9	-0.843977	2.2271e-13	2.34e-12	0		0.576391	-0.267586	0.867636	0.880583	109	154	0
55902	ACSS2	-0.659932	2.27495e-13	2.382e-12	0		0.266816	-0.393116	0.612504	0.717293	109	154	0
10261	IGSF6	0.784856	2.357e-13	2.45941e-12	37	2	-0.200896	0.58396	0.631769	0.91869	109	154	0
1555	CYP2B6	-0.925481	2.36782e-13	2.46221e-12	0		0.0484536	-0.877027	0.968582	0.961163	109	154	0
128346	C1orf162	0.837437	2.43293e-13	2.51749e-12	56	2	-0.362551	0.474886	0.720662	0.961249	109	154	0
441168	FAM26F	1.13091	2.43762e-13	2.51749e-12	60	2	-0.215278	0.915635	0.869934	1.36487	109	154	0
57556	SEMA6A	-1.01757	2.60542e-13	2.68163e-12	0		0.690379	-0.327193	1.15667	0.995811	109	154	0
7076	TIMP1	0.870336	2.71258e-13	2.78246e-12	41	1	-0.534914	0.335422	0.678931	1.03886	109	154	0
23452	ANGPTL2	0.809853	2.89694e-13	2.96153e-12	11	1	-0.580521	0.229332	0.865873	0.826597	109	154	0
6482	ST3GAL1	0.815	2.927e-13	2.98219e-12	0		-0.413797	0.401203	0.693975	0.942975	109	154	0
26973	CHORDC1	0.74015	3.07249e-13	3.11613e-12	0		-0.437709	0.302441	0.826636	0.724082	109	154	0
9232	PTTG1	0.542574	3.07906e-13	3.11613e-12	3	3	-0.0865612	0.456013	0.615779	0.499065	109	154	0
1910	EDNRB	-0.92067	3.40865e-13	3.43819e-12	71	0	0.304164	-0.616506	0.965832	0.966822	109	154	0
23314	SATB2	-1.02609	3.64308e-13	3.66244e-12	0		0.094698	-0.931393	1.04758	1.1057	109	154	0
51203	NUSAP1	0.743687	4.05143e-13	4.05948e-12	3	3	-0.108917	0.63477	0.757353	0.789975	109	154	0
25849	DKFZP564O0823	-0.968662	4.1471e-13	4.14162e-12	0		0.563004	-0.405659	0.917163	1.09095	109	154	0
699	BUB1	0.880656	4.25447e-13	4.23488e-12	3	3	-0.236569	0.644087	0.845566	0.980978	109	154	0
4642	MYO1D	-0.697112	4.51842e-13	4.48286e-12	0		0.177967	-0.519145	0.660291	0.770877	109	154	0
3656	IRAK2	0.724454	4.56201e-13	4.51132e-12	0		-0.298291	0.426163	0.509092	0.89208	109	154	0
10537_2550	NA	1.44697	4.62804e-13	4.56171e-12	18	7	-0.374837	1.07213	1.35452	1.66394	109	154	0
1124	CHN2	-0.852905	4.70017e-13	4.61776e-12	0		0.0820408	-0.770864	0.976046	0.840325	109	154	0
286676	ILDR1	-0.564367	4.79896e-13	4.69956e-12	0		0.202623	-0.361744	0.536698	0.609379	109	154	0
113146	AHNAK2	1.1542	5.35479e-13	5.22696e-12	0		-0.687568	0.466635	1.12455	1.29992	109	154	0
330	BIRC3	0.916098	5.63828e-13	5.48599e-12	69	2	0.0541429	0.970241	0.85786	1.04477	109	154	0
84935	C13orf33	0.749193	6.13124e-13	5.94652e-12	5	1	-0.409308	0.339885	0.54197	0.925544	109	154	0
2182	ACSL4	0.707724	6.22662e-13	6.01973e-12	0		-0.390877	0.316847	0.582031	0.83983	109	154	0
4085	MAD2L1	0.84215	6.26528e-13	6.03782e-12	3	3	-0.311259	0.530891	0.917174	0.875032	109	154	0
9891	NUAK1	0.918668	6.37072e-13	6.11994e-12	17	1	-0.733312	0.185356	0.947998	0.997247	109	154	0
6672	SP100	0.689768	6.40146e-13	6.13001e-12	69	2	-0.296963	0.392805	0.724447	0.724656	109	154	0
9037	SEMA5A	-0.969696	6.63695e-13	6.33546e-12	0		0.0298834	-0.939813	0.907048	1.11503	109	154	0
6890	TAP1	0.9154	6.87334e-13	6.54048e-12	18	7	-0.0684784	0.846921	0.785504	1.08935	109	154	0
84168	ANTXR1	1.02464	7.12903e-13	6.76252e-12	7	1	-0.970154	0.0544888	1.07341	1.11161	109	154	0
10561	IFI44	1.09433	7.56201e-13	7.15083e-12	40	7	-0.19102	0.903307	0.930159	1.319	109	154	0
18	ABAT	-0.826607	7.60004e-13	7.1644e-12	0		-0.0584064	-0.885013	0.859746	0.892804	109	154	0
54625	PARP14	0.92213	7.64231e-13	7.18187e-12	18	7	-0.300443	0.621687	0.95142	1.00774	109	154	0
5652	PRSS8	-0.876097	8.4556e-13	7.92156e-12	54	6	0.244122	-0.631975	0.778698	1.0329	109	154	0
8936	WASF1	0.61495	8.78823e-13	8.20777e-12	0		-0.245349	0.369601	0.507503	0.72756	109	154	0
7291	TWIST1	0.947396	9.25171e-13	8.61406e-12	5	1	-0.635936	0.31146	0.938433	1.06876	109	154	0
8905	AP1S2	0.639651	9.47594e-13	8.79576e-12	9	1	-0.538537	0.101114	0.554249	0.748008	109	154	0
3512	IGJ	-1.44623	1.10394e-12	1.02156e-11	0		1.16276	-0.283471	1.33031	1.72126	109	154	0
5066	PAM	0.782325	1.18836e-12	1.09633e-11	7	1	-0.613029	0.169296	0.907305	0.78626	109	154	0
10776	ARPP19	0.772873	1.24811e-12	1.14796e-11	0		-0.334217	0.438656	0.64626	0.936466	109	154	0
4940	OAS3	1.00089	1.34145e-12	1.23007e-11	40	7	-0.173479	0.827409	0.933322	1.17989	109	154	0
3936	LCP1	0.72585	1.40248e-12	1.28214e-11	75	2	-0.186163	0.539687	0.655698	0.853961	109	154	0
9444	QKI	0.895272	1.53521e-12	1.39926e-11	7	1	-0.679254	0.216018	0.901315	1.0156	109	154	0
29968	PSAT1	1.0473	1.60712e-12	1.46041e-11	3	3	-0.254809	0.792492	1.15391	1.13142	109	154	0
604	BCL6	0.660678	1.63523e-12	1.4815e-11	0		-0.225053	0.435626	0.654737	0.741594	109	154	0
57118	CAMK1D	-0.756535	1.74667e-12	1.57774e-11	0		0.157422	-0.599113	0.849017	0.792957	109	154	0
1080	CFTR	-1.2956	1.76833e-12	1.59014e-11	0		0.184518	-1.11108	1.40461	1.43072	109	154	0
7113	TMPRSS2	-0.830614	1.77091e-12	1.59014e-11	0		0.649915	-0.180699	0.677101	1.02922	109	154	0
6920	TCEA3	-0.856515	1.93595e-12	1.73319e-11	0		0.714685	-0.14183	0.712506	1.05895	109	154	0
118471	PRAP1	-0.802253	2.01665e-12	1.78956e-11	0		0.0634674	-0.738786	0.869003	0.872394	109	154	0
1670	DEFA5	-1.73885	2.01388e-12	1.78956e-11	0		2.12443	0.385582	2.23746	1.65513	109	154	0
4616	GADD45B	0.783228	2.00617e-12	1.78956e-11	7	1	-0.503903	0.279325	0.760926	0.906651	109	154	0
55808	ST6GALNAC1	-1.30034	2.09314e-12	1.852e-11	98	5	1.38398	0.0836398	0.925008	1.69913	109	154	0
5272	SERPINB9	0.756971	2.1033e-12	1.85556e-11	0		-0.24226	0.514711	0.762958	0.858895	109	154	0
55165	CEP55	0.817097	2.19089e-12	1.92722e-11	3	3	-0.205682	0.611416	0.983601	0.816419	109	154	0
346606	MOGAT3	-0.689294	2.26628e-12	1.98775e-11	0		0.247314	-0.44198	0.581112	0.841607	109	154	0
4648	MYO7B	-0.782126	2.34519e-12	2.05102e-11	0		0.364763	-0.417362	0.582767	0.998051	109	154	0
170954	KIAA1949	0.720312	2.51633e-12	2.19436e-11	0		-0.425111	0.295201	0.679018	0.847441	109	154	0
51109	RDH11	0.656679	2.78285e-12	2.4198e-11	0		-0.124319	0.53236	0.66758	0.740236	109	154	0
54566	EPB41L4B	-0.852184	2.90468e-12	2.5185e-11	0		0.258681	-0.593503	0.930898	0.937904	109	154	0
19	ABCA1	0.734774	2.92268e-12	2.52686e-11	5	1	-0.497628	0.237146	0.711978	0.858927	109	154	0
4286	MITF	0.669752	2.95969e-12	2.55158e-11	9	1	-0.538317	0.131435	0.604263	0.8026	109	154	0
53354	PANK1	-0.648481	3.9523e-12	3.39763e-11	0		0.286675	-0.361805	0.765813	0.66316	109	154	0
94	ACVRL1	-0.947349	4.01067e-12	3.43804e-11	0		0.512546	-0.434802	0.956981	1.11192	109	154	0
5880	RAC2	0.790512	4.03726e-12	3.45106e-11	75	2	-0.200502	0.59001	0.817269	0.907739	109	154	0
644844	LOC644844	-1.0902	4.20943e-12	3.5881e-11	144	0	0.374495	-0.715709	0.63627	1.4934	109	154	0
26270	FBXO6	1.24204	4.31502e-12	3.66777e-11	0		-0.0997759	1.14226	0.886512	1.65233	109	154	0
444	ASPH	0.898807	4.37189e-12	3.7057e-11	0		-0.42259	0.476217	0.986306	1.00478	109	154	0
55635	DEPDC1	0.692593	4.40689e-12	3.72493e-11	132	3	-0.0196921	0.672901	0.689609	0.806582	109	154	0
1062	CENPE	0.645313	4.50067e-12	3.7936e-11	3	3	-0.0432533	0.60206	0.607706	0.767756	109	154	0
64772	ENGASE	-0.583359	4.65554e-12	3.91324e-11	0		0.0393139	-0.544046	0.583386	0.667849	109	154	0
2537	IFI6	1.10766	4.8418e-12	4.05852e-11	40	7	-0.164799	0.942865	1.15362	1.29466	109	154	0
800	CALD1	0.915132	5.5351e-12	4.62685e-11	9	1	-1.04236	-0.127227	1.13151	0.935885	109	154	0
8819	SAP30	0.757631	5.63938e-12	4.70104e-11	0		-0.238545	0.519086	0.674274	0.939891	109	154	0
112616	CMTM7	0.697537	5.67291e-12	4.716e-11	0		-0.389824	0.307713	0.580454	0.880517	109	154	0
83992	CTTNBP2	-0.889512	5.86221e-12	4.86001e-11	0		0.018038	-0.871474	0.990729	0.995044	109	154	0
91607	SLFN11	0.822734	6.12548e-12	5.0644e-11	7	1	-0.48774	0.334994	0.847482	0.963402	109	154	0
1048	CEACAM5	-1.21395	6.96692e-12	5.74439e-11	0		0.0478354	-1.16612	0.809194	1.65618	109	154	0
64151	NCAPG	0.658165	7.51533e-12	6.17973e-11	43	3	-0.149724	0.508441	0.687785	0.757943	109	154	0
285527	FRYL	-0.708519	8.05603e-12	6.60638e-11	0		0.397754	-0.310765	0.736036	0.825933	109	154	0
159296	NKX2-3	-0.663795	8.16574e-12	6.67825e-11	14	1	0.314531	-0.349264	0.779654	0.706775	109	154	0
55276	PGM2	0.634494	8.28196e-12	6.75504e-11	0		-0.207081	0.427413	0.634432	0.748576	109	154	0
23509	POFUT1	-0.435876	8.3245e-12	6.77149e-11	0		-0.0214995	-0.457375	0.516264	0.427537	109	154	0
54541	DDIT4	1.01676	9.27257e-12	7.52246e-11	0		-0.329396	0.687362	0.928968	1.28592	109	154	0
55197	RPRD1A	0.74185	9.92364e-12	8.02912e-11	0		-0.178358	0.563493	0.675792	0.928182	109	154	0
5654	HTRA1	0.712365	9.99939e-12	8.06884e-11	11	1	-0.710037	0.00232785	0.790131	0.804536	109	154	0
493869	GPX8	0.732472	1.01282e-11	8.15102e-11	17	1	-0.359916	0.372557	0.757918	0.865147	109	154	0
2961	GTF2E2	0.616904	1.06137e-11	8.50057e-11	84	0	-0.172523	0.444381	0.58425	0.75113	109	154	0
5924	RASGRF2	0.751127	1.06187e-11	8.50057e-11	0		-0.268672	0.482455	0.723124	0.921875	109	154	0
214	ALCAM	0.692672	1.13261e-11	9.04292e-11	0		-0.220284	0.472388	0.737996	0.804702	109	154	0
129607	CMPK2	0.957006	1.18318e-11	9.41819e-11	40	7	-0.140393	0.816614	1.02427	1.13192	109	154	0
1894	ECT2	0.68652	1.18583e-11	9.41819e-11	3	3	-0.179161	0.507359	0.808234	0.744292	109	154	0
489	ATP2A3	-0.733553	1.3223e-11	1.04746e-10	0		0.85054	0.116988	0.706803	0.905486	109	154	0
26115	TANC2	0.614605	1.36347e-11	1.07725e-10	0		-0.201691	0.412914	0.602042	0.74354	109	154	0
1075	CTSC	0.866472	1.52584e-11	1.20239e-10	0		-0.399821	0.466652	0.857189	1.07214	109	154	0
1671	DEFA6	-1.17666	1.66066e-11	1.30524e-10	0		1.20829	0.0316266	1.56997	1.18039	109	154	0
11130	ZWINT	0.65768	1.74407e-11	1.36725e-10	3	3	-0.100757	0.556923	0.694785	0.777377	109	154	0
5788	PTPRC	1.06028	1.82596e-11	1.42774e-10	60	2	-0.437899	0.622385	1.09513	1.30353	109	154	0
3960	LGALS4	-0.942607	1.85649e-11	1.44787e-10	0		0.572271	-0.370336	0.682535	1.29375	109	154	0
3433	IFIT2	0.984359	1.86187e-11	1.44834e-10	0		-0.324532	0.659827	1.04152	1.19303	109	154	0
10681	GNB5	0.650442	1.91364e-11	1.48479e-10	16	1	-0.315803	0.33464	0.617315	0.811482	109	154	0
54206	ERRFI1	0.752498	2.00157e-11	1.54904e-10	143	0	-0.11622	0.636278	0.685025	0.964718	109	154	0
23780	APOL2	0.629705	2.08928e-11	1.6128e-10	0		0.010033	0.639738	0.499995	0.832682	109	154	0
3553	IL1B	1.02719	2.17218e-11	1.67252e-10	0		-0.0695974	0.957593	0.854855	1.3749	109	154	0
9473	C1orf38	0.833753	2.50567e-11	1.9244e-10	0		-0.479841	0.353912	0.895143	1.00637	109	154	0
199	AIF1	0.807401	2.55206e-11	1.95507e-10	0		-0.163821	0.643579	0.626337	1.09606	109	154	0
10903	MTMR11	-0.875484	2.8421e-11	2.17177e-10	0		0.431611	-0.443873	0.761982	1.1605	109	154	0
5268	SERPINB5	1.05262	3.01559e-11	2.29854e-10	0		0.0625339	1.11515	1.22333	1.23035	109	154	0
7077	TIMP2	0.747589	3.0242e-11	2.2993e-10	11	1	-0.76383	-0.0162407	0.925708	0.815897	109	154	0
3397	ID1	-1.02058	3.31063e-11	2.51077e-10	0		0.501064	-0.519519	1.0462	1.28507	109	154	0
54825	PCDH24	-0.779832	3.34232e-11	2.52846e-10	0		0.485738	-0.294094	0.74254	1.00245	109	154	0
4277	MICB	0.789654	3.35913e-11	2.53485e-10	0		-0.0198288	0.769826	0.935691	0.901738	109	154	0
5724	PTAFR	0.618586	3.3764e-11	2.53523e-10	37	2	-0.189148	0.429438	0.744388	0.683409	109	154	0
5874	RAB27B	0.73523	3.37101e-11	2.53523e-10	126	5	0.656824	1.39205	0.675922	0.954677	109	154	0
6423	SFRP2	1.32129	3.52745e-11	2.6421e-10	5	1	-1.01526	0.306021	1.62977	1.49538	109	154	0
5176	SERPINF1	0.756462	3.54635e-11	2.64969e-10	16	1	-0.691733	0.0647288	0.905946	0.856309	109	154	0
6117	RPA1	0.600406	3.60939e-11	2.69015e-10	0		-0.261938	0.338468	0.780044	0.615394	109	154	0
10267	RAMP1	0.827689	3.65318e-11	2.7161e-10	0		-0.176275	0.651414	0.790517	1.06911	109	154	0
4628	MYH10	0.760643	3.76216e-11	2.79027e-10	53	1	-0.637577	0.123066	0.801919	0.936887	109	154	0
701	BUB1B	0.709102	3.8444e-11	2.84429e-10	3	3	-0.174006	0.535096	0.765109	0.859366	109	154	0
440603	BCL2L15	-0.795014	3.94356e-11	2.91054e-10	0		0.676432	-0.118582	0.617633	1.09261	109	154	0
1490	CTGF	1.01922	3.98925e-11	2.93709e-10	70	8	-0.639872	0.379343	1.16793	1.21528	109	154	0
10562	OLFM4	-2.06222	4.0374e-11	2.96533e-10	0		0.847362	-1.21486	1.59501	2.89148	109	154	0
54843	SYTL2	-0.920853	4.14924e-11	3.0401e-10	0		0.544391	-0.376462	0.750982	1.26005	109	154	0
9987	HNRPDL	0.81005	4.75328e-11	3.47425e-10	0		-0.570493	0.239557	0.985212	0.922037	109	154	0
1292	COL6A2	0.71459	4.8082e-11	3.50593e-10	11	1	-0.6919	0.0226896	0.885419	0.794006	109	154	0
348235	SKA2	0.613982	4.91562e-11	3.57564e-10	3	3	-0.213543	0.400439	0.687252	0.726505	109	154	0
9467	SH3BP5	0.628403	5.33315e-11	3.86355e-10	0		-0.371245	0.257158	0.62301	0.796546	109	154	0
9636	ISG15	1.09119	5.33696e-11	3.86355e-10	0		-0.240938	0.850248	1.1248	1.39714	109	154	0
8754	ADAM9	0.868257	5.75201e-11	4.15408e-10	0		-0.284742	0.583515	0.981513	1.05301	109	154	0
2530	FUT8	0.628671	5.87998e-11	4.23639e-10	0		0.16126	0.78993	0.741682	0.724997	109	154	0
6241	RRM2	0.727126	5.924e-11	4.25796e-10	3	3	-0.232811	0.494315	0.878476	0.834291	109	154	0
25840	METTL7A	-0.864872	6.79425e-11	4.8719e-10	9	1	0.387739	-0.477133	0.868623	1.12118	109	154	0
6373	CXCL11	1.62498	7.81121e-11	5.58788e-10	18	7	0.0960055	1.72098	1.76503	2.07283	109	154	0
93010	B3GNT7	-0.988412	8.23818e-11	5.87941e-10	0		1.24333	0.254914	1.37689	1.01905	109	154	0
4060	LUM	1.03256	8.78733e-11	6.25457e-10	7	1	-1.01411	0.0184431	1.26834	1.21307	109	154	0
928	CD9	-0.621594	8.80518e-11	6.25457e-10	0		0.257434	-0.36416	0.763912	0.706774	109	154	0
7447	VSNL1	0.967579	9.3662e-11	6.6375e-10	0		-0.306258	0.661321	1.1014	1.19755	109	154	0
91624	NEXN	0.721555	9.76116e-11	6.90123e-10	28	1	-0.553023	0.168532	0.703006	0.950944	109	154	0
3688	ITGB1	0.725253	1.03902e-10	7.32883e-10	0		-0.630499	0.0947532	0.948467	0.797326	109	154	0
359845	FAM101B	0.817502	1.0876e-10	7.65364e-10	7	1	-0.729762	0.0877397	1.02941	0.940545	109	154	0
3816	KLK1	-0.804479	1.25135e-10	8.78556e-10	0		0.825694	0.0212153	0.740436	1.09729	109	154	0
32	ACACB	-0.585092	1.4194e-10	9.9424e-10	0		0.135041	-0.450051	0.686965	0.699548	109	154	0
2686	GGT7	-0.665919	1.42838e-10	9.9822e-10	0		-0.17734	-0.843259	0.709364	0.852111	109	154	0
54829	ASPN	1.26661	1.50009e-10	1.04591e-09	16	1	-1.50392	-0.237312	1.52421	1.55551	109	154	0
57447	NDRG2	-0.704445	1.56253e-10	1.08695e-09	0		0.314167	-0.390278	0.867403	0.831282	109	154	0
8165	AKAP1	-0.617754	1.68048e-10	1.16632e-09	0		-0.0703024	-0.688056	0.744207	0.735153	109	154	0
2054	STX2	0.717105	1.80218e-10	1.24791e-09	0		-0.558665	0.15844	0.831227	0.889036	109	154	0
54518	APBB1IP	0.636934	1.8473e-10	1.27624e-09	75	2	-0.119047	0.517888	0.578774	0.872992	109	154	0
1644	DDC	-1.068	1.86136e-10	1.28302e-09	76	4	-0.0289757	-1.09698	0.933326	1.51292	109	154	0
3234	HOXD8	0.828131	1.90882e-10	1.31274e-09	0		-0.431785	0.396346	0.894815	1.07801	109	154	0
144165	PRICKLE1	0.568967	1.96953e-10	1.35143e-09	53	1	-0.386884	0.182083	0.512847	0.776764	109	154	0
771	CA12	-0.792617	2.01348e-10	1.37846e-09	0		0.816591	0.0239744	0.807534	1.05931	109	154	0
26499	PLEK2	0.612304	2.08349e-10	1.41996e-09	0		0.0246939	0.636998	0.703248	0.758843	109	154	0
401474	SAMD12	-0.745187	2.08202e-10	1.41996e-09	0		0.165117	-0.580071	0.610175	1.06412	109	154	0
51762	RAB8B	0.648762	2.10188e-10	1.42928e-09	0		-0.283669	0.365093	0.611064	0.884153	109	154	0
9263	STK17A	0.725937	2.14097e-10	1.45259e-09	0		-0.223223	0.502715	0.708154	0.984554	109	154	0
147798	TMC4	-0.635183	2.19233e-10	1.48412e-09	0		0.43547	-0.199714	0.591767	0.86888	109	154	0
4128	MAOA	-1.00949	2.28884e-10	1.54599e-09	0		0.528043	-0.481447	0.851536	1.45102	109	154	0
25923	ATL3	0.668706	2.31426e-10	1.55968e-09	0		-0.235921	0.432786	0.81984	0.80328	109	154	0
1293	COL6A3	0.645497	2.45045e-10	1.64779e-09	79	1	-0.598395	0.0471013	0.879489	0.705001	109	154	0
2004	ELK3	0.569102	2.46062e-10	1.65096e-09	0		-0.314474	0.254628	0.555826	0.76235	109	154	0
7884	SLBP	0.513478	2.57557e-10	1.72426e-09	0		-0.209974	0.303503	0.554338	0.652418	109	154	0
3911	LAMA5	0.662455	2.66941e-10	1.77984e-09	0		-0.584045	0.0784101	0.865133	0.76041	109	154	0
55107	ANO1	0.975266	2.67036e-10	1.77984e-09	0		-0.0646498	0.910616	1.01338	1.31707	109	154	0
10008	KCNE3	-0.807208	2.72759e-10	1.81002e-09	0		0.449607	-0.357601	0.803442	1.10213	109	154	0
353322	ANKRD37	0.690682	2.72357e-10	1.81002e-09	0		0.0290754	0.719757	0.792604	0.874814	109	154	0
55303	GIMAP4	0.609719	2.81829e-10	1.86612e-09	60	2	-0.205523	0.404195	0.594112	0.826447	109	154	0
7378	UPP1	0.691548	2.8833e-10	1.90499e-09	0		-0.144871	0.546677	0.939091	0.770202	109	154	0
146330	FBXL16	0.732347	2.97064e-10	1.95843e-09	0		-0.0116902	0.720657	0.666713	1.02871	109	154	0
81706	PPP1R14C	-1.34883	3.00791e-10	1.97868e-09	0		-0.0576526	-1.40648	1.34527	1.87225	109	154	0
2786	GNG4	-0.543857	3.03965e-10	1.99522e-09	0		-0.100675	-0.644532	0.792404	0.539304	109	154	0
813	CALU	0.686429	3.05927e-10	2.00376e-09	0		-0.574251	0.112179	0.908874	0.78603	109	154	0
6891	TAP2	0.723877	3.19307e-10	2.08688e-09	18	7	-0.0747056	0.649171	0.701332	0.998694	109	154	0
51312	SLC25A37	0.636759	3.26001e-10	2.12603e-09	0		0.0798214	0.71658	0.741161	0.801244	109	154	0
104	ADARB1	0.692045	3.26922e-10	2.12745e-09	53	1	-0.40096	0.291085	0.854885	0.842699	109	154	0
116496	FAM129A	0.675143	3.35168e-10	2.17643e-09	14	1	-0.493088	0.182056	0.768318	0.865596	109	154	0
2531	KDSR	0.593146	3.38365e-10	2.19249e-09	0		-0.32797	0.265176	0.633564	0.777878	109	154	0
24138	IFIT5	0.767132	3.52251e-10	2.27759e-09	0		-0.27969	0.487442	0.813043	1.02866	109	154	0
7043	TGFB3	0.814235	3.53694e-10	2.28204e-09	5	1	-0.679697	0.134538	1.00017	1.00928	109	154	0
11221	DUSP10	0.67904	3.76646e-10	2.42496e-09	0		-0.220925	0.458115	0.657162	0.939626	109	154	0
8795	TNFRSF10B	0.602653	3.89992e-10	2.50555e-09	0		-0.183279	0.419374	0.641029	0.797601	109	154	0
29780	PARVB	0.585321	3.99699e-10	2.56248e-09	0		-0.412851	0.17247	0.68571	0.734886	109	154	0
1909	EDNRA	0.646258	4.01637e-10	2.56946e-09	9	1	-0.621446	0.0248117	0.803534	0.786759	109	154	0
2261	FGFR3	-0.894834	4.27822e-10	2.7312e-09	0		0.381255	-0.513579	0.940898	1.2211	109	154	0
1009	CDH11	0.740747	4.32424e-10	2.75477e-09	17	1	-0.763159	-0.0224121	0.9286	0.908666	109	154	0
6614	SIGLEC1	0.589942	4.34738e-10	2.76369e-09	0		-0.234275	0.355667	0.582262	0.807184	109	154	0
1602	DACH1	-0.850709	4.38076e-10	2.77625e-09	0		-0.0149965	-0.865706	0.904792	1.15414	109	154	0
2316	FLNA	0.663982	4.38548e-10	2.77625e-09	52	1	-0.646303	0.0176789	0.874865	0.776395	109	154	0
8828	NRP2	0.643987	4.44499e-10	2.80805e-09	11	1	-0.437197	0.206789	0.58869	0.910127	109	154	0
26585	GREM1	1.03826	4.70907e-10	2.96868e-09	11	1	-0.879839	0.15842	1.52754	1.11125	109	154	0
2487	FRZB	-0.671982	4.78045e-10	3.00741e-09	0		0.16077	-0.511212	0.771642	0.870314	109	154	0
5471	PPAT	0.608829	4.93371e-10	3.09739e-09	0		-0.319271	0.289558	0.764266	0.739462	109	154	0
9493	KIF23	0.621588	5.15913e-10	3.2322e-09	3	3	-0.075139	0.546449	0.835523	0.715354	109	154	0
80833	APOL3	0.629594	5.39989e-10	3.37605e-09	56	2	-0.0024613	0.627133	0.606899	0.880114	109	154	0
1051	CEBPB	0.548104	5.44341e-10	3.39624e-09	0		-0.518546	0.0295576	0.622317	0.705969	109	154	0
308	ANXA5	0.699369	5.80905e-10	3.61691e-09	0		-0.402957	0.296412	0.803521	0.915691	109	154	0
2533	FYB	0.756624	5.94677e-10	3.69506e-09	0		-0.192886	0.563738	0.838	1.01493	109	154	0
129293	LOC129293	-0.796999	6.23672e-10	3.86728e-09	0		0.148706	-0.648292	0.721543	1.15576	109	154	0
255738	PCSK9	0.839437	6.29458e-10	3.89518e-09	112	0	-0.176367	0.663071	1.07899	1.03654	109	154	0
4054	LTBP3	0.626262	6.31489e-10	3.89977e-09	0		-0.477249	0.149012	0.788845	0.770121	109	154	0
80830	APOL6	0.791025	6.35492e-10	3.9165e-09	18	7	-0.0724354	0.718589	0.759795	1.12753	109	154	0
51050	PI15	0.772102	6.40998e-10	3.9424e-09	83	2	-0.293851	0.478252	0.822318	1.05851	109	154	0
323	APBB2	0.608566	6.83135e-10	4.19303e-09	0		-0.328518	0.280048	0.6774	0.807723	109	154	0
3659	IRF1	0.726873	6.95665e-10	4.2613e-09	18	7	0.0928139	0.819687	0.71619	1.02694	109	154	0
4171	MCM2	0.518291	7.20754e-10	4.40606e-09	3	3	-0.210043	0.308248	0.694102	0.596545	109	154	0
4585	MUC4	-1.49915	7.78353e-10	4.74858e-09	0		1.80948	0.310325	1.53006	2.14084	109	154	0
7456	WIPF1	0.804331	7.84162e-10	4.77439e-09	0		-0.523221	0.28111	0.959146	1.05309	109	154	0
4478	MSN	0.68258	8.26622e-10	5.02281e-09	41	1	-0.537105	0.145475	0.768779	0.915576	109	154	0
1475	CSTA	0.713212	8.58704e-10	5.20729e-09	0		-0.290117	0.423094	0.839536	0.938613	109	154	0
6347	CCL2	0.645391	8.69294e-10	5.25125e-09	83	2	-0.353276	0.292115	0.818642	0.804386	109	154	0
6678	SPARC	0.880237	8.69423e-10	5.25125e-09	17	1	-0.932244	-0.0520072	1.09531	1.1322	109	154	0
990	CDC6	0.698543	9.02125e-10	5.43791e-09	0		-0.247205	0.451338	0.864957	0.892143	109	154	0
4175	MCM6	0.581029	9.2868e-10	5.58685e-09	0		-0.241722	0.339307	0.649229	0.777088	109	154	0
1113	CHGA	-0.697527	9.8658e-10	5.9234e-09	0		0.774368	0.0768416	0.888268	0.877459	109	154	0
3587	IL10RA	0.661653	1.00141e-09	6.0005e-09	56	2	-0.167902	0.493751	0.639749	0.949099	109	154	0
3665	IRF7	0.690148	1.02839e-09	6.15e-09	0		-0.107913	0.582234	0.869912	0.875685	109	154	0
1808	DPYSL2	0.591814	1.06511e-09	6.35706e-09	0		-0.327141	0.264673	0.623406	0.818789	109	154	0
55015	PRPF39	0.574254	1.11573e-09	6.63298e-09	0		-0.181796	0.392458	0.697289	0.738707	109	154	0
9843	HEPH	-0.85207	1.11369e-09	6.63298e-09	144	0	0.206338	-0.645732	0.621555	1.32179	109	154	0
4313	MMP2	0.762944	1.12614e-09	6.68175e-09	11	1	-0.756186	0.00675834	1.04935	0.912554	109	154	0
55754	TMEM30A	0.76462	1.17329e-09	6.94788e-09	0		-0.337306	0.427314	0.980351	0.970972	109	154	0
2919	CXCL1	0.869472	1.19119e-09	7.0401e-09	0		-0.179967	0.689505	1.05072	1.15509	109	154	0
2697	GJA1	0.864572	1.19386e-09	7.04214e-09	5	1	-0.543021	0.321551	1.04185	1.15033	109	154	0
219285	SAMD9L	0.748096	1.22533e-09	7.21371e-09	40	7	0.0639086	0.812005	0.744656	1.07803	109	154	0
59342	SCPEP1	0.632533	1.33788e-09	7.86103e-09	0		-0.398702	0.233831	0.652809	0.89477	109	154	0
958	CD40	0.610304	1.36111e-09	7.98202e-09	37	2	-0.245056	0.365248	0.617804	0.867975	109	154	0
4193	MDM2	0.642087	1.45515e-09	8.51702e-09	0		-0.0714767	0.57061	0.714159	0.884434	109	154	0
25937	WWTR1	0.70899	1.50887e-09	8.81435e-09	0		-0.562646	0.146343	0.808589	0.972458	109	154	0
55614	KIF16B	-0.565187	1.5221e-09	8.87451e-09	0		0.580907	0.0157198	0.749487	0.692148	109	154	0
55236	UBA6	0.779642	1.54623e-09	8.99787e-09	0		-0.380722	0.39892	1.03472	0.979448	109	154	0
5789	PTPRD	-0.944184	1.59401e-09	9.2581e-09	0		0.0861756	-0.858008	1.17824	1.25077	109	154	0
1959	EGR2	0.626298	1.65157e-09	9.57406e-09	70	8	-0.378736	0.247562	0.633694	0.899442	109	154	0
4860	NP	0.540845	1.66514e-09	9.63427e-09	0		-0.0881766	0.452669	0.654981	0.706342	109	154	0
23586	DDX58	0.749516	1.72716e-09	9.97401e-09	40	7	-0.126553	0.622963	0.815355	1.05935	109	154	0
79888	LPCAT1	0.684915	1.8483e-09	1.06532e-08	0		-0.104033	0.580881	0.750264	0.963503	109	154	0
9456	HOMER1	0.757646	1.90486e-09	1.09584e-08	0		-0.331798	0.425847	0.844701	1.06451	109	154	0
3992	FADS1	0.584026	1.90967e-09	1.09652e-08	0		-0.434808	0.149218	0.666437	0.798721	109	154	0
1842	ECM2	0.739093	1.91744e-09	1.0989e-08	17	1	-0.541494	0.197599	0.69586	1.10178	109	154	0
9319	TRIP13	0.541052	1.93272e-09	1.10556e-08	0		-0.13539	0.405662	0.707298	0.675739	109	154	0
27035	NOX1	-0.93809	2.0105e-09	1.14788e-08	0		0.124809	-0.813281	1.26742	1.18807	109	154	0
3516	RBPJ	0.628635	2.20421e-09	1.25416e-08	0		-0.357054	0.27158	0.803603	0.815194	109	154	0
712	C1QA	0.653014	2.20493e-09	1.25416e-08	37	2	-0.226554	0.42646	0.724503	0.917944	109	154	0
3115	HLA-DPB1	1.09978	2.20994e-09	1.25465e-08	0		-0.531632	0.568143	1.19132	1.59245	109	154	0
11343	MGLL	-0.616418	2.24388e-09	1.27153e-08	0		0.358064	-0.258354	0.709599	0.849104	109	154	0
254887	ZDHHC23	-0.533328	2.28368e-09	1.29166e-08	0		0.292229	-0.241098	0.649718	0.703901	109	154	0
860	RUNX2	0.713959	2.32185e-09	1.31081e-08	0		-0.389339	0.32462	0.767745	1.02415	109	154	0
2217	FCGRT	-0.50114	2.55251e-09	1.43834e-08	0		-0.0725973	-0.573737	0.621626	0.653092	109	154	0
4752	NEK3	-0.523027	2.7437e-09	1.5432e-08	0		-0.0271327	-0.550159	0.71019	0.643306	109	154	0
130	ADH6	-0.730669	2.74964e-09	1.54368e-08	0		0.848768	0.1181	0.916771	0.97946	109	154	0
3491	CYR61	0.829373	2.83406e-09	1.58543e-08	70	8	-0.477584	0.351789	1.04431	1.11777	109	154	0
7128	TNFAIP3	0.611108	2.8345e-09	1.58543e-08	69	2	-0.321479	0.289629	0.709154	0.84695	109	154	0
6275	S100A4	0.792485	2.91855e-09	1.62943e-08	41	1	-0.401496	0.390989	0.900832	1.12672	109	154	0
1058	CENPA	0.630628	3.02941e-09	1.68821e-08	3	3	-0.258342	0.372287	0.813183	0.826587	109	154	0
90102	PHLDB2	0.824334	3.03938e-09	1.69066e-08	28	1	-0.519348	0.304986	0.955853	1.16519	109	154	0
5069	PAPPA	0.651794	3.11151e-09	1.7276e-08	83	2	-0.139576	0.512218	0.706026	0.939288	109	154	0
50506	DUOX2	-1.44735	3.13189e-09	1.73573e-08	0		1.68122	0.233867	1.62855	2.10284	109	154	0
93649	MYOCD	-0.520598	3.4011e-09	1.88149e-08	0		0.231377	-0.289221	0.716682	0.640378	109	154	0
29899	GPSM2	-0.572881	3.47021e-09	1.91621e-08	0		-0.0846444	-0.657525	0.761549	0.733837	109	154	0
1719	DHFR	0.597463	3.91202e-09	2.15232e-08	3	3	0.0258812	0.623344	0.754046	0.801272	109	154	0
3554	IL1R1	0.515696	3.91151e-09	2.15232e-08	5	1	-0.295409	0.220287	0.580879	0.725107	109	154	0
90411	MCFD2	0.709699	3.95723e-09	2.17325e-08	0		-0.430423	0.279276	0.935111	0.936805	109	154	0
23312	DMXL2	0.544621	4.10885e-09	2.24835e-08	0		-0.0753169	0.469304	0.572541	0.793353	109	154	0
7184	HSP90B1	0.551468	4.10516e-09	2.24835e-08	0		-0.124473	0.426995	0.658167	0.760316	109	154	0
11165	NUDT3	0.536163	4.19312e-09	2.28999e-08	0		-0.302611	0.233552	0.722801	0.681873	109	154	0
1479	CSTF3	0.669222	4.20008e-09	2.28999e-08	0		-0.173741	0.49548	0.833165	0.91559	109	154	0
58985	IL22RA1	-0.526926	4.32796e-09	2.35547e-08	0		0.0225336	-0.504392	0.646453	0.714213	109	154	0
55959	SULF2	0.658554	4.34015e-09	2.35786e-08	0		-0.735958	-0.0774041	0.952904	0.803934	109	154	0
1282	COL4A1	0.649072	4.39105e-09	2.38124e-08	41	1	-0.66627	-0.0171979	0.853164	0.85795	109	154	0
113130	CDCA5	0.505597	4.8567e-09	2.62905e-08	43	3	-0.172213	0.333383	0.558372	0.72284	109	154	0
10051	SMC4	0.569122	4.93467e-09	2.66648e-08	3	3	-0.225018	0.344104	0.773341	0.730566	109	154	0
7033	TFF3	-0.996378	5.17082e-09	2.78911e-08	0		0.585641	-0.410737	0.814289	1.60589	109	154	0
56987	BBX	0.60551	5.20164e-09	2.80074e-08	0		-0.292569	0.312941	0.838584	0.772143	109	154	0
54810	GIPC2	-0.662004	5.55599e-09	2.98622e-08	0		0.353109	-0.308895	0.766289	0.952489	109	154	0
718	C3	0.814033	5.6444e-09	3.02836e-08	16	1	-0.714154	0.0998787	1.02411	1.13448	109	154	0
29966	STRN3	0.610685	5.79587e-09	3.10413e-08	0		-0.317543	0.293142	0.800309	0.817211	109	154	0
2113	ETS1	0.661062	5.95546e-09	3.18396e-08	0		-0.391866	0.269196	0.842046	0.907269	109	154	0
6717	SRI	-0.68234	6.30444e-09	3.36459e-08	0		0.276364	-0.405976	0.832823	0.963936	109	154	0
51177	PLEKHO1	0.465511	6.65408e-09	3.54494e-08	79	1	-0.324208	0.141303	0.575919	0.632805	109	154	0
26509	MYOF	0.65867	7.17059e-09	3.81339e-08	0		-0.180186	0.478484	0.724324	0.979301	109	154	0
51768	TM7SF3	0.615722	7.30971e-09	3.88056e-08	0		-0.215744	0.399978	0.733306	0.881415	109	154	0
10733	PLK4	0.446946	7.35812e-09	3.89942e-08	0		-0.093145	0.353801	0.483892	0.647704	109	154	0
9521	EEF1E1	0.539291	7.38839e-09	3.90861e-08	0		-0.295982	0.24331	0.684204	0.73833	109	154	0
112399	EGLN3	0.726235	7.42738e-09	3.92239e-08	0		0.324194	1.05043	0.76437	1.10392	109	154	0
84034	EMILIN2	0.577628	7.54935e-09	3.97985e-08	0		-0.272253	0.305375	0.760887	0.777795	109	154	0
960	CD44	0.643068	7.93181e-09	4.1742e-08	0		-0.25077	0.392298	0.846572	0.875806	109	154	0
4756	NEO1	-0.567875	8.28369e-09	4.3489e-08	0		0.349082	-0.218793	0.676979	0.81264	109	154	0
57045	TWSG1	0.700285	8.29252e-09	4.3489e-08	0		-0.30692	0.393366	0.833007	1.01677	109	154	0
11010	GLIPR1	0.727257	8.87269e-09	4.64511e-08	0		-0.57019	0.157067	0.79685	1.09833	109	154	0
4046	LSP1	0.483974	9.26007e-09	4.83955e-08	75	2	-0.019781	0.464193	0.51107	0.721913	109	154	0
10019	SH2B3	0.713974	9.30016e-09	4.85212e-08	21	1	-0.294539	0.419435	0.962811	0.971213	109	154	0
2237	FEN1	0.547702	1.01526e-08	5.28774e-08	3	3	-0.250541	0.297161	0.782083	0.701538	109	154	0
10401	PIAS3	0.591853	1.05643e-08	5.49268e-08	0		-0.1985	0.393353	0.775105	0.816359	109	154	0
1513	CTSK	0.722798	1.06407e-08	5.52296e-08	17	1	-0.662496	0.0603018	0.899007	1.04044	109	154	0
28962	OSTM1	0.550386	1.06795e-08	5.5336e-08	0		-0.445684	0.104702	0.688735	0.775766	109	154	0
5264	PHYH	-0.555208	1.09005e-08	5.63845e-08	0		-0.0336729	-0.588881	0.655986	0.807221	109	154	0
7431	VIM	0.614835	1.09699e-08	5.66465e-08	79	1	-0.633876	-0.0190411	0.821263	0.84134	109	154	0
55258	THNSL2	-0.597434	1.13109e-08	5.8308e-08	0		0.0934092	-0.504025	0.702615	0.876782	109	154	0
23225	NUP210	0.761851	1.16183e-08	5.97909e-08	0		-0.360772	0.401078	1.05208	1.03514	109	154	0
6491	STIL	0.618407	1.18649e-08	6.09562e-08	132	3	-0.0298415	0.588566	0.647418	0.953265	109	154	0
972	CD74	0.814242	1.19092e-08	6.10803e-08	56	2	-0.180257	0.633985	0.868516	1.26288	109	154	0
148534	TMEM56	-0.519984	1.27239e-08	6.51479e-08	0		0.323186	-0.196797	0.682688	0.715026	109	154	0
51495	PTPLAD1	0.499953	1.31232e-08	6.70793e-08	0		-0.233377	0.266577	0.598173	0.722392	109	154	0
10917	BTNL3	-0.619043	1.32085e-08	6.74012e-08	0		0.626713	0.00767	0.688653	0.938634	109	154	0
5800	PTPRO	-1.09389	1.35094e-08	6.88206e-08	0		-0.137752	-1.23164	1.50315	1.52265	109	154	0
114991	ZNF618	0.62159	1.38326e-08	7.03488e-08	0		-0.175799	0.445791	0.987872	0.735639	109	154	0
3172	HNF4A	-0.582748	1.39145e-08	7.06464e-08	0		-0.0465077	-0.629256	0.763754	0.814511	109	154	0
1130	LYST	0.508603	1.46083e-08	7.40449e-08	21	1	-0.200566	0.308037	0.588434	0.751502	109	154	0
55215	FANCI	0.528361	1.46715e-08	7.4241e-08	43	3	-0.172602	0.355759	0.7304	0.70788	109	154	0
57561	ARRDC3	0.545718	1.47056e-08	7.42891e-08	104	8	-0.270183	0.275535	0.640687	0.806341	109	154	0
1164	CKS2	0.786259	1.47651e-08	7.44654e-08	0		-0.321038	0.465221	1.13584	1.0476	109	154	0
284422	LOC284422	-0.912176	1.50777e-08	7.59156e-08	0		0.438935	-0.47324	1.02954	1.40588	109	154	0
6469	SHH	-0.451293	1.51733e-08	7.62696e-08	0		0.115629	-0.335664	0.573598	0.628761	109	154	0
26127	FGFR1OP2	0.613801	1.567e-08	7.85716e-08	0		-0.376733	0.237068	0.767468	0.890151	109	154	0
430	ASCL2	-0.917149	1.56832e-08	7.85716e-08	76	4	-0.591752	-1.5089	1.1464	1.35444	109	154	0
83737	ITCH	-0.546762	1.70163e-08	8.51097e-08	25	6	-0.163968	-0.710731	0.620053	0.825689	109	154	0
1803	DPP4	1.03712	1.74348e-08	8.7059e-08	0		0.00934049	1.04646	1.24863	1.57192	109	154	0
10606	PAICS	0.533174	1.80274e-08	8.98699e-08	0		-0.202187	0.330986	0.732788	0.72686	109	154	0
415	ARSE	-0.634264	1.82941e-08	9.10491e-08	0		0.162448	-0.471816	0.874537	0.875942	109	154	0
10859	LILRB1	0.574475	1.84255e-08	9.14024e-08	0		-0.103209	0.471267	0.54316	0.924752	109	154	0
4644	MYO5A	0.492202	1.84031e-08	9.14024e-08	56	2	-0.19069	0.301512	0.502955	0.766847	109	154	0
65986	ZBTB10	-0.704803	1.8717e-08	9.26966e-08	141	0	-0.231119	-0.935921	0.9119	1.02073	109	154	0
10643	IGF2BP3	0.917197	1.91578e-08	9.45702e-08	0		0.255317	1.17251	1.19376	1.33914	109	154	0
79815	NIPAL2	-0.589134	1.91412e-08	9.45702e-08	0		0.183277	-0.405857	0.725532	0.867427	109	154	0
114294	LACTB	0.526276	1.93349e-08	9.5289e-08	0		-0.0884717	0.437804	0.65099	0.766694	109	154	0
84823	LMNB2	0.489286	2.08514e-08	1.02596e-07	3	3	-0.185994	0.303293	0.796927	0.561481	109	154	0
23327	NEDD4L	-0.683952	2.11806e-08	1.04046e-07	0		0.645515	-0.0384366	0.828687	1.02905	109	154	0
5358	PLS3	0.595623	2.14036e-08	1.04971e-07	17	1	-0.65309	-0.0574672	0.797904	0.8423	109	154	0
79682	MLF1IP	0.548911	2.26573e-08	1.1094e-07	3	3	-0.0720752	0.476836	0.821938	0.709431	109	154	0
1296	COL8A2	0.613215	2.3516e-08	1.14959e-07	17	1	-0.561563	0.0516518	0.664597	0.963155	109	154	0
84230	LRRC8C	0.694208	2.37078e-08	1.1571e-07	21	1	-0.449595	0.244614	0.968223	0.970779	109	154	0
8836	GGH	-0.6992	2.45779e-08	1.19763e-07	82	4	-0.15728	-0.856481	0.968261	0.985024	109	154	0
7083	TK1	0.557934	2.61819e-08	1.27374e-07	43	3	-0.0370253	0.520908	0.615669	0.870098	109	154	0
3685	ITGAV	0.474577	2.65799e-08	1.29102e-07	7	1	-0.367358	0.107219	0.580225	0.699979	109	154	0
56477	CCL28	-0.858823	2.68788e-08	1.30345e-07	0		1.0993	0.24048	1.13212	1.26466	109	154	0
5965	RECQL	0.571109	2.82243e-08	1.36651e-07	0		-0.352828	0.218281	0.74773	0.82891	109	154	0
1365	CLDN3	-0.823578	2.91258e-08	1.4079e-07	54	6	0.123955	-0.699624	0.833456	1.34938	109	154	0
50484	RRM2B	0.49884	2.96912e-08	1.43294e-07	0		-0.152216	0.346624	0.550067	0.776021	109	154	0
64430	C14orf135	0.570597	3.33548e-08	1.60719e-07	0		-0.121473	0.449123	0.588134	0.921018	109	154	0
5984	RFC4	0.560976	3.40388e-08	1.63754e-07	3	3	-0.376425	0.184551	0.828074	0.756071	109	154	0
4664	NAB1	0.518536	3.45431e-08	1.65917e-07	0		-0.203002	0.315534	0.701965	0.739902	109	154	0
54796	BNC2	0.563635	3.55679e-08	1.70568e-07	16	1	-0.457442	0.106192	0.770175	0.806728	109	154	0
5641	LGMN	0.564869	3.62097e-08	1.73097e-07	0		-0.12287	0.441998	0.613244	0.900187	109	154	0
7027	TFDP1	0.6409	3.6173e-08	1.73097e-07	0		-0.234124	0.406776	0.712284	1.02065	109	154	0
10346	TRIM22	0.696043	3.64558e-08	1.739e-07	18	7	-0.0823172	0.613726	0.820219	1.08929	109	154	0
54809	SAMD9	0.710531	3.64925e-08	1.739e-07	40	7	0.149588	0.860118	0.882051	1.08833	109	154	0
183	AGT	-0.628322	3.68655e-08	1.75184e-07	0		-0.080444	-0.708766	0.731453	0.983639	109	154	0
890	CCNA2	0.524345	3.68778e-08	1.75184e-07	3	3	-0.0643436	0.460001	0.852652	0.638541	109	154	0
64135	IFIH1	0.660309	3.72686e-08	1.76763e-07	40	7	0.00967496	0.669984	0.709079	1.06647	109	154	0
10687	PNMA2	0.691774	3.78254e-08	1.7863e-07	0		0.104828	0.796602	0.743854	1.11988	109	154	0
523	ATP6V1A	0.653464	3.78394e-08	1.7863e-07	0		-0.570488	0.0829766	0.972373	0.891379	109	154	0
57168	ASPHD2	0.595748	3.78137e-08	1.7863e-07	0		0.18197	0.777718	0.647307	0.95417	109	154	0
64167	ERAP2	1.04402	3.88344e-08	1.83042e-07	0		-0.328844	0.715178	1.49092	1.50032	109	154	0
11015	KDELR3	0.548185	4.21973e-08	1.98583e-07	0		0.0791194	0.627305	0.629222	0.861252	109	154	0
2908	NR3C1	0.617961	4.37649e-08	2.05322e-07	0		-0.286555	0.331405	0.71797	0.97544	109	154	0
57205	ATP10D	0.59688	4.37536e-08	2.05322e-07	21	1	-0.285129	0.311751	0.7472	0.910768	109	154	0
1200	TPP1	0.583205	4.48782e-08	2.10219e-07	0		-0.578464	0.00474176	0.836461	0.820995	109	154	0
7145	TNS1	0.722558	4.7769e-08	2.23414e-07	14	1	-0.94419	-0.221633	1.11225	0.977536	109	154	0
6424	SFRP4	0.973762	4.84802e-08	2.26391e-07	109	1	-1.41845	-0.444688	1.33649	1.45153	109	154	0
1647	GADD45A	0.624501	5.02835e-08	2.34089e-07	0		-0.360619	0.263882	0.812589	0.944315	109	154	0
22918	CD93	0.521776	5.02676e-08	2.34089e-07	11	1	-0.378517	0.14326	0.69479	0.768928	109	154	0
26579	MYEOV	0.561925	5.10658e-08	2.37242e-07	0		-0.0333724	0.528552	0.64685	0.891752	109	154	0
727936	GLT8D4	0.562313	5.11175e-08	2.37242e-07	0		-0.524599	0.0377142	0.728418	0.84717	109	154	0
3488	IGFBP5	0.776066	5.17589e-08	2.39851e-07	16	1	-0.880138	-0.104072	1.27706	0.989234	109	154	0
440145	C13orf37	0.467967	5.24921e-08	2.42876e-07	0		-0.319433	0.148535	0.716481	0.61598	109	154	0
9133	CCNB2	0.475701	5.33085e-08	2.46277e-07	3	3	-0.0332709	0.44243	0.669625	0.67277	109	154	0
80221	ACSF2	-0.559246	5.59722e-08	2.58189e-07	0		0.118915	-0.440331	0.786693	0.806253	109	154	0
6513	SLC2A1	0.755873	5.66521e-08	2.60927e-07	0		-0.33961	0.416263	0.834582	1.24057	109	154	0
79993	ELOVL7	0.701761	5.79381e-08	2.66445e-07	0		-0.0208912	0.68087	0.913744	1.07542	109	154	0
83715	ESPN	-0.41257	5.92267e-08	2.71957e-07	0		0.263856	-0.148714	0.529886	0.609808	109	154	0
4200	ME2	0.634994	5.9923e-08	2.74738e-07	0		-0.128866	0.506128	0.846648	0.957835	109	154	0
3988	LIPA	0.839305	6.18827e-08	2.83293e-07	0		-0.601066	0.238239	1.29262	1.1629	109	154	0
137492	VPS37A	0.565368	6.38866e-08	2.92026e-07	84	0	-0.130401	0.434966	0.721381	0.86915	109	154	0
5111	PCNA	0.767906	6.7077e-08	3.06146e-07	0		-0.408198	0.359708	1.13707	1.10016	109	154	0
131566	DCBLD2	0.946859	6.72296e-08	3.06381e-07	0		-0.565671	0.381188	0.990288	1.60106	109	154	0
1015	CDH17	-0.839269	6.80012e-08	3.09431e-07	0		-0.000403698	-0.839673	0.806869	1.44537	109	154	0
84960	KIAA1984	-0.955999	6.95491e-08	3.15999e-07	0		0.427809	-0.52819	1.24897	1.49222	109	154	0
3832	KIF11	0.694796	7.00347e-08	3.17728e-07	3	3	-0.141413	0.553384	0.989942	1.02085	109	154	0
6674	SPAG1	-0.657618	7.02647e-08	3.18295e-07	82	4	0.114821	-0.542797	0.958819	0.948293	109	154	0
79762	C1orf115	-0.684329	7.42246e-08	3.3573e-07	0		0.372042	-0.312287	0.940198	1.03131	109	154	0
874	CBR3	0.70925	7.48181e-08	3.3791e-07	0		0.0451856	0.754435	0.894328	1.11941	109	154	0
84376	HOOK3	0.440748	7.50358e-08	3.38388e-07	0		-0.404984	0.0357635	0.534063	0.684503	109	154	0
1577	CYP3A5	-0.712545	7.58437e-08	3.41249e-07	0		0.654726	-0.0578184	0.915247	1.11606	109	154	0
5962	RDX	0.679023	7.58957e-08	3.41249e-07	0		-0.523395	0.155628	0.804952	1.09819	109	154	0
11228	RASSF8	0.511052	7.63381e-08	3.42729e-07	21	1	-0.405935	0.105117	0.486109	0.867802	109	154	0
23347	SMCHD1	0.647039	7.94344e-08	3.56102e-07	0		-0.188341	0.458698	0.880979	0.981191	109	154	0
9448	MAP4K4	0.510448	8.21867e-08	3.67895e-07	0		-0.214534	0.295913	0.581008	0.827275	109	154	0
22795	NID2	0.526185	8.65091e-08	3.86671e-07	5	1	-0.335455	0.19073	0.666163	0.821129	109	154	0
5937	RBMS1	0.578335	8.69558e-08	3.88095e-07	0		-0.576731	0.00160431	0.87722	0.813104	109	154	0
51084	CRYL1	-0.492275	8.72812e-08	3.88973e-07	0		0.152681	-0.339594	0.72247	0.69994	109	154	0
149478	LOC149478	0.426557	8.87726e-08	3.95038e-07	70	8	-0.22867	0.197887	0.550062	0.647035	109	154	0
2202	EFEMP1	0.75975	8.96098e-08	3.98178e-07	9	1	-0.746365	0.013385	1.01237	1.18223	109	154	0
6503	SLA	0.485288	9.02847e-08	4.00589e-07	0		-0.139344	0.345944	0.582226	0.771713	109	154	0
81035	COLEC12	0.925733	9.15614e-08	4.05658e-07	16	1	-0.775623	0.15011	1.36607	1.36465	109	154	0
259266	ASPM	0.699876	9.68202e-08	4.2833e-07	3	3	-0.336443	0.363433	1.01409	1.03747	109	154	0
8553	BHLHE40	0.692707	9.86705e-08	4.35879e-07	0		-0.27943	0.413277	1.04047	1.00138	109	154	0
4501	MT1X	0.763537	1.00478e-07	4.43216e-07	124	0	0.265494	1.02903	1.02967	1.18849	109	154	0
2549	GAB1	-0.606391	1.02817e-07	4.52872e-07	0		0.00818976	-0.598201	0.935644	0.853195	109	154	0
64864	RFX7	0.447478	1.06863e-07	4.70011e-07	0		-0.211484	0.235995	0.522437	0.720048	109	154	0
57535	KIAA1324	-0.875111	1.07901e-07	4.73886e-07	98	5	0.961707	0.0865954	1.04673	1.44797	109	154	0
6337	SCNN1A	-0.706263	1.11283e-07	4.88034e-07	0		0.472126	-0.234137	0.717235	1.22155	109	154	0
10083	USH1C	-0.535114	1.1152e-07	4.88363e-07	0		0.11408	-0.421035	0.648504	0.863724	109	154	0
51514	DTL	0.508858	1.11976e-07	4.89652e-07	67	3	-0.0904502	0.418408	0.718941	0.757278	109	154	0
84707	BEX2	-0.531558	1.13669e-07	4.96339e-07	0		0.157308	-0.37425	0.852027	0.719326	109	154	0
25943	C20orf194	0.608663	1.14178e-07	4.97048e-07	16	1	-0.52195	0.0867121	1.02551	0.790406	109	154	0
3775	KCNK1	0.518445	1.14324e-07	4.97048e-07	0		0.32175	0.840196	0.685582	0.803601	109	154	0
7326	UBE2G1	0.519447	1.14076e-07	4.97048e-07	0		-0.252795	0.266652	0.74491	0.767911	109	154	0
116984	ARAP2	0.459742	1.16541e-07	5.0596e-07	0		0.0404035	0.500145	0.54052	0.743236	109	154	0
715	C1R	0.673208	1.18501e-07	5.13731e-07	16	1	-0.633302	0.0399054	1.04551	0.957714	109	154	0
26524	LATS2	0.697681	1.18672e-07	5.13734e-07	7	1	-0.656218	0.0414631	0.880904	1.12701	109	154	0
11074	TRIM31	-0.74433	1.21116e-07	5.23568e-07	0		0.574369	-0.169961	1.04048	1.14689	109	154	0
84419	C15orf48	-0.73303	1.23537e-07	5.33269e-07	0		0.847539	0.114509	0.899464	1.203	109	154	0
8487	SIP1	0.675088	1.24352e-07	5.36023e-07	0		-0.0958455	0.579243	0.774294	1.13204	109	154	0
9221	NOLC1	0.526004	1.29243e-07	5.56314e-07	0		-0.302966	0.223038	0.737289	0.795988	109	154	0
8406	SRPX	0.573345	1.38429e-07	5.95009e-07	16	1	-0.370235	0.20311	0.860781	0.837808	109	154	0
83959	SLC4A11	0.623001	1.40999e-07	6.05198e-07	0		0.155535	0.778536	0.734791	1.03765	109	154	0
158471	PRUNE2	-0.642199	1.42771e-07	6.1107e-07	0		0.187583	-0.454616	0.878825	1.00431	109	154	0
1634	DCN	0.849272	1.42573e-07	6.1107e-07	7	1	-0.997336	-0.148064	1.25285	1.28391	109	154	0
57616	TSHZ3	0.408212	1.44423e-07	6.17265e-07	11	1	-0.290291	0.117921	0.523057	0.63559	109	154	0
3703	STT3A	0.568034	1.45205e-07	6.19734e-07	0		-0.187566	0.380468	0.92334	0.777169	109	154	0
11167	FSTL1	0.578114	1.46014e-07	6.22307e-07	7	1	-0.664615	-0.0865003	0.787775	0.901842	109	154	0
125228	C18orf19	0.513955	1.46879e-07	6.25114e-07	0		-0.142917	0.371037	0.73548	0.772432	109	154	0
57515	SERINC1	0.467021	1.48293e-07	6.30244e-07	0		-0.436658	0.0303632	0.692485	0.678893	109	154	0
54103	PION	0.580688	1.49265e-07	6.33486e-07	0		-0.299381	0.281307	0.636572	0.989501	109	154	0
211	ALAS1	0.517428	1.51674e-07	6.41082e-07	0		-0.0760039	0.441424	0.715098	0.796228	109	154	0
7056	THBD	0.525403	1.51497e-07	6.41082e-07	0		-0.326547	0.198856	0.730326	0.806774	109	154	0
84669	USP32	0.562375	1.5169e-07	6.41082e-07	0		-0.405334	0.157042	0.977056	0.714817	109	154	0
6594	SMARCA1	0.585725	1.53159e-07	6.46387e-07	7	1	-0.559554	0.026171	0.791191	0.921296	109	154	0
56255	TMX4	0.448208	1.63021e-07	6.87047e-07	0		-0.376163	0.0720456	0.552444	0.72265	109	154	0
9771	RAPGEF5	-0.50713	1.65356e-07	6.95921e-07	0		0.0540109	-0.453119	0.580246	0.849972	109	154	0
83468	GLT8D2	0.65908	1.70941e-07	7.18425e-07	17	1	-0.529231	0.129849	0.840136	1.0788	109	154	0
6817	SULT1A1	-0.680443	1.75961e-07	7.38499e-07	0		0.3519	-0.328543	0.899206	1.09917	109	154	0
115677	NOSTRIN	-0.550408	1.76269e-07	7.38769e-07	0		0.48169	-0.0687179	0.709479	0.889203	109	154	0
6636	SNRPF	0.59553	1.79951e-07	7.53155e-07	0		-0.310673	0.284857	0.925074	0.865242	109	154	0
3838	KPNA2	0.49214	1.80751e-07	7.54419e-07	3	3	-0.260896	0.231244	0.743927	0.718903	109	154	0
4600	MX2	0.535401	1.80702e-07	7.54419e-07	40	7	-0.203927	0.331474	0.699547	0.859186	109	154	0
84733	CBX2	0.430935	1.82815e-07	7.61981e-07	0		-0.18327	0.247665	0.51988	0.702425	109	154	0
255488	RNF144B	0.617503	1.85791e-07	7.72637e-07	0		-0.212255	0.405248	0.851501	0.974741	109	154	0
7112	TMPO	0.544736	1.85882e-07	7.72637e-07	0		-0.128945	0.415791	0.673727	0.897595	109	154	0
3014	H2AFX	0.453113	1.92429e-07	7.98752e-07	43	3	-0.137638	0.315475	0.665719	0.672495	109	154	0
91	ACVR1B	-0.446155	1.93977e-07	8.04073e-07	0		0.0653871	-0.380768	0.652989	0.663068	109	154	0
79789	CLMN	-0.529438	1.9643e-07	8.13129e-07	0		0.352542	-0.176896	0.709233	0.84283	109	154	0
10140	TOB1	-0.814036	1.98325e-07	8.19851e-07	0		0.31955	-0.494486	1.08789	1.32544	109	154	0
5163	PDK1	0.513143	1.99698e-07	8.24401e-07	0		-0.053328	0.459815	0.709772	0.802103	109	154	0
22874	PLEKHA6	-0.577539	2.12008e-07	8.74028e-07	0		0.201228	-0.37631	0.715867	0.961093	109	154	0
4094	MAF	0.737648	2.12612e-07	8.75324e-07	9	1	-0.451322	0.286326	1.02204	1.18034	109	154	0
6782	HSPA13	0.510492	2.14404e-07	8.81502e-07	0		-0.316611	0.193881	0.665183	0.825465	109	154	0
240	ALOX5	0.632776	2.23716e-07	9.1854e-07	0		0.0287341	0.66151	0.998224	0.925613	109	154	0
55328	RNLS	-0.565398	2.2754e-07	9.32978e-07	0		0.152259	-0.413139	0.769516	0.904798	109	154	0
6296	ACSM3	-0.819911	2.29162e-07	9.38356e-07	0		0.535684	-0.284227	1.00443	1.39562	109	154	0
7052	TGM2	0.520281	2.3038e-07	9.42068e-07	0		-0.330004	0.190276	0.658401	0.85683	109	154	0
7057	THBS1	0.879341	2.48647e-07	1.01539e-06	7	1	-0.859265	0.0200769	1.32334	1.36038	109	154	0
51715	RAB23	0.435588	2.49092e-07	1.01584e-06	0		-0.345374	0.0902146	0.666867	0.635636	109	154	0
1820	ARID3A	-0.458278	2.52842e-07	1.02974e-06	141	0	-0.147087	-0.605366	0.674154	0.693153	109	154	0
9918	NCAPD2	0.398381	2.5816e-07	1.04999e-06	3	3	-0.180165	0.218216	0.628431	0.561198	109	154	0
25816	TNFAIP8	0.433313	2.66168e-07	1.08111e-06	0		0.0438347	0.477148	0.614646	0.668667	109	154	0
10581	IFITM2	0.535513	2.67826e-07	1.08638e-06	0		-0.368044	0.167469	0.643209	0.90906	109	154	0
10892	MALT1	0.510505	2.70308e-07	1.09498e-06	0		-0.188934	0.321571	0.705365	0.813122	109	154	0
83937	RASSF4	0.489765	2.84748e-07	1.15194e-06	56	2	-0.289039	0.200726	0.594327	0.825952	109	154	0
79624	C6orf211	0.517524	2.85903e-07	1.15506e-06	0		-0.271567	0.245957	0.682929	0.846971	109	154	0
5660	PSAP	0.458699	2.87907e-07	1.16161e-06	0		-0.349377	0.109322	0.726218	0.662659	109	154	0
25791	NGEF	-0.638308	2.89767e-07	1.16755e-06	144	0	0.169018	-0.469291	0.706982	1.12622	109	154	0
4189	DNAJB9	0.586098	2.92706e-07	1.17783e-06	0		-0.232908	0.35319	0.720938	0.996394	109	154	0
4602	MYB	-0.558162	2.93279e-07	1.17857e-06	0		0.21917	-0.338992	0.767175	0.901674	109	154	0
1028	CDKN1C	0.486927	3.00466e-07	1.20444e-06	0		-0.427627	0.0592998	0.650858	0.790678	109	154	0
6747	SSR3	0.599953	3.00514e-07	1.20444e-06	0		-0.310327	0.289627	0.805099	0.986257	109	154	0
79892	C10orf119	0.427255	3.0266e-07	1.21144e-06	0		-0.205728	0.221527	0.607005	0.663194	109	154	0
1284	COL4A2	0.581272	3.0591e-07	1.2221e-06	41	1	-0.687377	-0.106104	0.85878	0.90591	109	154	0
9595	CYTIP	0.541505	3.0613e-07	1.2221e-06	75	2	0.0480945	0.5896	0.746936	0.873689	109	154	0
5159	PDGFRB	0.798824	3.12009e-07	1.2436e-06	7	1	-0.826895	-0.0280708	1.18609	1.26124	109	154	0
5570	PKIB	-0.877069	3.12337e-07	1.2436e-06	0		1.08447	0.207404	1.43822	1.2906	109	154	0
4173	MCM4	0.526678	3.17427e-07	1.2622e-06	43	3	-0.079466	0.447212	0.768853	0.823262	109	154	0
10730	YME1L1	0.502812	3.18845e-07	1.26617e-06	0		-0.283203	0.219609	0.747753	0.773996	109	154	0
7094	TLN1	0.46063	3.28873e-07	1.30429e-06	41	1	-0.471593	-0.0109632	0.775847	0.634657	109	154	0
219988	PATL1	0.466448	3.29689e-07	1.30581e-06	0		-0.265353	0.201095	0.736471	0.683646	109	154	0
22876	INPP5F	0.460538	3.37934e-07	1.33642e-06	0		-0.280174	0.180364	0.540175	0.789448	109	154	0
4925	NUCB2	0.621334	3.38302e-07	1.33642e-06	0		-0.0207647	0.600569	0.823556	1.0362	109	154	0
2065	ERBB3	-0.537024	3.39534e-07	1.33955e-06	0		0.386213	-0.150811	0.82378	0.817183	109	154	0
56034	PDGFC	0.554788	3.5035e-07	1.38042e-06	0		-0.459424	0.0953638	0.71187	0.93428	109	154	0
5121	PCP4	-0.550968	3.52056e-07	1.38533e-06	0		0.213094	-0.337873	1.11464	0.580045	109	154	0
4683	NBN	0.594008	3.80024e-07	1.49228e-06	0		-0.205377	0.388632	0.815361	0.979039	109	154	0
634	CEACAM1	-0.692177	3.8022e-07	1.49228e-06	0		0.422396	-0.269782	1.03665	1.09499	109	154	0
1809	DPYSL3	0.677335	3.83496e-07	1.50318e-06	16	1	-0.799364	-0.122029	0.989783	1.08723	109	154	0
23250	ATP11A	0.559211	3.8568e-07	1.50979e-06	0		-0.5463	0.012911	0.906075	0.825505	109	154	0
7162	TPBG	0.458694	3.8626e-07	1.51011e-06	0		-0.0142762	0.444417	0.709036	0.690265	109	154	0
10614	HEXIM1	0.574482	3.9089e-07	1.52623e-06	0		-0.246443	0.328039	0.728744	0.979937	109	154	0
4071	TM4SF1	0.758235	3.93097e-07	1.5309e-06	0		-0.520099	0.238136	1.02405	1.27499	109	154	0
7046	TGFBR1	0.530915	3.92697e-07	1.5309e-06	0		-0.413032	0.117883	0.787541	0.833841	109	154	0
10135	NAMPT	0.642576	4.06084e-07	1.57945e-06	0		-0.358416	0.284159	0.979894	1.0055	109	154	0
55132	LARP1B	0.510469	4.18519e-07	1.62572e-06	0		0.0339814	0.544451	0.653364	0.864708	109	154	0
23022	PALLD	0.526503	4.20859e-07	1.63272e-06	9	1	-0.460535	0.0659679	0.776674	0.833093	109	154	0
4069	LYZ	1.22367	4.23802e-07	1.64203e-06	0		0.183431	1.4071	2.02964	1.83728	109	154	0
102	ADAM10	0.526146	4.24687e-07	1.64335e-06	0		-0.189745	0.336401	0.879366	0.757133	109	154	0
25932	CLIC4	0.576679	4.39574e-07	1.69879e-06	17	1	-0.532415	0.0442644	0.891393	0.893259	109	154	0
474343_54466	NA	-0.408824	4.41215e-07	1.70296e-06	0		-0.0234236	-0.432247	0.571261	0.653188	109	154	0
55789	DEPDC1B	0.484051	4.45143e-07	1.71593e-06	3	3	-0.101816	0.382235	0.630525	0.813757	109	154	0
23303	KIF13B	-0.540279	4.88293e-07	1.87674e-06	0		0.414067	-0.126212	0.601834	0.97004	109	154	0
55790	CSGALNACT1	0.544339	4.88722e-07	1.87674e-06	0		-0.325376	0.218963	0.655588	0.955092	109	154	0
79101	TAF1D	0.432392	4.87823e-07	1.87674e-06	0		-0.226176	0.206216	0.622586	0.688422	109	154	0
22911	WDR47	0.464098	4.94544e-07	1.89669e-06	0		-0.262068	0.20203	0.673118	0.741847	109	154	0
80139	ZNF703	-0.562506	5.33937e-07	2.04518e-06	0		0.058416	-0.50409	0.688885	0.988068	109	154	0
4217	MAP3K5	0.455872	5.44256e-07	2.08207e-06	0		0.0811559	0.537028	0.652445	0.737648	109	154	0
9023	CH25H	-0.484651	5.59479e-07	2.13761e-06	71	0	0.0891199	-0.395531	0.744911	0.756314	109	154	0
55706	TMEM48	0.474083	5.71497e-07	2.18077e-06	3	3	-0.102861	0.371222	0.721375	0.744453	109	154	0
6282	S100A11	0.493506	5.88491e-07	2.24279e-06	0		-0.263032	0.230474	0.700713	0.811724	109	154	0
983	CDC2	0.534049	6.11323e-07	2.32687e-06	3	3	-0.227492	0.306557	0.875834	0.805483	109	154	0
58476	TP53INP2	-0.41621	6.13928e-07	2.33385e-06	0		0.144806	-0.271404	0.664258	0.625421	109	154	0
10615	SPAG5	0.391024	6.43817e-07	2.4444e-06	43	3	-0.0325033	0.35852	0.576813	0.617832	109	154	0
127544	RNF19B	0.663485	6.57659e-07	2.49383e-06	0		-0.0440878	0.619398	0.850131	1.16916	109	154	0
1266	CNN3	0.664668	6.6023e-07	2.49732e-06	7	1	-0.607086	0.0575821	1.05442	1.04872	109	154	0
4211	MEIS1	0.526881	6.59958e-07	2.49732e-06	14	1	-0.673339	-0.146458	0.79757	0.845971	109	154	0
7804	LRP8	0.463384	6.63008e-07	2.5047e-06	0		-0.138106	0.325277	0.593918	0.800224	109	154	0
285381	DPH3	0.498193	6.84428e-07	2.58239e-06	0		-0.320438	0.177755	0.835087	0.739413	109	154	0
891	CCNB1	0.6953	7.12937e-07	2.68661e-06	43	3	-0.172635	0.522665	1.00875	1.16718	109	154	0
2146	EZH2	0.473439	7.32486e-07	2.75684e-06	43	3	-0.145976	0.327463	0.714281	0.760646	109	154	0
1984	EIF5A	0.895226	7.45378e-07	2.80188e-06	0		-0.310981	0.584245	1.56691	1.32797	109	154	0
54890	ALKBH5	0.455478	7.50579e-07	2.81793e-06	0		-0.0705535	0.384925	0.636581	0.762062	109	154	0
5284	PIGR	-1.09124	7.79188e-07	2.92171e-06	0		1.58745	0.496207	1.32436	2.00054	109	154	0
57801	HES4	0.451966	7.96806e-07	2.98408e-06	0		-0.090038	0.361928	0.683124	0.72645	109	154	0
256714	MAP7D2	-0.57205	8.02963e-07	3.00342e-06	0		0.369316	-0.202735	1.19842	0.625962	109	154	0
56681	SAR1A	0.455298	8.09751e-07	3.02507e-06	0		-0.261298	0.194	0.746382	0.691801	109	154	0
622	BDH1	-0.461514	8.19257e-07	3.05464e-06	0		0.227865	-0.233649	0.647007	0.776312	109	154	0
7283	TUBG1	0.513936	8.19685e-07	3.05464e-06	0		-0.234354	0.279582	0.871727	0.768128	109	154	0
51000	SLC35B3	-0.440413	8.24312e-07	3.0681e-06	0		0.211066	-0.229347	0.686084	0.693823	109	154	0
55839	CENPN	0.495867	8.32778e-07	3.09581e-06	67	3	-0.089542	0.406325	0.837929	0.742169	109	154	0
23380	SRGAP2	0.575472	8.71587e-07	3.2361e-06	0		-0.445925	0.129547	0.886852	0.937021	109	154	0
2295	FOXF2	-0.463344	8.80012e-07	3.26338e-06	71	0	0.113838	-0.349506	0.646981	0.784825	109	154	0
9672	SDC3	0.497907	8.95892e-07	3.3182e-06	0		-0.256578	0.24133	0.625149	0.886779	109	154	0
80018	C12orf30	0.525535	8.98451e-07	3.32361e-06	0		-0.214374	0.311161	0.656397	0.941032	109	154	0
27134	TJP3	-0.437359	9.18337e-07	3.39302e-06	0		0.35177	-0.0855895	0.595905	0.747487	109	154	0
1033	CDKN3	0.501784	9.53812e-07	3.5198e-06	0		-0.0986177	0.403166	0.726295	0.844544	109	154	0
5787	PTPRB	-0.452344	9.57393e-07	3.52871e-06	0		0.0252427	-0.427102	0.589919	0.791856	109	154	0
378	ARF4	0.481532	9.69072e-07	3.56741e-06	0		-0.228255	0.253278	0.774175	0.75758	109	154	0
6744	SSFA2	0.456969	9.84363e-07	3.61491e-06	0		-0.122692	0.334276	0.640442	0.777414	109	154	0
7775	ZNF232	0.49373	9.83703e-07	3.61491e-06	0		-0.00579252	0.487937	0.74693	0.811425	109	154	0
27250	PDCD4	-0.568804	9.97469e-07	3.6586e-06	0		0.394627	-0.174177	0.985392	0.85441	109	154	0
84930	MASTL	0.468801	1.00486e-06	3.68125e-06	0		-0.083193	0.385608	0.67746	0.788229	109	154	0
27244	SESN1	-0.424608	1.05083e-06	3.84501e-06	0		-0.127943	-0.552551	0.724668	0.631211	109	154	0
864	RUNX3	0.692774	1.05625e-06	3.85549e-06	0		-0.173408	0.519366	1.03817	1.17249	109	154	0
9839	ZEB2	0.620696	1.05624e-06	3.85549e-06	9	1	-0.433618	0.187078	0.956089	1.02892	109	154	0
114882	OSBPL8	0.484365	1.10688e-06	4.03546e-06	0		-0.37915	0.105215	0.653872	0.84826	109	154	0
1052	CEBPD	0.415347	1.13028e-06	4.1158e-06	7	1	-0.171972	0.243375	0.627673	0.67855	109	154	0
153830	RNF145	0.443545	1.13671e-06	4.13422e-06	0		0.00915553	0.4527	0.677656	0.72516	109	154	0
157285	PRAGMIN	0.437583	1.1389e-06	4.13723e-06	0		0.00425563	0.441839	0.620133	0.744715	109	154	0
94240	EPSTI1	0.710862	1.15573e-06	4.19334e-06	0		-0.475089	0.235773	0.983124	1.25962	109	154	0
10492	SYNCRIP	0.490313	1.16893e-06	4.23613e-06	0		-0.140412	0.349901	0.70186	0.839797	109	154	0
2926	GRSF1	0.427542	1.18637e-06	4.2942e-06	0		-0.0635208	0.364022	0.56911	0.74866	109	154	0
23175	LPIN1	0.493515	1.19584e-06	4.32333e-06	0		0.0517048	0.54522	0.771908	0.805634	109	154	0
25984	KRT23	-0.672838	1.20802e-06	4.36212e-06	0		-0.231903	-0.904741	1.40219	0.80448	109	154	0
5208	PFKFB2	-0.531884	1.23184e-06	4.44284e-06	0		0.27957	-0.252314	0.726715	0.938836	109	154	0
79966	SCD5	0.600778	1.26664e-06	4.56293e-06	0		-0.266579	0.334199	0.793533	1.08356	109	154	0
5349	FXYD3	-0.573851	1.28028e-06	4.60656e-06	0		0.474088	-0.0997626	0.741034	1.04208	109	154	0
50861	STMN3	0.527153	1.28213e-06	4.60774e-06	0		-0.428337	0.0988166	0.8148	0.875685	109	154	0
23199	KIAA0182	-0.396888	1.28988e-06	4.63011e-06	0		-0.0138805	-0.410769	0.646509	0.618808	109	154	0
7429	VIL1	-0.672002	1.3134e-06	4.70895e-06	0		-0.122751	-0.794753	0.875365	1.22634	109	154	0
1510	CTSE	1.23634	1.3473e-06	4.81908e-06	126	5	1.4918	2.72814	1.63329	2.27572	109	154	0
6383	SDC2	0.685718	1.34635e-06	4.81908e-06	7	1	-0.860234	-0.174516	1.02177	1.18279	109	154	0
5326	PLAGL2	-0.421371	1.34902e-06	4.81953e-06	82	4	-0.175669	-0.59704	0.72297	0.636457	109	154	0
7026	NR2F2	0.541641	1.36715e-06	4.87852e-06	0		-0.437266	0.104376	0.822526	0.914973	109	154	0
23310	NCAPD3	0.413057	1.39989e-06	4.98948e-06	0		-0.184384	0.228673	0.552018	0.727444	109	154	0
9341	VAMP3	0.489458	1.4613e-06	5.20224e-06	0		-0.324042	0.165416	0.888716	0.716173	109	154	0
10170	DHRS9	-0.898406	1.48572e-06	5.28295e-06	0		1.43666	0.53825	1.31521	1.58589	109	154	0
1040	CDS1	-0.491182	1.48822e-06	5.28564e-06	0		0.349371	-0.141811	0.693481	0.860618	109	154	0
9735	KNTC1	0.389179	1.52141e-06	5.39716e-06	0		-0.11581	0.273369	0.611477	0.629282	109	154	0
79899	PRR5L	-0.471355	1.54832e-06	5.48622e-06	0		0.156169	-0.315186	0.648419	0.835071	109	154	0
10384	BTN3A3	0.574457	1.55759e-06	5.51259e-06	18	7	-0.068821	0.505636	0.876674	0.979977	109	154	0
259230	SGMS1	0.570837	1.57298e-06	5.56055e-06	0		0.057594	0.628431	0.876759	0.970577	109	154	0
55093	WDYHV1	0.395128	1.63995e-06	5.79052e-06	0		-0.221654	0.173474	0.578152	0.671369	109	154	0
51193	ZNF639	0.466682	1.71086e-06	6.03386e-06	0		-0.221883	0.244799	0.67164	0.814878	109	154	0
2589	GALNT1	0.581452	1.73049e-06	6.09601e-06	0		-0.17188	0.409572	0.864118	1.0142	109	154	0
10160	FARP1	-0.572144	1.73413e-06	6.10172e-06	0		-0.375529	-0.947674	0.854804	0.99454	109	154	0
134430	WDR36	0.484301	1.74455e-06	6.13127e-06	0		-0.352889	0.131412	0.806238	0.777907	109	154	0
147495	APCDD1	-0.790293	1.75074e-06	6.13874e-06	0		-0.291737	-1.08203	1.37939	1.25629	109	154	0
3426	CFI	0.593554	1.75056e-06	6.13874e-06	0		-0.212216	0.381338	0.90713	1.02184	109	154	0
55359	STYK1	-0.533052	1.79275e-06	6.27878e-06	125	5	0.947287	0.414235	0.874863	0.87351	109	154	0
221395	GPR116	0.60041	1.84434e-06	6.45199e-06	11	1	-0.436858	0.163552	0.880562	1.06044	109	154	0
222236	NAPEPLD	-0.5526	1.87536e-06	6.55294e-06	0		0.453928	-0.0986725	0.752648	1.00522	109	154	0
51	ACOX1	-0.51564	1.91081e-06	6.6691e-06	0		0.00484881	-0.510792	0.791119	0.884041	109	154	0
51397	COMMD10	0.423114	1.9224e-06	6.70181e-06	0		-0.168559	0.254556	0.545545	0.772606	109	154	0
23075	SWAP70	0.538151	1.98164e-06	6.90038e-06	0		-0.293325	0.244826	0.853953	0.90932	109	154	0
7412	VCAM1	0.640286	2.02914e-06	7.05768e-06	7	1	-0.491426	0.14886	0.959644	1.1292	109	154	0
4172	MCM3	0.59761	2.04421e-06	7.10192e-06	3	3	-0.250087	0.347523	1.05985	0.937304	109	154	0
5356	PLRG1	0.459981	2.06382e-06	7.16184e-06	0		-0.26343	0.196551	0.668429	0.808902	109	154	0
64949	MRPS26	0.332828	2.08229e-06	7.21766e-06	97	0	-0.153376	0.179452	0.503884	0.551269	109	154	0
9655	SOCS5	0.429034	2.15448e-06	7.45932e-06	0		-0.307294	0.12174	0.581853	0.775386	109	154	0
29091	STXBP6	-0.55341	2.21522e-06	7.66087e-06	0		0.357012	-0.196398	0.776533	1.0054	109	154	0
1295	COL8A1	0.504664	2.28163e-06	7.88129e-06	17	1	-0.515229	-0.0105649	0.731566	0.900678	109	154	0
8243	SMC1A	0.456835	2.28417e-06	7.88129e-06	81	0	-0.317743	0.139092	0.695467	0.789634	109	154	0
51249	TMEM69	0.449718	2.29344e-06	7.90428e-06	0		-0.133631	0.316088	0.631756	0.807537	109	154	0
51199	NIN	0.491983	2.29851e-06	7.91272e-06	0		-0.135055	0.356928	0.645613	0.91321	109	154	0
5608	MAP2K6	-0.540265	2.34147e-06	8.05146e-06	0		0.32673	-0.213534	0.706218	1.01074	109	154	0
113246	C12orf57	0.445138	2.34605e-06	8.05807e-06	0		0.0276289	0.472767	0.679338	0.768152	109	154	0
8997	KALRN	-0.449492	2.38251e-06	8.174e-06	0		0.27221	-0.177282	0.598303	0.826767	109	154	0
57534	MIB1	0.463476	2.43417e-06	8.3418e-06	0		-0.12389	0.339585	0.675457	0.823817	109	154	0
79701	C17orf101	0.404528	2.49918e-06	8.55487e-06	0		-0.0838718	0.320656	0.660253	0.66637	109	154	0
7298	TYMS	0.534441	2.55712e-06	8.74332e-06	0		0.260843	0.795284	0.902451	0.882776	109	154	0
11215	AKAP11	-0.392808	2.5797e-06	8.77098e-06	0		-0.0142743	-0.407083	0.633499	0.651716	109	154	0
27131	SNX5	0.448159	2.57745e-06	8.77098e-06	0		-0.227885	0.220275	0.661201	0.792943	109	154	0
4089	SMAD4	0.489139	2.57127e-06	8.77098e-06	0		-0.289988	0.199151	0.728822	0.866863	109	154	0
58495	OVOL2	-0.485242	2.57277e-06	8.77098e-06	0		0.352916	-0.132326	0.718133	0.862391	109	154	0
9358	ITGBL1	0.542721	2.5773e-06	8.77098e-06	0		-0.497539	0.0451825	0.665986	1.04214	109	154	0
64236	PDLIM2	0.499755	2.74956e-06	9.33802e-06	41	1	-0.301129	0.198626	0.604238	0.963279	109	154	0
6059	ABCE1	0.456438	2.90821e-06	9.86575e-06	0		-0.274729	0.181709	0.668177	0.818807	109	154	0
23234	DNAJC9	0.532114	2.99851e-06	1.01607e-05	0		-0.19589	0.336224	0.90727	0.883884	109	154	0
9825	SPATA2	-0.434452	3.15181e-06	1.06682e-05	54	6	-0.0334215	-0.467873	0.648533	0.773344	109	154	0
5901	RAN	0.496673	3.15899e-06	1.06806e-05	0		-0.153021	0.343652	0.648035	0.943176	109	154	0
5230	PGK1	0.586773	3.17751e-06	1.07312e-05	0		-0.390916	0.195856	0.960237	1.013	109	154	0
5918	RARRES1	0.726294	3.18564e-06	1.07466e-05	0		0.130106	0.8564	1.13867	1.29719	109	154	0
10592	SMC2	0.521389	3.20041e-06	1.07845e-05	43	3	-0.183635	0.337753	0.88797	0.870286	109	154	0
54509	RHOF	0.571094	3.27814e-06	1.10341e-05	0		0.150647	0.721742	0.742084	1.09628	109	154	0
58528	RRAGD	0.467414	3.52687e-06	1.18581e-05	0		-0.289986	0.177428	0.691948	0.847136	109	154	0
961	CD47	0.509303	3.5404e-06	1.18904e-05	0		-0.386017	0.123286	0.741972	0.935402	109	154	0
414	ARSD	-0.52564	3.56268e-06	1.1952e-05	0		0.364973	-0.160668	0.896656	0.884682	109	154	0
5734	PTGER4	-0.497137	3.57498e-06	1.198e-05	0		0.48938	-0.00775722	0.717181	0.916256	109	154	0
4907	NT5E	0.71184	3.58919e-06	1.20143e-05	0		0.0624379	0.774277	0.981655	1.35701	109	154	0
10360	NPM3	0.614112	3.60237e-06	1.20451e-05	0		-0.264844	0.349268	0.985877	1.08534	109	154	0
50999	TMED5	0.445738	3.61072e-06	1.20597e-05	0		-0.0910214	0.354717	0.660718	0.805773	109	154	0
8880	FUBP1	0.659204	3.68541e-06	1.22955e-05	0		-0.351664	0.30754	1.01167	1.19919	109	154	0
994	CDC25B	0.46461	3.70818e-06	1.23579e-05	97	0	-0.288835	0.175775	0.78304	0.783999	109	154	0
11163	NUDT4	-0.55604	3.73044e-06	1.24184e-05	0		-0.121009	-0.67705	0.79269	1.03938	109	154	0
5782	PTPN12	0.52601	3.74558e-06	1.24551e-05	0		-0.462945	0.0630646	0.857766	0.916162	109	154	0
8323	FZD6	0.447215	3.75341e-06	1.24674e-05	0		-0.282113	0.165103	0.642439	0.822473	109	154	0
10979	FERMT2	0.547106	3.7907e-06	1.25775e-05	9	1	-0.563048	-0.0159422	0.887386	0.959182	109	154	0
10544	PROCR	0.499123	3.8569e-06	1.27831e-05	0		-0.286452	0.212671	0.722129	0.92386	109	154	0
23471	TRAM1	0.545404	3.8656e-06	1.27979e-05	0		-0.380689	0.164715	0.981606	0.888264	109	154	0
10116	FEM1B	0.47647	3.90454e-06	1.29127e-05	0		-0.316257	0.160214	0.859789	0.766883	109	154	0
29028	ATAD2	0.541148	4.00067e-06	1.32162e-05	0		-0.269834	0.271314	0.874254	0.954364	109	154	0
55277	FGGY	-0.499636	4.00942e-06	1.32307e-05	0		0.131808	-0.367829	1.07155	0.646812	109	154	0
59	ACTA2	0.515043	4.06015e-06	1.33834e-05	9	1	-0.687221	-0.172177	0.889808	0.867086	109	154	0
51315	KRCC1	-0.504512	4.22633e-06	1.39161e-05	0		0.127796	-0.376716	0.719197	0.946244	109	154	0
51365	PLA1A	0.54436	4.23697e-06	1.39208e-05	0		-0.294236	0.250124	0.589828	1.10945	109	154	0
953	ENTPD1	0.490339	4.23521e-06	1.39208e-05	7	1	-0.406435	0.0839035	0.865886	0.811641	109	154	0
401152	C4orf3	0.39494	4.34735e-06	1.4268e-05	0		-0.157391	0.237549	0.569934	0.72455	109	154	0
5166	PDK4	-0.615676	4.35446e-06	1.42758e-05	9	1	0.201553	-0.414123	0.998264	1.09768	109	154	0
4680	CEACAM6	-0.67423	4.35951e-06	1.42769e-05	0		-0.147636	-0.821866	0.817983	1.35166	109	154	0
4921	DDR2	0.394778	4.38146e-06	1.43333e-05	52	1	-0.47791	-0.0831314	0.718691	0.624173	109	154	0
3320	HSP90AA1	0.38017	4.47325e-06	1.46178e-05	0		-0.0763304	0.303839	0.604801	0.662468	109	154	0
3337	DNAJB1	0.471467	4.54429e-06	1.48339e-05	0		-0.146963	0.324504	0.64815	0.897479	109	154	0
1810	DR1	0.473528	4.71367e-06	1.53702e-05	0		-0.230358	0.24317	0.728979	0.860849	109	154	0
388743	CAPN8	-0.551863	4.7212e-06	1.53782e-05	0		0.483013	-0.0688499	0.83429	1.02163	109	154	0
11083	DIDO1	-0.35737	4.96128e-06	1.61428e-05	0		-0.255597	-0.612967	0.61894	0.588211	109	154	0
26013	L3MBTL	-0.304358	5.18013e-06	1.68368e-05	0		-0.0260684	-0.330426	0.538603	0.479499	109	154	0
7280	TUBB2A	0.552639	5.19999e-06	1.68688e-05	0		-0.138288	0.41435	0.999732	0.921275	109	154	0
79908	BTNL8	-0.624672	5.20113e-06	1.68688e-05	0		0.849969	0.225297	1.04852	1.10653	109	154	0
9270	ITGB1BP1	0.424802	5.32958e-06	1.72669e-05	0		-0.271184	0.153617	0.642542	0.779554	109	154	0
2677	GGCX	0.453413	5.44492e-06	1.76218e-05	0		-0.201473	0.25194	0.669145	0.847235	109	154	0
6876	TAGLN	0.616345	5.4578e-06	1.76445e-05	0		-0.881644	-0.265299	1.19518	0.973151	109	154	0
23491	CES3	-0.705964	5.52139e-06	1.78311e-05	0		0.762798	0.0568336	1.13074	1.29696	109	154	0
6950	TCP1	0.428731	5.67829e-06	1.83182e-05	0		-0.295016	0.133715	0.731153	0.738512	109	154	0
140862	ISM1	0.734595	5.70849e-06	1.8392e-05	17	1	-0.525269	0.209326	1.0347	1.43399	109	154	0
716	C1S	0.633679	5.71332e-06	1.8392e-05	79	1	-0.690015	-0.0563367	1.27748	0.962955	109	154	0
4323	MMP14	0.459504	5.7213e-06	1.83981e-05	5	1	-0.404392	0.0551121	0.840001	0.755325	109	154	0
4599	MX1	0.637889	5.89587e-06	1.89394e-05	40	7	-0.0196656	0.618223	1.0231	1.17276	109	154	0
637	BID	0.388752	6.02413e-06	1.93309e-05	0		-0.174607	0.214145	0.648509	0.676082	109	154	0
10308	ZNF267	0.508124	6.0989e-06	1.95501e-05	0		-0.31064	0.197483	0.819507	0.923484	109	154	0
23382	AHCYL2	-0.565821	6.11833e-06	1.95916e-05	0		0.78602	0.2202	0.75032	1.12297	109	154	0
9833	MELK	0.56176	6.30194e-06	2.01582e-05	3	3	-0.14998	0.41178	0.989595	0.973432	109	154	0
54933	RHBDL2	-0.631594	6.32143e-06	2.01992e-05	0		0.799937	0.168343	0.889197	1.23612	109	154	0
26053	AUTS2	-0.604128	6.49931e-06	2.07378e-05	0		-0.00887639	-0.613004	0.88174	1.16648	109	154	0
3382	ICA1	-0.32379	6.5037e-06	2.07378e-05	0		0.11827	-0.20552	0.492077	0.58329	109	154	0
6443	SGCB	0.401875	6.55693e-06	2.08855e-05	0		-0.16711	0.234765	0.695042	0.689537	109	154	0
2791	GNG11	0.463858	6.95499e-06	2.21069e-05	9	1	-0.455006	0.00885182	0.841639	0.782212	109	154	0
81617	CAB39L	-0.402854	6.95177e-06	2.21069e-05	0		-0.175523	-0.578377	0.749506	0.655119	109	154	0
64431	ACTR6	0.388998	7.00514e-06	2.2243e-05	0		-0.109268	0.27973	0.65896	0.678561	109	154	0
2821	GPI	0.444094	7.02809e-06	2.22924e-05	0		-0.104556	0.339538	0.622514	0.861578	109	154	0
84166	NLRC5	0.550085	7.17958e-06	2.27491e-05	18	7	-0.0102308	0.539854	0.852569	1.0378	109	154	0
6035	RNASE1	0.407441	7.23786e-06	2.29098e-05	0		-0.128093	0.279348	0.685343	0.719619	109	154	0
23428	SLC7A8	-0.457881	7.35135e-06	2.32447e-05	0		0.0822876	-0.375593	0.685909	0.869581	109	154	0
23160	WDR43	0.392991	7.57944e-06	2.39409e-05	0		-0.220311	0.17268	0.614142	0.723986	109	154	0
28970	C11orf54	-0.403639	7.75884e-06	2.4482e-05	0		0.176475	-0.227164	0.634636	0.744615	109	154	0
387758	FIBIN	0.485074	7.96481e-06	2.51058e-05	0		-0.505854	-0.0207797	0.736532	0.924697	109	154	0
2737	GLI3	0.332558	7.99216e-06	2.51657e-05	0		-0.299396	0.0331622	0.567454	0.571829	109	154	0
92370	ACPL2	0.426202	8.00673e-06	2.51854e-05	0		-0.328985	0.0972178	0.690681	0.779454	109	154	0
1022	CDK7	0.410956	8.13937e-06	2.55761e-05	0		-0.125865	0.28509	0.734668	0.703399	109	154	0
92912	UBE2Q2	0.432703	8.18918e-06	2.57059e-05	0		-0.326804	0.105899	0.674198	0.810169	109	154	0
26049	FAM169A	0.483467	8.31123e-06	2.6062e-05	0		0.119896	0.603363	0.72389	0.930058	109	154	0
7512	XPNPEP2	-0.436455	8.51921e-06	2.66865e-05	0		0.045155	-0.3913	0.886175	0.667061	109	154	0
2534	FYN	0.492957	8.91612e-06	2.78721e-05	0		-0.0466321	0.446325	0.952781	0.809065	109	154	0
387103	C6orf173	0.449744	8.91086e-06	2.78721e-05	67	3	-0.184598	0.265146	0.7444	0.823537	109	154	0
3671	ISLR	0.498175	8.97372e-06	2.80232e-05	11	1	-0.707438	-0.209263	0.872099	0.887748	109	154	0
83543	AIF1L	0.480791	9.17931e-06	2.86357e-05	0		0.0594572	0.540249	0.686184	0.949246	109	154	0
768	CA9	0.652822	9.28526e-06	2.89363e-05	0		0.331248	0.98407	0.953222	1.296	109	154	0
9180	OSMR	0.451773	9.32717e-06	2.9037e-05	0		-0.204047	0.247725	0.655753	0.883846	109	154	0
51567	TTRAP	-0.497624	9.43159e-06	2.9332e-05	0		0.257384	-0.24024	0.792427	0.941045	109	154	0
79664	NARG2	0.389385	9.64627e-06	2.99688e-05	0		-0.208914	0.180472	0.570834	0.751792	109	154	0
4038	LRP4	-0.847864	9.70845e-06	3.0131e-05	0		0.040823	-0.807041	1.25813	1.68874	109	154	0
5836	PYGL	0.527146	9.90067e-06	3.06961e-05	0		-0.0534049	0.473741	0.718698	1.06798	109	154	0
9590	AKAP12	0.667506	1.01763e-05	3.15183e-05	16	1	-0.754038	-0.0865316	1.13624	1.24128	109	154	0
79850	FAM57A	0.455836	1.03098e-05	3.18992e-05	0		0.118224	0.57406	0.780113	0.82915	109	154	0
2172	FABP6	-0.574135	1.0463e-05	3.23401e-05	0		0.112345	-0.461789	1.05895	1.00703	109	154	0
64744	SMAP2	0.616068	1.07309e-05	3.31345e-05	0		-0.32642	0.289648	1.09623	1.11546	109	154	0
25925	ZNF521	0.458019	1.08268e-05	3.33963e-05	11	1	-0.347802	0.110217	0.747492	0.860116	109	154	0
51776	ZAK	0.549088	1.08461e-05	3.3422e-05	0		-0.888285	-0.339198	0.998878	0.974182	109	154	0
6907	TBL1X	0.431001	1.10039e-05	3.38736e-05	0		-0.224124	0.206877	0.768098	0.763957	109	154	0
4751	NEK2	0.432848	1.17755e-05	3.6212e-05	3	3	-0.0547481	0.3781	0.726082	0.802742	109	154	0
5781	PTPN11	0.407348	1.23171e-05	3.7839e-05	0		-0.316348	0.0909998	0.805194	0.664109	109	154	0
3219	HOXB9	-0.625826	1.23794e-05	3.79918e-05	0		0.0963476	-0.529478	1.03973	1.19611	109	154	0
8644	AKR1C3	-0.670734	1.27342e-05	3.90413e-05	0		0.158724	-0.51201	0.92682	1.38885	109	154	0
55213	RCBTB1	0.48137	1.27497e-05	3.9049e-05	0		-0.602593	-0.121223	0.881694	0.855453	109	154	0
4673	NAP1L1	0.410607	1.29235e-05	3.95415e-05	0		-0.363592	0.0470152	0.783929	0.696421	109	154	0
3570	IL6R	-0.402924	1.30989e-05	4.00368e-05	0		0.290142	-0.112782	0.773444	0.679582	109	154	0
85403	EAF1	0.393809	1.31118e-05	4.00368e-05	0		-0.160955	0.232854	0.641162	0.743046	109	154	0
10434	LYPLA1	0.345543	1.33201e-05	4.06117e-05	0		-0.208992	0.136551	0.565648	0.64163	109	154	0
55225	RAVER2	-0.360677	1.33334e-05	4.06117e-05	0		0.345935	-0.0147419	0.620204	0.654114	109	154	0
5996	RGS1	0.684176	1.33404e-05	4.06117e-05	69	2	-0.29523	0.388946	1.24856	1.24606	109	154	0
10048	RANBP9	0.467253	1.36199e-05	4.13443e-05	0		-0.440789	0.0264634	0.903573	0.797399	109	154	0
1635	DCTD	0.405826	1.36018e-05	4.13443e-05	0		-0.244668	0.161159	0.719526	0.732073	109	154	0
55365	TMEM176A	-0.528295	1.3622e-05	4.13443e-05	0		-0.178044	-0.706339	0.805295	1.05187	109	154	0
857	CAV1	0.45222	1.37316e-05	4.16352e-05	11	1	-0.407427	0.0447932	0.724605	0.873203	109	154	0
3486	IGFBP3	0.62319	1.40897e-05	4.26783e-05	0		-0.71336	-0.0901699	1.2246	1.07076	109	154	0
730051	ZNF814	-0.412383	1.4285e-05	4.32263e-05	0		0.219471	-0.192912	0.846782	0.656786	109	154	0
2125	EVPL	-0.399961	1.44442e-05	4.36644e-05	0		0.13191	-0.268051	0.652377	0.761205	109	154	0
10370	CITED2	0.508606	1.47029e-05	4.44023e-05	0		-0.148013	0.360593	0.823643	0.989497	109	154	0
7153	TOP2A	0.480508	1.50153e-05	4.53005e-05	3	3	-0.275888	0.20462	0.849814	0.888199	109	154	0
26586	CKAP2	0.462524	1.51238e-05	4.55823e-05	0		-0.38247	0.0800538	0.857858	0.82517	109	154	0
2745	GLRX	0.47982	1.55387e-05	4.67863e-05	0		-0.050818	0.429002	0.863021	0.879739	109	154	0
387763	LOC387763	0.51725	1.57439e-05	4.73569e-05	7	1	-0.453166	0.0640836	1.02695	0.881257	109	154	0
3251	HPRT1	0.418271	1.59762e-05	4.80078e-05	0		-0.284249	0.134021	0.710125	0.788734	109	154	0
57186	C20orf74	-0.439629	1.66647e-05	4.99775e-05	0		0.119017	-0.320612	0.796456	0.802081	109	154	0
8321	FZD1	0.411691	1.66598e-05	4.99775e-05	17	1	-0.299941	0.11175	0.592042	0.838407	109	154	0
23650	TRIM29	0.547291	1.67183e-05	5.00888e-05	0		0.0251758	0.572467	0.965964	1.03041	109	154	0
51649	MRPS23	0.407616	1.67369e-05	5.00949e-05	0		-0.36145	0.0461659	0.747804	0.732352	109	154	0
4314	MMP3	0.821788	1.67938e-05	5.02155e-05	131	0	-0.401755	0.420033	1.59845	1.46394	109	154	0
10103	TSPAN1	-0.501685	1.71424e-05	5.12071e-05	0		0.90493	0.403245	0.725887	1.03406	109	154	0
204	AK2	0.446715	1.71955e-05	5.13151e-05	0		-0.11405	0.332664	0.791591	0.8306	109	154	0
52	ACP1	0.405385	1.72412e-05	5.1401e-05	0		-0.260253	0.145132	0.671953	0.777625	109	154	0
4199	ME1	0.558722	1.73681e-05	5.17281e-05	0		0.0822084	0.64093	0.92029	1.09769	109	154	0
10231	RCAN2	-0.412064	1.74559e-05	5.19386e-05	14	1	0.0241267	-0.387938	0.740434	0.755104	109	154	0
6240	RRM1	0.393836	1.81852e-05	5.40553e-05	3	3	-0.21798	0.175857	0.789417	0.658777	109	154	0
25927	CNRIP1	0.502502	1.82732e-05	5.42636e-05	16	1	-0.540892	-0.0383897	0.929077	0.920359	109	154	0
25805	BAMBI	0.61395	1.87669e-05	5.56753e-05	0		-0.108081	0.505868	0.978987	1.23685	109	154	0
11170	FAM107A	-0.426735	1.90413e-05	5.64337e-05	0		0.123312	-0.303423	0.772967	0.786604	109	154	0
10767	HBS1L	0.541399	1.92345e-05	5.69175e-05	0		-0.358495	0.182904	0.936588	1.04378	109	154	0
51166	AADAT	0.43903	1.92421e-05	5.69175e-05	0		-0.0884887	0.350542	0.67539	0.885271	109	154	0
6493	SIM2	0.398332	1.93683e-05	5.72348e-05	0		-0.186648	0.211684	0.699336	0.745899	109	154	0
10564	ARFGEF2	-0.340048	1.94181e-05	5.73261e-05	0		-0.0246549	-0.364703	0.690713	0.5534	109	154	0
3071	NCKAP1L	0.364855	1.99624e-05	5.88756e-05	0		-0.166603	0.198253	0.633477	0.68361	109	154	0
53918	PELO	0.445415	2.03014e-05	5.98171e-05	0		-0.455127	-0.00971168	0.847127	0.799996	109	154	0
1604	CD55	0.585753	2.03685e-05	5.99563e-05	0		0.245688	0.83144	0.914993	1.1962	109	154	0
387	RHOA	0.497178	2.06757e-05	6.08014e-05	0		-0.434217	0.0629608	0.919222	0.920836	109	154	0
23263	MCF2L	-0.404382	2.15167e-05	6.32131e-05	0		-0.0549399	-0.459322	0.679993	0.784657	109	154	0
90874	ZNF697	0.470187	2.20476e-05	6.47101e-05	0		-0.401438	0.068749	0.760923	0.94179	109	154	0
347902	AMIGO2	0.625505	2.2291e-05	6.5361e-05	0		-0.614451	0.0110545	0.958649	1.29908	109	154	0
51645	PPIL1	0.393723	2.29397e-05	6.71979e-05	0		-0.261992	0.131731	0.741411	0.713406	109	154	0
1800	DPEP1	-0.666206	2.33102e-05	6.82172e-05	0		-0.28821	-0.954415	1.24792	1.25353	109	154	0
51110	LACTB2	0.496815	2.33817e-05	6.83605e-05	0		-0.00958409	0.487231	0.753389	1.03042	109	154	0
7049	TGFBR3	0.439122	2.34305e-05	6.84368e-05	0		-0.272582	0.16654	0.754278	0.854216	109	154	0
23333	DPY19L1	0.480729	2.38529e-05	6.96036e-05	0		-0.20819	0.272538	0.92171	0.877124	109	154	0
253827	MSRB3	0.529657	2.39219e-05	6.97375e-05	52	1	-0.785175	-0.255518	0.964996	1.00813	109	154	0
2114	ETS2	-0.495198	2.40191e-05	6.98249e-05	0		-0.0138658	-0.509064	0.740997	1.03415	109	154	0
27122	DKK3	0.548536	2.40211e-05	6.98249e-05	7	1	-0.579539	-0.0310038	0.973417	1.06343	109	154	0
27235	COQ2	0.291384	2.40061e-05	6.98249e-05	132	3	0.117283	0.408667	0.463177	0.564548	109	154	0
4659	PPP1R12A	0.410874	2.4415e-05	7.09019e-05	0		-0.297609	0.113265	0.736792	0.778075	109	154	0
55907	CMAS	-0.411883	2.5503e-05	7.39905e-05	0		0.192429	-0.219453	0.758717	0.769695	109	154	0
7357	UGCG	0.437127	2.55325e-05	7.40051e-05	0		-0.27488	0.162248	0.71416	0.878475	109	154	0
65108	MARCKSL1	0.390574	2.56279e-05	7.42105e-05	0		-0.0958365	0.294737	0.62122	0.787983	109	154	0
23414	ZFPM2	0.44185	2.74806e-05	7.94994e-05	5	1	-0.214827	0.227023	0.515068	0.990017	109	154	0
23635	SSBP2	0.401571	2.76952e-05	8.00437e-05	16	1	-0.166468	0.235103	0.730944	0.760835	109	154	0
399664	MEX3D	0.540775	2.83533e-05	8.18675e-05	0		-0.460005	0.0807701	1.08473	0.974988	109	154	0
64754	SMYD3	0.500644	2.87569e-05	8.29536e-05	0		-0.293163	0.207482	0.823684	1.02113	109	154	0
58189	WFDC1	-0.429561	2.8858e-05	8.31661e-05	14	1	-0.0175173	-0.447078	0.698819	0.872985	109	154	0
23636	NUP62	0.409804	2.91433e-05	8.39083e-05	0		-0.210343	0.199461	0.871527	0.683843	109	154	0
4792	NFKBIA	0.517487	2.93437e-05	8.44051e-05	7	1	-0.250761	0.266726	0.935354	1.00775	109	154	0
5465	PPARA	-0.352206	3.01905e-05	8.67583e-05	0		0.215459	-0.136747	0.666328	0.646101	109	154	0
57198	ATP8B2	0.455893	3.0482e-05	8.75127e-05	9	1	-0.426128	0.0297654	0.821764	0.88583	109	154	0
351	APP	-0.388985	3.06203e-05	8.78264e-05	0		0.276831	-0.112154	0.685144	0.757074	109	154	0
9185	REPS2	-0.538828	3.07087e-05	8.79966e-05	0		0.137328	-0.4015	0.766105	1.17052	109	154	0
3725	JUN	-0.466403	3.08422e-05	8.82957e-05	0		0.036424	-0.429979	0.850254	0.902313	109	154	0
28959	TMEM176B	-0.4643	3.14724e-05	9.00146e-05	0		-0.175478	-0.639778	0.75669	0.954481	109	154	0
53335	BCL11A	-0.465223	3.20881e-05	9.16888e-05	76	4	-0.130755	-0.595978	0.72945	0.973689	109	154	0
11259	FILIP1L	0.577689	3.21819e-05	9.18702e-05	11	1	-0.680093	-0.102404	1.07206	1.122	109	154	0
998	CDC42	0.477568	3.22137e-05	9.18745e-05	0		-0.114469	0.3631	0.933501	0.884984	109	154	0
84513	PPAPDC1B	0.410801	3.22805e-05	9.19781e-05	0		0.0121615	0.422963	0.669705	0.839451	109	154	0
3431	SP110	0.37561	3.27363e-05	9.31892e-05	0		-0.0130876	0.362522	0.597728	0.770986	109	154	0
5928	RBBP4	0.486309	3.39853e-05	9.66537e-05	0		-0.296843	0.189465	0.959617	0.900598	109	154	0
2280	FKBP1A	0.405315	3.44197e-05	9.77971e-05	0		-0.13201	0.273305	0.832229	0.715227	109	154	0
83699	SH3BGRL2	-0.543861	3.46514e-05	9.83632e-05	0		0.239721	-0.30414	0.932463	1.1095	109	154	0
4928	NUP98	0.405527	3.50763e-05	9.94661e-05	0		-0.246392	0.159135	0.665994	0.831104	109	154	0
50853	VILL	-0.499609	3.51057e-05	9.94661e-05	0		0.590622	0.0910135	0.818772	1.03814	109	154	0
7398	USP1	0.377373	3.55643e-05	0.000100671	0		-0.125114	0.252258	0.658871	0.746504	109	154	0
4149	MAX	0.391674	3.57718e-05	0.000101164	0		-0.154115	0.237559	0.87898	0.624297	109	154	0
2232	FDXR	0.399118	3.5893e-05	0.000101412	0		0.113888	0.513007	0.597873	0.84917	109	154	0
23474	ETHE1	-0.437922	3.60183e-05	0.000101671	0		0.52485	0.0869276	0.754235	0.884038	109	154	0
9060	PAPSS2	-0.512812	3.65351e-05	0.000103034	0		0.659372	0.14656	0.83391	1.0741	109	154	0
5898	RALA	0.336357	3.66499e-05	0.000103261	0		-0.114647	0.22171	0.562905	0.673958	109	154	0
2048	EPHB2	-0.435909	3.70115e-05	0.000104183	0		0.144556	-0.291353	0.79612	0.853339	109	154	0
1193	CLIC2	0.452652	3.72038e-05	0.000104627	0		-0.113059	0.339593	0.632547	0.995029	109	154	0
24137	KIF4A	0.478611	3.80348e-05	0.000106813	3	3	-0.22253	0.256081	0.932939	0.904568	109	154	0
64393	ZMAT3	0.437079	3.80516e-05	0.000106813	0		-0.353685	0.0833933	0.785014	0.866677	109	154	0
83700	JAM3	0.350944	3.91294e-05	0.000109736	28	1	-0.507943	-0.156999	0.670927	0.656421	109	154	0
4131	MAP1B	0.420982	3.93011e-05	0.000110116	28	1	-0.454711	-0.0337292	0.732487	0.849791	109	154	0
399818	METTL10	0.385191	3.99674e-05	0.000111879	0		-0.193022	0.192169	0.637319	0.79264	109	154	0
51126	NAT5	0.334356	4.01589e-05	0.000112311	0		-0.334232	0.000123596	0.69798	0.577061	109	154	0
8030	CCDC6	0.402404	4.03075e-05	0.000112623	0		-0.221021	0.181383	0.684917	0.820542	109	154	0
54892	NCAPG2	0.44309	4.06562e-05	0.000113492	0		-0.182907	0.260184	0.873413	0.831716	109	154	0
51175	TUBE1	0.367144	4.12778e-05	0.000115121	0		-0.247863	0.119281	0.595486	0.761217	109	154	0
11309	SLCO2B1	0.399539	4.14417e-05	0.000115472	21	1	-0.277709	0.121831	0.720348	0.791528	109	154	0
400	ARL1	0.354624	4.15193e-05	0.000115582	0		-0.0401489	0.314476	0.647665	0.689261	109	154	0
7421	VDR	-0.437503	4.16991e-05	0.000115976	0		0.207994	-0.229508	0.712934	0.918148	109	154	0
5801	PTPRR	0.499029	4.18829e-05	0.00011638	0		0.223062	0.722091	0.839411	1.04058	109	154	0
84951	TNS4	0.422329	4.21983e-05	0.000117149	0		0.0324364	0.454766	0.727384	0.862807	109	154	0
135114	HINT3	0.55766	4.25832e-05	0.000118109	0		-0.472068	0.0855925	1.19097	0.994526	109	154	0
23259	DDHD2	0.399376	4.39433e-05	0.000121658	0		-0.347702	0.0516739	0.580966	0.872276	109	154	0
9134	CCNE2	0.51649	4.39276e-05	0.000121658	0		-0.260888	0.255602	0.954919	1.0308	109	154	0
745	C11orf9	0.509934	4.44358e-05	0.000122909	0		0.407951	0.917885	1.02357	0.961567	109	154	0
1512	CTSH	0.394556	4.53606e-05	0.000125353	0		-0.477254	-0.0826979	0.695702	0.797543	109	154	0
7750	ZMYM2	-0.353822	4.54191e-05	0.0001254	0		-0.0224209	-0.376243	0.746052	0.619051	109	154	0
126282	TNFAIP8L1	0.361877	4.67041e-05	0.00012883	0		-0.190877	0.171	0.625619	0.735418	109	154	0
50628	GEMIN4	0.489219	4.73305e-05	0.000130439	0		0.136423	0.625642	0.855165	1.01148	109	154	0
861	RUNX1	0.381176	4.77217e-05	0.000131397	41	1	-0.324911	0.056265	0.616466	0.80408	109	154	0
197358	NLRC3	0.396435	4.91939e-05	0.000135205	75	2	0.0568723	0.453308	0.560767	0.880679	109	154	0
79887	PLBD1	-0.502282	4.91767e-05	0.000135205	0		0.316696	-0.185586	0.912703	1.02227	109	154	0
284443	ZNF493	-0.370711	5.06667e-05	0.000139127	0		0.03276	-0.337951	0.716397	0.711804	109	154	0
79644	SRD5A3	0.440078	5.10243e-05	0.000139981	0		0.121298	0.561376	0.748491	0.922849	109	154	0
79884	MAP9	0.421942	5.21713e-05	0.000142869	0		-0.398538	0.0234041	0.703972	0.891938	109	154	0
81929	SEH1L	0.365184	5.21421e-05	0.000142869	0		-0.037527	0.327657	0.606602	0.764845	109	154	0
6935	ZEB1	0.421867	5.43945e-05	0.000148822	28	1	-0.502457	-0.0805895	0.778258	0.850527	109	154	0
57506	MAVS	-0.311982	5.45557e-05	0.000149129	0		0.0827884	-0.229193	0.639375	0.563333	109	154	0
81892	C14orf156	0.403086	5.4671e-05	0.000149309	0		-0.109278	0.293808	0.636704	0.872172	109	154	0
10419	PRMT5	0.416921	5.53109e-05	0.00015092	0		0.0101537	0.427075	0.725819	0.867973	109	154	0
3134	HLA-F	0.482116	5.56567e-05	0.000151727	18	7	-0.0949711	0.387145	0.795649	1.03763	109	154	0
90161	HS6ST2	0.747465	5.6371e-05	0.000153536	0		-0.31581	0.431655	1.44435	1.50632	109	154	0
55744	C7orf44	0.581079	5.65285e-05	0.000153827	0		-0.281372	0.299707	0.821838	1.32834	109	154	0
55646	LYAR	0.39029	5.6838e-05	0.00015453	67	3	-0.096776	0.293514	0.746701	0.767729	109	154	0
79016	DDA1	0.456467	5.77059e-05	0.000156749	0		-0.131615	0.324852	0.886239	0.901147	109	154	0
93349	SP140L	0.429664	5.84941e-05	0.000158747	0		0.0604649	0.490129	0.684136	0.936167	109	154	0
23158	TBC1D9	0.389241	5.90309e-05	0.000159982	21	1	-0.379342	0.00989939	0.778467	0.744559	109	154	0
51592	TRIM33	0.392633	5.90548e-05	0.000159982	0		-0.0944936	0.29814	0.711152	0.802066	109	154	0
143098	MPP7	-0.472936	6.09297e-05	0.000164913	0		0.201048	-0.271888	0.809337	1.00915	109	154	0
8289	ARID1A	0.383265	6.25368e-05	0.000169112	0		-0.246451	0.136813	0.766993	0.736479	109	154	0
595	CCND1	0.439742	6.30272e-05	0.000170286	0		-0.279291	0.160451	0.842078	0.882052	109	154	0
9837	GINS1	0.439167	6.35913e-05	0.000171657	0		-0.42043	0.0187374	0.945555	0.803374	109	154	0
113452	TMEM54	-0.44432	6.56552e-05	0.00017707	0		0.456952	0.0126316	0.802599	0.926553	109	154	0
131578	LRRC15	0.448638	6.63097e-05	0.000178676	5	1	-0.402139	0.0464985	0.749827	0.971951	109	154	0
9188	DDX21	0.357087	6.80035e-05	0.000183077	0		-0.174662	0.182426	0.710156	0.690956	109	154	0
64087	MCCC2	0.48639	6.82468e-05	0.000183569	0		-0.232626	0.253765	0.890798	1.01573	109	154	0
51114	ZDHHC9	-0.349418	6.86724e-05	0.000184549	0		-0.21805	-0.567468	0.651867	0.704867	109	154	0
493	ATP2B4	0.374736	6.87992e-05	0.000184726	28	1	-0.33338	0.0413564	0.598963	0.819328	109	154	0
28957	MRPS28	0.346287	6.99721e-05	0.000187709	0		-0.113408	0.232879	0.697561	0.66339	109	154	0
9517	SPTLC2	0.383478	7.03588e-05	0.000188579	0		0.0191719	0.402649	0.762315	0.750514	109	154	0
5352	PLOD2	0.397952	7.14465e-05	0.000191325	0		-0.395372	0.00257956	0.678422	0.854161	109	154	0
493911	PHOSPHO2	-0.346835	7.20441e-05	0.000192755	0		-0.016858	-0.363693	0.693913	0.67033	109	154	0
117178	SSX2IP	0.359225	7.23055e-05	0.000193283	67	3	-0.175267	0.183959	0.73881	0.682315	109	154	0
1805	DPT	0.426655	7.3254e-05	0.000195646	0		-0.43705	-0.0103955	0.846421	0.847431	109	154	0
10616	RBCK1	0.336604	7.44695e-05	0.000198717	0		-0.211324	0.125281	0.682325	0.644153	109	154	0
151246	SGOL2	0.37809	7.54456e-05	0.000201144	0		-0.174797	0.203293	0.693595	0.783531	109	154	0
51377	UCHL5	0.331919	7.60842e-05	0.000202668	0		-0.180787	0.151131	0.642937	0.657142	109	154	0
54891	INO80D	-0.432564	7.72684e-05	0.000205641	0		-0.0430964	-0.47566	0.812222	0.895823	109	154	0
118932	ANKRD22	0.58166	7.75026e-05	0.000206083	0		-0.0197127	0.561947	0.881747	1.337	109	154	0
29969	MDFIC	0.406635	7.78364e-05	0.000206789	7	1	-0.266919	0.139716	0.67416	0.891538	109	154	0
3872	KRT17	0.928624	7.90385e-05	0.000209799	0		-0.248702	0.679922	1.40572	2.15785	109	154	0
26002	MOXD1	0.414959	7.96005e-05	0.000211105	16	1	-0.499397	-0.0844379	0.64861	0.932962	109	154	0
25824	PRDX5	-0.561568	8.02066e-05	0.000212526	0		-0.243761	-0.805329	1.12094	1.13877	109	154	0
5509	PPP1R3D	-0.352586	8.21703e-05	0.000217539	54	6	-0.226909	-0.579495	0.697484	0.698813	109	154	0
55573	CDV3	0.4517	8.2985e-05	0.000219367	0		-0.260043	0.191657	0.99389	0.838589	109	154	0
5925	RB1	0.402567	8.30058e-05	0.000219367	0		-0.282339	0.120228	0.683238	0.878713	109	154	0
27071	DAPP1	0.581461	8.36065e-05	0.000220762	69	2	0.0719134	0.653374	1.14517	1.19657	109	154	0
9536	PTGES	0.52868	8.3962e-05	0.000221507	0		-0.234436	0.294244	0.857807	1.19226	109	154	0
7531	YWHAE	0.473544	8.48386e-05	0.000223625	0		-0.190392	0.283153	1.09851	0.834916	109	154	0
10497	UNC13B	-0.338112	8.50599e-05	0.000223819	0		0.295027	-0.043085	0.671603	0.667669	109	154	0
2752	GLUL	0.393364	8.50007e-05	0.000223819	0		-0.160097	0.233267	0.765212	0.799656	109	154	0
5134	PDCD2	0.330576	8.55768e-05	0.000224983	0		-0.248574	0.0820025	0.682855	0.632158	109	154	0
57216	VANGL2	-0.436226	8.58248e-05	0.000225439	0		-0.106139	-0.542365	0.91992	0.843243	109	154	0
6009	RHEB	0.404859	8.60498e-05	0.000225834	0		-0.486307	-0.0814476	0.834863	0.792548	109	154	0
3329	HSPD1	0.521936	8.67691e-05	0.000227525	0		-0.112197	0.409739	0.888024	1.15835	109	154	0
130814	PQLC3	0.333911	8.72862e-05	0.000228287	0		-0.230834	0.103077	0.48439	0.76222	109	154	0
57002	C7orf36	-0.369925	8.72116e-05	0.000228287	0		-0.133114	-0.503039	0.695207	0.766158	109	154	0
9910	RABGAP1L	0.494719	8.72834e-05	0.000228287	0		-0.114737	0.379983	0.985967	1.00765	109	154	0
56892	C8orf4	-0.539414	8.92116e-05	0.000233121	80	0	0.523078	-0.0163368	0.983039	1.16467	109	154	0
81555	YIPF5	0.380604	9.02775e-05	0.000235703	0		-0.224725	0.155879	0.670615	0.820177	109	154	0
7295	TXN	0.488758	9.10194e-05	0.000237435	0		-0.190582	0.298176	0.839984	1.08195	109	154	0
229	ALDOB	-0.818849	9.25316e-05	0.000241039	0		0.879551	0.0607019	1.61433	1.71727	109	154	0
5034	P4HB	0.498894	9.25603e-05	0.000241039	0		-0.273839	0.225055	1.02235	1.0034	109	154	0
51582	AZIN1	0.371129	9.38635e-05	0.000244223	0		-0.29837	0.0727588	0.72584	0.756244	109	154	0
64332	NFKBIZ	0.418239	9.399e-05	0.000244342	69	2	0.00986286	0.428102	0.866661	0.826317	109	154	0
56986	DTWD1	0.343556	9.48914e-05	0.000246473	0		-0.195022	0.148534	0.589303	0.746531	109	154	0
3490	IGFBP7	0.401831	9.94578e-05	0.000258113	109	1	-0.515954	-0.114124	0.783463	0.831162	109	154	0
3336	HSPE1	0.338864	0.000100941	0.000261738	0		-0.263099	0.0757645	0.713471	0.653093	109	154	0
81620	CDT1	0.48626	0.000102141	0.000264622	3	3	-0.024196	0.462064	0.857068	1.07604	109	154	0
2863	GPR39	-0.476618	0.000102306	0.000264822	0		0.0855957	-0.391023	0.709596	1.11956	109	154	0
8539	API5	0.442447	0.000102634	0.000265444	0		-0.391147	0.0512995	0.982341	0.83581	109	154	0
51816	CECR1	0.37677	0.000103499	0.000267454	75	2	-0.165202	0.211568	0.584757	0.863634	109	154	0
29070	CCDC113	-0.460168	0.000103967	0.000268433	0		-0.0672483	-0.527416	0.860793	0.988087	109	154	0
25939	SAMHD1	0.427126	0.00010489	0.000270586	0		-0.137907	0.289219	0.736394	0.950389	109	154	0
1073	CFL2	0.386072	0.000106225	0.000273795	28	1	-0.311968	0.0741039	0.710466	0.828594	109	154	0
10379	IRF9	0.447662	0.00010768	0.00027731	0		-0.172653	0.275009	0.891001	0.928672	109	154	0
6645	SNTB2	0.319894	0.000108708	0.00027972	0		-0.195638	0.124255	0.473775	0.737123	109	154	0
65109	UPF3B	0.379758	0.000109904	0.000282558	0		-0.335587	0.044171	0.655465	0.841872	109	154	0
3423	IDS	0.498944	0.000110425	0.000283656	0		-0.661407	-0.162463	1.00148	1.03836	109	154	0
401546	C9orf152	-0.493072	0.000112002	0.000287463	0		0.317771	-0.175301	0.720405	1.17478	109	154	0
54453	RIN2	0.455439	0.000112288	0.000287951	0		-0.476848	-0.0214086	0.851707	0.985286	109	154	0
1992	SERPINB1	0.390028	0.000112847	0.00028914	0		0.16683	0.556858	0.783855	0.800322	109	154	0
51421	AMOTL2	0.45509	0.000113387	0.000290279	0		-0.577815	-0.122725	0.871404	0.972841	109	154	0
23279	NUP160	0.412581	0.00011422	0.000292165	0		-0.313994	0.0985865	0.71383	0.922278	109	154	0
6197	RPS6KA3	-0.2871	0.000117295	0.000299775	113	4	0.0463425	-0.240758	0.591488	0.560495	109	154	0
57224	NHSL1	-0.439168	0.00011825	0.000301961	0		0.163288	-0.27588	0.851011	0.934637	109	154	0
1906	EDN1	-0.452963	0.000118536	0.000302438	0		0.252937	-0.200026	0.94916	0.917069	109	154	0
23143	LRCH1	0.371897	0.000122292	0.000311758	0		-0.241248	0.130649	0.660244	0.821593	109	154	0
10576	CCT2	0.552313	0.000126136	0.000321285	0		-0.492591	0.059722	1.25831	1.05943	109	154	0
29990	PILRB	-0.320497	0.00012635	0.000321561	0		0.124096	-0.196401	0.585598	0.691082	109	154	0
115207	KCTD12	0.491998	0.000126868	0.000322606	9	1	-0.322478	0.16952	0.961477	1.05619	109	154	0
26512	INTS6	0.339356	0.000127109	0.000322948	0		-0.244172	0.0951838	0.596944	0.749899	109	154	0
7756	ZNF207	-0.35182	0.000130067	0.000330186	0		0.110049	-0.241771	0.756647	0.690939	109	154	0
4782	NFIC	0.309376	0.000130182	0.000330203	0		-0.118804	0.190572	0.559154	0.670189	109	154	0
6196	RPS6KA2	0.401634	0.000133128	0.00033739	0		-0.224062	0.177572	0.647008	0.934341	109	154	0
60481	ELOVL5	0.495906	0.000134187	0.000339792	0		-0.782503	-0.286598	0.998512	1.05219	109	154	0
83604	TMEM47	0.432865	0.000135184	0.00034203	17	1	-0.670381	-0.237516	0.894239	0.896759	109	154	0
3840	KPNA4	0.478546	0.000135559	0.000342691	0		-0.37263	0.105916	1.03222	0.965895	109	154	0
57124	CD248	0.485652	0.000137066	0.000346211	11	1	-0.390474	0.0951781	1.02465	0.999278	109	154	0
30008	EFEMP2	0.455935	0.000137808	0.000347796	0		-0.407322	0.0486125	0.768647	1.05411	109	154	0
6304	SATB1	-0.343315	0.000139689	0.000352249	0		-0.0449143	-0.388229	0.693465	0.711286	109	154	0
5336	PLCG2	0.330599	0.000140302	0.0003535	56	2	-0.0445763	0.286023	0.607607	0.721103	109	154	0
66008	TRAK2	-0.349205	0.000142069	0.000357654	0		0.0830674	-0.266138	0.666501	0.751654	109	154	0
91860	CALML4	-0.372167	0.000142209	0.000357708	0		0.280982	-0.0911853	0.582523	0.875001	109	154	0
23043	TNIK	0.400982	0.000142749	0.000358768	0		0.0332279	0.43421	0.759168	0.876963	109	154	0
286410	ATP11C	0.35173	0.000143342	0.000359961	0		-0.344913	0.00681667	0.664024	0.762856	109	154	0
23141	ANKLE2	0.338877	0.00014877	0.000373283	0		-0.127603	0.211275	0.657426	0.72432	109	154	0
92140	MTDH	0.588658	0.00014922	0.0003741	0		-0.489424	0.0992335	1.25137	1.22688	109	154	0
3664	IRF6	-0.424899	0.000149387	0.000374209	0		0.31807	-0.106829	0.840875	0.914394	109	154	0
26750	RPS6KC1	0.311505	0.00015293	0.000382767	0		-0.170547	0.140959	0.623935	0.648804	109	154	0
55578	FAM48A	-0.382136	0.000157588	0.000394101	0		-0.0718413	-0.453978	0.79571	0.794447	109	154	0
6584	SLC22A5	-0.384879	0.000166914	0.000417078	0		0.368535	-0.0163437	0.676937	0.883111	109	154	0
4330	MN1	0.368022	0.000168237	0.000420038	130	1	-0.394209	-0.026187	0.659363	0.835807	109	154	0
132	ADK	0.340964	0.000168808	0.000421115	0		-0.202004	0.13896	0.705592	0.710358	109	154	0
80760	ITIH5	-0.289099	0.000174582	0.000435161	14	1	-0.0215839	-0.310683	0.530142	0.636626	109	154	0
1056	CEL	-0.780875	0.000176903	0.000440583	0		-0.161935	-0.94281	1.76539	1.59478	109	154	0
11118	BTN3A2	0.462133	0.000178693	0.000444676	0		0.0406782	0.502811	0.868037	1.0477	109	154	0
5092	PCBD1	0.391504	0.000183615	0.000456549	0		-0.22601	0.165494	0.829951	0.820364	109	154	0
2921	CXCL3	0.566491	0.000185247	0.000460227	0		0.0352786	0.601769	1.21661	1.20114	109	154	0
11057	ABHD2	0.491319	0.000186293	0.000462447	0		-0.216484	0.274835	0.856155	1.15855	109	154	0
8766	RAB11A	0.353588	0.000187584	0.000465271	0		0.0394571	0.393045	0.777344	0.715731	109	154	0
5217	PFN2	0.457905	0.000188155	0.000466303	0		-0.447052	0.010853	0.882439	1.03006	109	154	0
25938	HEATR5A	0.344944	0.000188337	0.000466372	0		-0.0592916	0.285652	0.659689	0.764373	109	154	0
8491	MAP4K3	0.336386	0.000191731	0.00047439	0		-0.274504	0.0618821	0.580946	0.780508	109	154	0
9491	PSMF1	0.44368	0.0001924	0.000475268	0		-0.342618	0.101062	1.0748	0.835679	109	154	0
9852	EPM2AIP1	-0.447541	0.000192284	0.000475268	0		-0.181677	-0.629218	0.697556	1.09433	109	154	0
8483	CILP	0.380854	0.000195551	0.000482656	53	1	-0.236396	0.144458	0.56293	0.938373	109	154	0
26060	APPL1	0.336835	0.000197135	0.000486171	0		-0.353358	-0.0165229	0.727824	0.692381	109	154	0
1983	EIF5	0.364684	0.000199114	0.000490651	0		-0.243629	0.121055	0.808375	0.741279	109	154	0
9128	PRPF4	0.481392	0.000199558	0.000491344	0		-0.351439	0.129953	1.01784	1.03414	109	154	0
55766	H2AFJ	-0.388071	0.000200971	0.000494422	0		-0.0464419	-0.434513	0.751924	0.868312	109	154	0
84250	ANKRD32	0.421245	0.000202484	0.000497738	0		-0.0779703	0.343275	0.709761	1.00691	109	154	0
10630	PDPN	0.509037	0.000203556	0.000499967	0		-0.225014	0.284023	1.07263	1.10151	109	154	0
10395	DLC1	0.329248	0.000209158	0.00051331	11	1	-0.361159	-0.0319115	0.683409	0.700337	109	154	0
6273	S100A2	0.632873	0.000209392	0.000513468	0		-0.0914604	0.541413	1.02966	1.55685	109	154	0
9650	MTFR1	0.359057	0.000213931	0.000524175	0		-0.260974	0.0980822	0.795677	0.736009	109	154	0
4629	MYH11	-0.512298	0.000216628	0.000530353	14	1	-0.0463507	-0.558648	1.1274	1.08324	109	154	0
8504	PEX3	0.360329	0.000217464	0.000531969	0		-0.1226	0.237729	0.697064	0.809585	109	154	0
392	ARHGAP1	0.387968	0.000218935	0.000535134	0		-0.270835	0.117133	0.642908	0.935524	109	154	0
4001	LMNB1	0.374111	0.000223415	0.000545646	3	3	-0.0427415	0.331369	0.730667	0.841315	109	154	0
7103	TSPAN8	-0.358672	0.000227976	0.000556335	0		0.273852	-0.0848201	0.467398	0.917349	109	154	0
7164	TPD52L1	0.456213	0.000229529	0.000559673	0		-0.403802	0.0524118	0.884067	1.04562	109	154	0
23554	TSPAN12	-0.516227	0.000230052	0.000560276	0		0.185946	-0.330281	0.830437	1.27863	109	154	0
79614	C5orf23	0.367648	0.000230146	0.000560276	17	1	-0.112799	0.254849	0.510702	0.930715	109	154	0
1396	CRIP1	0.476229	0.000234816	0.000571183	0		0.428353	0.904582	0.942855	1.0843	109	154	0
23136	EPB41L3	0.538604	0.00023557	0.000572557	21	1	-0.164498	0.374105	1.2172	1.12979	109	154	0
3184	HNRNPD	0.303887	0.000240565	0.00058423	0		-0.149657	0.15423	0.616565	0.661367	109	154	0
8780	RIOK3	0.31706	0.000245853	0.000596593	0		0.114087	0.431147	0.703954	0.652439	109	154	0
1112	FOXN3	-0.366143	0.000248348	0.000602163	0		0.0855228	-0.28062	0.876486	0.714827	109	154	0
5364	PLXNB1	-0.327158	0.000248558	0.000602191	0		0.052229	-0.274929	0.630813	0.741315	109	154	0
55270	NUDT15	0.313296	0.000255044	0.000617409	67	3	-0.13102	0.182276	0.603879	0.709075	109	154	0
10098	TSPAN5	0.32231	0.000255754	0.000618635	0		-0.237212	0.0850983	0.609711	0.738629	109	154	0
4904	YBX1	0.347746	0.000256854	0.00062074	0		-0.230893	0.116853	0.632212	0.817086	109	154	0
51302	CYP39A1	-0.433529	0.000257035	0.00062074	0		0.14058	-0.292949	0.866035	0.987904	109	154	0
84663	CYorf15B	-0.772133	0.000257256	0.00062078	0		0.66716	-0.104972	1.75549	1.64755	109	154	0
57333	RCN3	0.29037	0.000260801	0.000628832	0		-0.264821	0.0255497	0.610488	0.62031	109	154	0
7504	XK	-0.399549	0.000263981	0.000635994	0		0.335571	-0.0639783	0.74976	0.937567	109	154	0
9208	LRRFIP1	0.379382	0.000267862	0.000644828	0		-0.358514	0.0208685	0.777545	0.849058	109	154	0
3796	KIF2A	0.367323	0.000271218	0.000652389	0		-0.225868	0.141456	0.722321	0.840426	109	154	0
2982	GUCY1A3	0.406303	0.000276464	0.000664479	14	1	-0.658622	-0.25232	0.901909	0.869567	109	154	0
118987	PDZD8	0.353356	0.000278969	0.000669968	0		0.0348631	0.388219	0.757133	0.768212	109	154	0
4192	MDK	0.445936	0.000280614	0.000673384	0		-0.132837	0.313099	0.95145	0.988876	109	154	0
7422	VEGFA	0.392881	0.000283278	0.000679238	0		-0.24566	0.147221	0.827305	0.872896	109	154	0
4499	MT1M	-0.74681	0.00028585	0.000684863	124	0	1.40746	0.660647	1.81413	1.52281	109	154	0
2882	GPX7	0.368147	0.000287792	0.00068897	17	1	-0.412789	-0.0446427	0.725662	0.847211	109	154	0
54619	CCNJ	0.422108	0.000289731	0.000693063	0		-0.293888	0.12822	0.970675	0.886086	109	154	0
5095	PCCA	-0.706848	0.000290472	0.000694288	0		0.640434	-0.0664139	1.39043	1.6728	109	154	0
85301	COL27A1	0.391421	0.000296785	0.000708817	0		-0.362456	0.0289647	0.841841	0.862548	109	154	0
64105	CENPK	0.329521	0.000302063	0.000720854	0		0.00367224	0.333193	0.683142	0.73451	109	154	0
3306	HSPA2	-0.539266	0.000304482	0.000726053	0		0.341653	-0.197614	1.25735	1.14111	109	154	0
394	ARHGAP5	0.350032	0.000307176	0.000731902	0		-0.127743	0.222288	0.692175	0.807203	109	154	0
5257	PHKB	-0.291455	0.000310101	0.000738289	0		-0.0333457	-0.324801	0.618977	0.633002	109	154	0
55591	VEZT	0.309352	0.000312584	0.000743616	0		-0.104782	0.20457	0.599563	0.714104	109	154	0
57826	RAP2C	0.336456	0.000314126	0.000746696	0		-0.287735	0.048721	0.720365	0.739847	109	154	0
27333	GOLIM4	-0.447419	0.000316342	0.000751373	0		0.128081	-0.319338	0.963011	1.00159	109	154	0
8898	MTMR2	0.333906	0.0003183	0.000755433	0		-0.185903	0.148003	0.575698	0.816698	109	154	0
650	BMP2	-0.419786	0.000319108	0.000756756	0		0.655019	0.235233	0.776755	1.01445	109	154	0
9126	SMC3	0.365479	0.000322056	0.000763149	0		-0.321495	0.0439845	0.842803	0.768347	109	154	0
22998	LIMCH1	0.366828	0.000323736	0.000766531	0		-0.173279	0.193548	0.715468	0.860098	109	154	0
51313	C4orf18	0.453988	0.000334321	0.000790973	0		-0.602609	-0.14862	0.988384	1.01652	109	154	0
8490	RGS5	-0.457707	0.00033794	0.000798911	9	1	-0.319123	-0.776831	0.943938	1.06115	109	154	0
5010	CLDN11	0.35371	0.000343422	0.000811236	53	1	-0.219958	0.133752	0.613295	0.874093	109	154	0
6867	TACC1	0.323155	0.000345554	0.000815637	0		-0.240321	0.0828341	0.623624	0.759603	109	154	0
10144	FAM13A	-0.485926	0.000347609	0.000819848	0		0.197142	-0.288784	0.875382	1.20516	109	154	0
80218	NAT13	0.348049	0.000351883	0.000829282	0		-0.208588	0.139461	0.789778	0.747474	109	154	0
4154	MBNL1	0.397025	0.000352467	0.000830013	0		-0.348374	0.0486516	0.973524	0.80442	109	154	0
122416	ANKRD9	-0.358718	0.00035373	0.000832338	0		0.305074	-0.0536444	0.677958	0.860755	109	154	0
84298	LLPH	0.359239	0.000361217	0.000849294	0		-0.00516943	0.35407	0.809276	0.78091	109	154	0
5427	POLE2	0.444955	0.000363418	0.000853575	0		-0.0325042	0.41245	0.922411	1.03624	109	154	0
79029	SPATA5L1	0.389288	0.000363602	0.000853575	0		-0.080024	0.309264	0.784463	0.913809	109	154	0
23466	CBX6	0.399519	0.00036405	0.000853966	0		-0.460985	-0.0614667	0.921474	0.860646	109	154	0
1953	MEGF6	0.432655	0.000364719	0.000854873	0		-0.042848	0.389807	0.94461	0.975327	109	154	0
23705	CADM1	0.331571	0.000365434	0.000855884	0		-0.191169	0.140402	0.616872	0.799143	109	154	0
1026	CDKN1A	0.336601	0.000372968	0.000872854	0		0.0185256	0.355127	0.701134	0.769823	109	154	0
7037	TFRC	0.496413	0.000375737	0.000878655	0		-0.231495	0.264918	1.25797	0.995331	109	154	0
135112	NCOA7	0.441131	0.000379103	0.000885843	0		-0.090537	0.350594	0.926894	1.02433	109	154	0
6627	SNRPA1	0.436626	0.000384283	0.000897253	0		-0.29943	0.137196	0.949686	0.993879	109	154	0
55243	KIRREL	0.342521	0.000388162	0.000905612	0		-0.368633	-0.0261114	0.55937	0.871896	109	154	0
7982	ST7	0.328131	0.000388852	0.000906522	0		-0.119209	0.208922	0.64195	0.778082	109	154	0
55327	LIN7C	0.424401	0.000390195	0.000908952	0		-0.283364	0.141036	0.965763	0.93656	109	154	0
79711	IPO4	0.407092	0.000391562	0.000911436	0		-0.0940504	0.313042	0.86761	0.937049	109	154	0
3958	LGALS3	-0.524333	0.000396574	0.000922392	0		0.351904	-0.17243	1.30713	1.08229	109	154	0
5062	PAK2	0.368994	0.000408283	0.000948898	0		-0.320742	0.0482519	0.759972	0.865211	109	154	0
9540	TP53I3	-0.326199	0.000409301	0.000950532	0		0.372446	0.0462468	0.590605	0.803928	109	154	0
5638	PRRG1	0.346311	0.000415286	0.000963692	0		-0.206347	0.139964	0.604659	0.87002	109	154	0
51010	EXOSC3	0.345522	0.000418278	0.000969892	0		-0.267787	0.0777351	0.804734	0.744447	109	154	0
55691	FRMD4A	0.317803	0.000427193	0.000989806	9	1	-0.335318	-0.0175156	0.619894	0.761029	109	154	0
440	ASNS	0.363454	0.000428613	0.000992336	0		-0.179105	0.184349	0.82309	0.806733	109	154	0
5229	PGGT1B	-0.369335	0.000429828	0.000994388	0		0.178511	-0.190824	0.609715	0.951682	109	154	0
262	AMD1	0.35918	0.000433359	0.00100179	0		-0.212429	0.146751	0.756332	0.83641	109	154	0
8572	PDLIM4	0.305945	0.000434538	0.00100375	0		-0.324889	-0.0189443	0.5467	0.758629	109	154	0
528	ATP6V1C1	0.328271	0.000437047	0.00100812	0		-0.337933	-0.00966251	0.716925	0.742599	109	154	0
81606	LBH	0.347557	0.000437098	0.00100812	7	1	-0.447297	-0.0997404	0.770738	0.782235	109	154	0
3693	ITGB5	0.370331	0.000441273	0.00101698	0		-0.440345	-0.070013	0.814233	0.843631	109	154	0
51194	IPO11	0.340208	0.000441931	0.00101772	0		-0.185276	0.154932	0.749271	0.76899	109	154	0
79647	AKIRIN1	0.350268	0.000442358	0.00101793	0		-0.164039	0.186229	0.720713	0.82678	109	154	0
54749	EPDR1	-0.478018	0.000443058	0.00101876	0		-0.706771	-1.18479	1.13926	1.04191	109	154	0
8645	KCNK5	-0.334448	0.00044522	0.00102296	0		-0.145673	-0.480121	0.729935	0.760112	109	154	0
1001	CDH3	0.432516	0.00044681	0.00102583	0		-0.283422	0.149094	0.96232	0.988836	109	154	0
80824	DUSP16	-0.446449	0.000449498	0.00103122	0		-0.037863	-0.484312	0.920123	1.07041	109	154	0
56650	CLDND1	0.332092	0.000454014	0.00104079	0		-0.278746	0.053346	0.735845	0.748693	109	154	0
285636	C5orf51	0.329215	0.000464539	0.00106411	0		-0.204721	0.124495	0.742668	0.734674	109	154	0
5613	PRKX	0.467099	0.000465282	0.00106501	0		-0.00875888	0.45834	1.00839	1.09825	109	154	0
4690	NCK1	0.331899	0.000467279	0.00106877	0		-0.0787428	0.253156	0.634664	0.813468	109	154	0
10207	INADL	-0.33457	0.000468723	0.00107127	0		0.0977856	-0.236784	0.690452	0.791311	109	154	0
148170	CDC42EP5	-0.559591	0.000469274	0.00107171	0		0.750382	0.190791	1.0204	1.43281	109	154	0
2058	EPRS	0.336162	0.000480748	0.00109709	0		-0.119241	0.216921	0.739238	0.768561	109	154	0
54440	SASH3	0.344177	0.000486208	0.00110871	56	2	0.0181692	0.362346	0.513567	0.917503	109	154	0
29923	C7orf68	0.392573	0.000500865	0.00114128	0		-0.572807	-0.180234	0.795811	0.955371	109	154	0
127018	LYPLAL1	0.297265	0.000501921	0.00114282	0		-0.175882	0.121383	0.615	0.700416	109	154	0
8470	SORBS2	-0.446122	0.000509545	0.00115931	0		-0.175142	-0.621265	0.872214	1.11323	109	154	0
8522	GAS7	0.287726	0.00051448	0.00116966	11	1	-0.349646	-0.0619198	0.700108	0.602815	109	154	0
80173	IFT74	-0.340238	0.000517134	0.00117481	0		0.00423152	-0.336007	0.71297	0.809248	109	154	0
10721	POLQ	0.46652	0.000522022	0.00118503	3	3	-0.0215906	0.444929	0.965114	1.13908	109	154	0
166929	SGMS2	0.420522	0.00052689	0.00119518	0		-0.0849626	0.335559	0.880068	1.01702	109	154	0
3667	IRS1	0.411727	0.000532818	0.00120772	0		-0.277086	0.13464	0.819124	1.02107	109	154	0
4927	NUP88	0.334001	0.000548317	0.00124192	0		-0.103736	0.230264	0.792843	0.735423	109	154	0
8908	GYG2	-0.302274	0.000555347	0.0012569	0		-0.0133844	-0.315659	0.657207	0.702675	109	154	0
92235	DUSP27	-0.782085	0.00056403	0.0012756	0		1.30947	0.527386	1.935	1.73673	109	154	0
221895	JAZF1	0.318373	0.000567013	0.00128139	0		-0.166565	0.151808	0.684003	0.751398	109	154	0
347735	SERINC2	-0.326028	0.000569996	0.00128717	0		0.180674	-0.145354	0.737075	0.747195	109	154	0
79921	TCEAL4	0.367329	0.000583168	0.00131593	0		-0.543367	-0.176038	0.832999	0.851169	109	154	0
283742	FAM98B	0.362664	0.000589923	0.0013299	0		-0.176276	0.186388	0.803371	0.853835	109	154	0
55125	CEP192	0.33313	0.000590236	0.0013299	0		-0.0270307	0.3061	0.720836	0.790343	109	154	0
3673	ITGA2	0.335942	0.000594242	0.00133793	0		-0.0615428	0.274399	0.741527	0.788755	109	154	0
23190	UBXN4	0.40381	0.000595133	0.00133894	0		-0.368432	0.0353785	0.946305	0.922662	109	154	0
26118	WSB1	0.370279	0.000597325	0.00134287	0		-0.285152	0.0851275	0.893931	0.821963	109	154	0
79075	DSCC1	0.378661	0.000598673	0.00134391	3	3	-0.22856	0.150101	0.887608	0.862108	109	154	0
9353	SLIT2	0.297596	0.000598444	0.00134391	53	1	-0.304463	-0.00686704	0.579465	0.738537	109	154	0
8407	TAGLN2	0.380913	0.000611122	0.00137083	0		-0.108473	0.272439	0.721237	0.976144	109	154	0
55347	ABHD10	0.325802	0.000612082	0.00137157	0		-0.0759375	0.249864	0.701415	0.777556	109	154	0
91694	LONRF1	0.334209	0.000612357	0.00137157	84	0	-0.254052	0.080157	0.629789	0.851163	109	154	0
5087	PBX1	-0.48142	0.000618161	0.00138355	9	1	-0.266786	-0.748206	0.901439	1.25315	109	154	0
5791	PTPRE	0.336571	0.000619087	0.00138459	0		-0.181555	0.155016	0.598219	0.876777	109	154	0
55632	G2E3	0.375094	0.00062537	0.00139761	0		-0.183864	0.191231	0.836701	0.888399	109	154	0
6812	STXBP1	0.475716	0.00063034	0.00140768	0		-0.297069	0.178647	1.05932	1.14321	109	154	0
23406	COTL1	0.356444	0.000635281	0.00141767	0		-0.0153286	0.341115	0.756149	0.867968	109	154	0
26035	GLCE	-0.313551	0.000639725	0.00142653	0		0.0159065	-0.297645	0.623942	0.780811	109	154	0
6787	NEK4	0.356865	0.000645598	0.00143857	67	3	-0.0635279	0.293338	0.702089	0.902811	109	154	0
7430	EZR	0.465401	0.000653896	0.00145599	0		0.00554698	0.470948	1.02252	1.13185	109	154	0
25879	DCAF13	0.363343	0.000659106	0.00146651	0		-0.341733	0.0216096	0.821043	0.857888	109	154	0
92092	ZC3HAV1L	0.3644	0.000674706	0.00150012	0		-0.287266	0.0771334	0.731441	0.920009	109	154	0
3313	HSPA9	0.288824	0.000679163	0.00150892	0		-0.0821313	0.206692	0.680452	0.650775	109	154	0
8519	IFITM1	0.432761	0.000684977	0.00152072	0		-0.425778	0.00698267	0.848027	1.1157	109	154	0
3836	KPNA1	0.330623	0.000685594	0.00152097	0		-0.296203	0.0344197	0.802931	0.73897	109	154	0
55711	FAR2	-0.350856	0.000691764	0.00153354	0		0.202654	-0.148202	0.671999	0.903908	109	154	0
55326	AGPAT5	0.278147	0.000699615	0.00154981	84	0	0.00915181	0.287298	0.531522	0.704495	109	154	0
54830	NUP62CL	0.378848	0.000705513	0.00156173	0		-0.0926109	0.286237	0.75268	0.968296	109	154	0
8458	TTF2	0.286588	0.000716977	0.00158595	0		-0.0835333	0.203055	0.620642	0.68787	109	154	0
10413	YAP1	0.38912	0.000722161	0.00159625	0		-0.429812	-0.0406925	0.879042	0.934944	109	154	0
1964	EIF1AX	0.359439	0.000735174	0.00162382	81	0	-0.25946	0.0999799	0.811036	0.861969	109	154	0
441024	MTHFD2L	0.316068	0.000737094	0.00162645	132	3	0.0231661	0.339234	0.672611	0.776344	109	154	0
56913	C1GALT1	0.33801	0.000737438	0.00162645	0		-0.139567	0.198443	0.676338	0.859795	109	154	0
57148	KIAA1219	-0.279275	0.000738673	0.00162799	0		-0.275602	-0.554877	0.625923	0.657341	109	154	0
10611	PDLIM5	0.354618	0.000743096	0.00163654	0		-0.22773	0.126889	0.899721	0.777508	109	154	0
6252	RTN1	0.343255	0.000745527	0.0016407	0		-0.125487	0.217769	0.61914	0.910224	109	154	0
58517	RBM25	0.326175	0.000748435	0.0016459	0		-0.0773288	0.248846	0.746352	0.77124	109	154	0
6774	STAT3	0.323807	0.000753242	0.00165527	0		-0.186105	0.137702	0.698047	0.793793	109	154	0
55119	PRPF38B	-0.418403	0.000770249	0.00169142	0		-0.0758933	-0.494296	0.853054	1.07433	109	154	0
23023	TMCC1	0.272394	0.000785191	0.00172298	0		-0.168781	0.103613	0.55632	0.678654	109	154	0
776	CACNA1D	-0.310154	0.000788912	0.00172989	0		-0.058784	-0.368938	0.660208	0.767449	109	154	0
6653	SORL1	-0.555102	0.000792375	0.00173623	0		-0.11111	-0.666211	1.19335	1.40883	109	154	0
3912	LAMB1	0.381492	0.000795006	0.00174073	0		-0.350883	0.0306085	0.835562	0.94473	109	154	0
64778	FNDC3B	0.352679	0.000797951	0.00174591	0		-0.316735	0.0359437	0.747196	0.884887	109	154	0
999	CDH1	-0.453219	0.000801177	0.00175171	0		-0.105459	-0.558678	1.11592	1.04902	109	154	0
84056	KATNAL1	0.264344	0.00080575	0.00176043	0		-0.28505	-0.020706	0.524633	0.667202	109	154	0
154810	AMOTL1	0.254928	0.000830648	0.00181352	28	1	-0.375255	-0.120327	0.581121	0.596636	109	154	0
123811	C16orf63	0.2979	0.000833136	0.00181764	0		-0.182746	0.115154	0.624285	0.745746	109	154	0
79188	TMEM43	0.35514	0.000835628	0.00182176	0		-0.220437	0.134703	0.836618	0.842636	109	154	0
2308	FOXO1	0.3557	0.00083643	0.0018222	0		-0.329376	0.0263237	0.824895	0.853202	109	154	0
7072	TIA1	0.354089	0.000851517	0.00185373	0		-0.20663	0.14746	0.667369	0.941433	109	154	0
90637	ZFAND2A	0.348921	0.000858602	0.00186781	0		-0.112023	0.236898	0.766542	0.866788	109	154	0
4053	LTBP2	0.403557	0.000879851	0.00191266	9	1	-0.495036	-0.0914792	0.900378	1.00606	109	154	0
64859	OBFC2A	0.317284	0.000886249	0.00192519	0		-0.162656	0.154628	0.5448	0.866651	109	154	0
30835	CD209	0.270011	0.000890406	0.00193283	0		0.0198868	0.289898	0.496569	0.712558	109	154	0
6319	SCD	0.525768	0.000921481	0.00199885	0		-0.697538	-0.17177	1.23642	1.29187	109	154	0
4140	MARK3	0.255646	0.000953318	0.00206643	0		-0.0902961	0.16535	0.608238	0.593623	109	154	0
2194	FASN	0.312059	0.000961804	0.00208334	112	0	-0.168575	0.143484	0.763961	0.727625	109	154	0
84708	LNX1	-0.378598	0.000976138	0.00211287	0		0.344719	-0.0338787	0.792828	0.985141	109	154	0
10309	CCNO	0.268127	0.00101887	0.00220379	0		0.201084	0.469211	0.591673	0.664505	109	154	0
4316	MMP7	0.879779	0.00102272	0.00221054	0		-0.456846	0.422933	1.92938	2.30315	109	154	0
113251	LARP4	0.37681	0.00103708	0.00223997	0		-0.168349	0.20846	0.860694	0.94494	109	154	0
10884	MRPS30	0.321911	0.00105	0.00226627	0		-0.193263	0.128648	0.603806	0.874147	109	154	0
5347	PLK1	0.262695	0.00107763	0.00232423	0		0.0990988	0.361794	0.625863	0.624099	109	154	0
89857	KLHL6	0.456393	0.00109402	0.00235791	0		0.0908738	0.547267	0.992159	1.1946	109	154	0
139886	SPIN4	0.331636	0.00110067	0.00237056	0		-0.200059	0.131577	0.79919	0.803753	109	154	0
57475	PLEKHH1	-0.318405	0.00111538	0.00240052	0		0.412652	0.0942462	0.712182	0.807133	109	154	0
2710	GK	0.362832	0.00112001	0.00240877	0		-0.270515	0.0923172	0.868271	0.891832	109	154	0
171586	ABHD3	0.298282	0.00112924	0.00242691	0		0.272657	0.570939	0.571165	0.807009	109	154	0
993	CDC25A	0.297251	0.00114454	0.00245804	43	3	-0.0880319	0.209219	0.708469	0.723203	109	154	0
10010	TANK	0.404441	0.00116964	0.00251017	0		-0.167782	0.236659	0.790899	1.11083	109	154	0
10512	SEMA3C	-0.502922	0.00118244	0.00253583	0		-0.294476	-0.797399	1.03915	1.3647	109	154	0
4300	MLLT3	-0.327248	0.00120449	0.0025813	0		0.0538942	-0.273354	0.762388	0.821285	109	154	0
23186	RCOR1	0.430142	0.00122568	0.00262484	0		-0.00834618	0.421796	0.931167	1.14302	109	154	0
6091	ROBO1	0.342183	0.00123089	0.00263413	0		-0.442682	-0.100499	0.799293	0.863055	109	154	0
27032	ATP2C1	0.349787	0.00123659	0.00264447	0		-0.0470668	0.302721	0.736396	0.932861	109	154	0
81537	SGPP1	0.344146	0.0012599	0.00269242	0		0.00987117	0.354017	0.835836	0.849924	109	154	0
5756	TWF1	0.348108	0.00126924	0.00271046	0		-0.197123	0.150984	0.855386	0.854475	109	154	0
26207	PITPNC1	0.388786	0.00127079	0.00271185	0		0.0895602	0.478346	0.717209	1.09783	109	154	0
10018	BCL2L11	0.284017	0.00127696	0.00272311	0		-0.0504842	0.233533	0.608247	0.743033	109	154	0
221061	FAM171A1	-0.411658	0.00129641	0.00276264	0		-0.00806759	-0.419726	0.844073	1.12619	109	154	0
84448	ABLIM2	-0.236127	0.00132591	0.0028235	0		-0.00969002	-0.245817	0.623241	0.525204	109	154	0
2820	GPD2	0.301224	0.00133407	0.00283332	0		-0.0738152	0.227409	0.62949	0.805853	109	154	0
3778	KCNMA1	-0.337411	0.00133413	0.00283332	0		0.250181	-0.0872303	0.862532	0.808686	109	154	0
51176	LEF1	0.41432	0.00133252	0.00283332	0		-0.550239	-0.135919	0.920003	1.0985	109	154	0
79752	ZFAND1	0.285505	0.00133426	0.00283332	0		-0.279361	0.0061439	0.663716	0.720003	109	154	0
25994	HIGD1A	-0.348484	0.00135701	0.00287959	0		0.380518	0.0320341	0.861492	0.861102	109	154	0
219699	UNC5B	0.531492	0.00137334	0.00291221	0		-0.318557	0.212935	1.25974	1.37823	109	154	0
6715	SRD5A1	0.33281	0.00139507	0.00295623	0		-0.108652	0.224159	0.710337	0.894117	109	154	0
60684	C4orf41	0.289857	0.00139782	0.0029579	0		-0.178392	0.111465	0.75279	0.681337	109	154	0
688	KLF5	-0.283087	0.0013972	0.0029579	0		0.12738	-0.155706	0.654547	0.720708	109	154	0
51053	GMNN	0.286785	0.00139906	0.00295846	3	3	0.00739632	0.294182	0.712805	0.697427	109	154	0
6192	RPS4Y1	-0.959012	0.00140412	0.00296708	0		1.00841	0.0494018	2.66797	2.22848	109	154	0
5450	POU2AF1	-0.460717	0.00141252	0.00298276	0		0.798641	0.337924	1.135	1.1656	109	154	0
5290	PIK3CA	0.301676	0.00141903	0.00299441	0		-0.3931	-0.0914245	0.702601	0.771245	109	154	0
58516	FAM60A	0.280347	0.00142437	0.00300358	0		-0.269327	0.0110192	0.683772	0.691388	109	154	0
118429	ANTXR2	0.363837	0.00142539	0.00300363	0		0.145858	0.509695	0.701616	1.02451	109	154	0
11244	ZHX1	-0.297306	0.00144307	0.00303877	0		0.0180836	-0.279222	0.682207	0.767542	109	154	0
2122	MECOM	-0.3591	0.00144722	0.00304431	0		0.220409	-0.138691	0.668043	1.02399	109	154	0
51133	KCTD3	0.376944	0.00144771	0.00304431	0		-0.0543564	0.322587	0.832854	1.00909	109	154	0
85462	FHDC1	-0.228678	0.00145632	0.00306029	82	4	0.155737	-0.0729407	0.501843	0.587085	109	154	0
121506	ERP27	-0.397895	0.00145935	0.00306453	0		0.144447	-0.253447	1.10241	0.911532	109	154	0
64965	MRPS9	0.291801	0.00146719	0.00307886	0		-0.0159685	0.275832	0.555349	0.816838	109	154	0
28234	SLCO1B3	0.698418	0.00146983	0.00308226	0		0.738319	1.43674	1.64105	1.8489	109	154	0
50808	AK3	-0.250263	0.00147772	0.00309667	0		-0.0585868	-0.30885	0.561215	0.644697	109	154	0
285382	C3orf70	-0.364561	0.00148154	0.00310251	0		0.20782	-0.156741	0.811788	0.973733	109	154	0
79158	GNPTAB	0.287816	0.00148936	0.00311673	0		-0.028219	0.259597	0.619797	0.768688	109	154	0
1181	CLCN2	-0.255053	0.00149423	0.00312477	0		0.0235414	-0.231511	0.668892	0.591865	109	154	0
10959	TMED2	0.413204	0.0015154	0.00316686	0		-0.294899	0.118305	1.14774	0.953235	109	154	0
51605	TRMT6	0.247942	0.00152724	0.00318719	0		-0.203425	0.044517	0.639705	0.583547	109	154	0
57728	WDR19	0.284312	0.00152657	0.00318719	0		-0.229799	0.0545126	0.66308	0.730524	109	154	0
54664	TMEM106B	-0.355061	0.00153093	0.00319268	0		-0.132834	-0.487894	0.79083	0.951307	109	154	0
84440	RAB11FIP4	-0.307043	0.00153198	0.00319268	0		-0.0231448	-0.330188	0.680891	0.816421	109	154	0
2108	ETFA	0.28079	0.00154121	0.0032097	0		0.080335	0.361125	0.594581	0.757606	109	154	0
54492	NEURL1B	-0.332714	0.00156499	0.00325698	0		-0.137648	-0.470363	0.71166	0.907455	109	154	0
10577	NPC2	0.297166	0.00158107	0.0032882	0		-0.128267	0.168899	0.596292	0.82607	109	154	0
80315	CPEB4	0.324282	0.00158358	0.00329115	0		-0.147632	0.17665	0.757207	0.846829	109	154	0
10525	HYOU1	0.369455	0.00158494	0.00329172	0		-0.116973	0.252482	0.898782	0.949649	109	154	0
53346	TM6SF1	0.329021	0.00159138	0.00330283	0		-0.278758	0.050263	0.647736	0.928105	109	154	0
639	PRDM1	0.353643	0.00159251	0.00330291	7	1	-0.0485445	0.305099	0.7593	0.968833	109	154	0
90806	ANGEL2	0.300957	0.00160482	0.00332615	0		-0.262877	0.0380797	0.731828	0.763856	109	154	0
80155	NARG1	0.288622	0.0016096	0.00333378	0		-0.119348	0.169273	0.623644	0.778522	109	154	0
132949	AASDH	0.369541	0.00162727	0.00336807	0		-0.0847547	0.284786	0.713169	1.05893	109	154	0
64924	SLC30A5	0.314573	0.00166392	0.00344158	0		-0.253017	0.061556	0.740126	0.822362	109	154	0
55785	FGD6	0.358153	0.00168555	0.00348392	0		-0.0478759	0.310277	0.853309	0.939671	109	154	0
55240	STEAP3	0.27807	0.00169235	0.0034956	0		-0.180248	0.0978219	0.672867	0.708748	109	154	0
55002	TMCO3	0.278697	0.00169479	0.00349824	0		-0.132365	0.146332	0.659828	0.720264	109	154	0
64848	YTHDC2	0.320433	0.00170938	0.00352596	0		-0.159658	0.160775	0.711492	0.868047	109	154	0
636	BICD1	0.318266	0.00171482	0.00353477	0		-0.191396	0.12687	0.763968	0.826963	109	154	0
65264	UBE2Z	0.346719	0.00173199	0.00356774	0		-0.175119	0.1716	0.823544	0.91334	109	154	0
51633	OTUD6B	0.279353	0.00173569	0.00357293	0		-0.196147	0.0832063	0.654735	0.729154	109	154	0
2181	ACSL3	0.305497	0.00174993	0.00359979	0		-0.109118	0.196379	0.753744	0.780145	109	154	0
84365	MKI67IP	0.279011	0.00176836	0.00363523	0		-0.27376	0.00525144	0.626128	0.747342	109	154	0
165545	DQX1	-0.298564	0.00179509	0.00368629	0		0.443092	0.144528	0.70092	0.787508	109	154	0
27345	KCNMB4	0.350464	0.00179564	0.00368629	0		-0.257449	0.0930146	0.676968	1.01428	109	154	0
79047	KCTD15	0.434772	0.00185144	0.00379828	0		-0.0847775	0.349995	1.06368	1.15045	109	154	0
7432	VIP	-0.41785	0.00185286	0.00379862	14	1	0.272664	-0.145186	1.14292	1.01706	109	154	0
1977	EIF4E	0.362058	0.00185602	0.00380252	0		-0.167748	0.19431	0.898685	0.941393	109	154	0
112858	TP53RK	-0.262807	0.00186821	0.00382489	96	6	-0.192275	-0.455082	0.71753	0.616502	109	154	0
130872	AHSA2	0.335234	0.00189716	0.00388155	0		-0.301096	0.0341372	0.896238	0.82434	109	154	0
10026	PIGK	0.297608	0.00189893	0.00388255	0		-0.131861	0.165747	0.63207	0.830351	109	154	0
1184	CLCN5	-0.271435	0.00193602	0.00395036	0		0.020307	-0.251128	0.690095	0.682899	109	154	0
22976	PAXIP1	0.27298	0.00193567	0.00395036	0		-0.177001	0.0959785	0.618558	0.736315	109	154	0
79949	C10orf81	0.392033	0.00193396	0.00395036	0		0.233352	0.625385	0.804158	1.12879	109	154	0
57674	RNF213	0.378112	0.00195145	0.00397916	0		-0.0830183	0.295094	0.898517	1.01945	109	154	0
4801	NFYB	0.32435	0.00198458	0.00404399	0		-0.136729	0.187621	0.812331	0.841702	109	154	0
8301	PICALM	0.333658	0.00205782	0.00419041	0		-0.337627	-0.00396872	0.731506	0.936597	109	154	0
3998	LMAN1	0.314234	0.00206206	0.00419624	0		0.0546163	0.368851	0.721857	0.860113	109	154	0
10194	TSHZ1	-0.279744	0.00207735	0.00422166	0		-0.0559393	-0.335683	0.736199	0.69691	109	154	0
955	ENTPD6	-0.256738	0.00207675	0.00422166	0		-0.00693848	-0.263677	0.655412	0.64791	109	154	0
10418	SPON1	0.472374	0.0020897	0.00424391	109	1	0.0447872	0.517161	1.08501	1.32095	109	154	0
1847	DUSP5	0.461055	0.00210511	0.00427234	143	0	0.0866534	0.547709	1.16679	1.22234	109	154	0
8837	CFLAR	0.307761	0.00210783	0.004275	0		-0.10406	0.203701	0.693007	0.852131	109	154	0
4013	VWA5A	-0.35999	0.00211812	0.00429299	0		0.209803	-0.150188	0.728439	1.05051	109	154	0
8614	STC2	0.441793	0.0021887	0.00443307	0		-0.294558	0.147235	0.99381	1.25324	109	154	0
8076	MFAP5	0.59248	0.00220895	0.00447108	17	1	-0.72492	-0.13244	1.3539	1.68352	109	154	0
472	ATM	0.268786	0.00223407	0.00451892	0		-0.268478	0.000308943	0.683787	0.692708	109	154	0
5481	PPID	0.331191	0.0022717	0.00459195	0		-0.140539	0.190652	0.984673	0.759453	109	154	0
10618	TGOLN2	-0.254771	0.00230052	0.00464659	0		-0.0837294	-0.338501	0.616478	0.677194	109	154	0
203228	C9orf72	0.305857	0.00230333	0.00464659	0		-0.157297	0.148561	0.804157	0.78392	109	154	0
3918	LAMC2	0.318269	0.00230321	0.00464659	0		0.0268384	0.345107	0.67094	0.919925	109	154	0
1839	HBEGF	-0.404433	0.00230606	0.00464898	0		0.274122	-0.130312	1.11637	1.01618	109	154	0
8624	PSMG1	0.289477	0.00234403	0.0047224	0		-0.235349	0.0541277	0.698605	0.782899	109	154	0
6745	SSR1	0.29196	0.00234642	0.00472407	0		-0.162937	0.129024	0.803856	0.720361	109	154	0
161742	SPRED1	0.36391	0.0023524	0.00473295	0		-0.0515307	0.312379	0.936404	0.962159	109	154	0
6229	RPS24	0.326242	0.00235543	0.00473591	0		-0.190302	0.13594	0.920237	0.796077	109	154	0
1755	DMBT1	-0.590888	0.002368	0.00475801	0		1.23384	0.642951	1.49421	1.60873	109	154	0
55841	WWC3	0.343622	0.00240042	0.00481996	0		-0.5817	-0.238077	0.866582	0.920495	109	154	0
3213	HOXB3	0.375307	0.00240294	0.00482181	0		-0.16542	0.209887	0.877123	1.05382	109	154	0
11051	NUDT21	0.313308	0.00242332	0.00485627	0		-0.211598	0.10171	0.878519	0.770541	109	154	0
3920	LAMP2	-0.332709	0.00242225	0.00485627	0		-0.147431	-0.48014	0.804249	0.913181	109	154	0
8878	SQSTM1	0.261724	0.00245118	0.00490884	0		-0.109042	0.152683	0.58287	0.735358	109	154	0
4065	LY75	-0.355268	0.0024677	0.00493867	0		-0.0615598	-0.416828	0.715676	1.05972	109	154	0
58480	RHOU	-0.324065	0.0024728	0.0049456	0		0.0663151	-0.25775	0.602044	0.985444	109	154	0
121512	FGD4	-0.297787	0.0025067	0.00501009	0		0.393259	0.0954721	0.607949	0.877478	109	154	0
4938	OAS1	0.379423	0.0025098	0.00501298	0		-0.0424508	0.336973	0.929644	1.04721	109	154	0
55010	C12orf48	0.334042	0.00251364	0.00501734	3	3	-0.139109	0.194932	0.766425	0.947014	109	154	0
10602	CDC42EP3	0.283938	0.00256461	0.0051157	9	1	-0.272092	0.0118459	0.635996	0.807171	109	154	0
3638	INSIG1	0.40195	0.00257372	0.00513048	0		-0.219471	0.18248	0.944353	1.14125	109	154	0
29127	RACGAP1	0.265885	0.00260754	0.00519434	0		-0.0177	0.248185	0.713119	0.677646	109	154	0
9926	LPGAT1	0.284941	0.00260919	0.00519434	0		-0.141557	0.143385	0.776112	0.722764	109	154	0
23433	RHOQ	0.273457	0.00262216	0.00521673	0		-0.222348	0.0511087	0.57343	0.798381	109	154	0
119587	CPXM2	0.190043	0.00263229	0.00523345	52	1	-0.281003	-0.0909595	0.378579	0.54039	109	154	0
1363	CPE	-0.431685	0.00263764	0.00523906	0		-0.190205	-0.621891	1.09154	1.18614	109	154	0
29766	TMOD3	0.333731	0.00263857	0.00523906	0		-0.0272606	0.306471	0.949318	0.828481	109	154	0
8639	AOC3	0.311349	0.0026614	0.00528092	28	1	-0.344585	-0.0332361	0.741207	0.870974	109	154	0
3945	LDHB	0.397291	0.00267552	0.00530545	0		-0.40836	-0.0110683	1.02169	1.0793	109	154	0
109	ADCY3	0.32923	0.00269469	0.00533996	0		-0.494564	-0.165334	0.918278	0.834427	109	154	0
128239	IQGAP3	0.271961	0.00272444	0.00539539	3	3	-0.0391879	0.232773	0.701363	0.72073	109	154	0
64746	ACBD3	0.292327	0.00274203	0.00542667	0		-0.135771	0.156556	0.781666	0.761328	109	154	0
55605	KIF21A	0.252385	0.00278873	0.00551549	0		0.0415877	0.293973	0.551463	0.726839	109	154	0
6356	CCL11	-0.480961	0.00279099	0.00551636	71	0	-0.048935	-0.529896	1.19892	1.34982	109	154	0
2669	GEM	0.283501	0.00284903	0.00562739	0		-0.378071	-0.0945706	0.76564	0.736116	109	154	0
166968	MIER3	-0.288173	0.00292805	0.0057797	0		0.174828	-0.113345	0.898804	0.651833	109	154	0
79582	SPAG16	-0.433074	0.00293327	0.00578622	0		-0.271279	-0.704353	1.13887	1.18273	109	154	0
3303	HSPA1A	0.456969	0.00294679	0.0058091	0		-0.5085	-0.0515315	1.30799	1.17375	109	154	0
79657	RPAP3	0.29666	0.00296619	0.00584343	0		-0.256892	0.0397687	0.846411	0.745029	109	154	0
79983	POF1B	-0.422567	0.00296806	0.00584343	0		0.0669199	-0.355647	1.16349	1.11847	109	154	0
93663	ARHGAP18	0.287819	0.00297891	0.00586097	0		-0.248549	0.0392706	0.706236	0.802669	109	154	0
85476	GFM1	0.288075	0.00298449	0.00586815	0		-0.0502665	0.237809	0.662111	0.830168	109	154	0
1519	CTSO	0.327207	0.00299343	0.00587717	0		-0.214099	0.113109	0.698821	0.979652	109	154	0
2151	F2RL2	-0.395955	0.00299242	0.00587717	71	0	-0.271765	-0.66772	0.858847	1.189	109	154	0
96764	TGS1	0.33555	0.00299491	0.00587717	0		-0.276272	0.0592779	0.85844	0.924382	109	154	0
387921	NHLRC3	-0.244941	0.00300456	0.00589229	0		0.00182191	-0.24312	0.663025	0.631028	109	154	0
85477	SCIN	-0.429178	0.00302339	0.00592537	0		0.9094	0.480222	1.0032	1.25557	109	154	0
80209	C13orf23	-0.284126	0.00304172	0.00595743	0		-0.341855	-0.625981	0.871125	0.662149	109	154	0
55664	CDC37L1	0.312475	0.00305214	0.00597398	0		-0.206366	0.106108	0.868331	0.811074	109	154	0
2355	FOSL2	0.406216	0.00305483	0.00597538	0		-0.1461	0.260115	1.14917	1.05623	109	154	0
55684	C9orf86	-0.38137	0.00308428	0.00602909	0		0.114458	-0.266912	0.852639	1.13549	109	154	0
23157	SEPT6	0.264395	0.0030979	0.0060518	0		-0.0720634	0.192332	0.670261	0.723055	109	154	0
1119	CHKA	0.26421	0.00313448	0.00611932	0		0.0464313	0.310641	0.585857	0.773702	109	154	0
5627	PROS1	0.349872	0.00315741	0.0061522	0		-0.446109	-0.0962367	0.855922	0.999698	109	154	0
6446	SGK1	0.371314	0.00315742	0.0061522	70	8	0.00457754	0.375892	0.990004	1.01138	109	154	0
81688	C6orf62	0.29023	0.00315471	0.0061522	0		-0.213536	0.0766946	0.689534	0.831494	109	154	0
677	ZFP36L1	0.314257	0.00316841	0.00616964	0		-0.309512	0.00474473	0.883277	0.814603	109	154	0
28514	DLL1	-0.350776	0.00317055	0.00616983	0		0.503648	0.152872	0.949359	0.943312	109	154	0
10560	SLC19A2	0.267032	0.00317368	0.00617195	0		-0.32513	-0.0580978	0.607831	0.775696	109	154	0
1994	ELAVL1	0.302125	0.00317874	0.00617783	0		-0.158118	0.144008	0.682762	0.888892	109	154	0
22944	KIN	0.244939	0.00320012	0.00621538	0		-0.10008	0.144859	0.550509	0.710491	109	154	0
64065	PERP	0.35065	0.00321542	0.00624108	0		-0.453783	-0.103133	0.848623	1.01059	109	154	0
140465	MYL6B	0.250584	0.00324375	0.00629204	0		-0.298493	-0.0479083	0.594549	0.712387	109	154	0
9782	MATR3	0.385491	0.00324913	0.00629843	0		-0.411826	-0.0263348	1.01102	1.06882	109	154	0
55696	RBM22	0.336822	0.00330011	0.00639318	0		-0.205049	0.131773	0.747159	1.01064	109	154	0
8669	EIF3J	0.267322	0.00331179	0.00641169	0		-0.130151	0.137171	0.677364	0.740944	109	154	0
8395	PIP5K1B	-0.300102	0.0033184	0.00642039	0		0.226989	-0.0731127	0.554663	0.947128	109	154	0
23189	KANK1	-0.340812	0.00332872	0.00643624	0		0.040712	-0.3001	0.836404	0.979491	109	154	0
7060	THBS4	0.35099	0.00333593	0.00644606	14	1	-0.530556	-0.179567	0.791671	1.05015	109	154	0
84916	CIRH1A	0.263472	0.00334053	0.00645082	0		-0.255589	0.00788352	0.664038	0.73268	109	154	0
7247	TSN	0.291174	0.00334306	0.00645159	0		-0.301562	-0.0103883	0.821921	0.75546	109	154	0
56907	SPIRE1	0.319679	0.00336339	0.0064867	0		-0.051302	0.268377	0.755927	0.933743	109	154	0
427	ASAH1	0.349874	0.00338805	0.00653008	0		-0.0863935	0.26348	0.969123	0.936711	109	154	0
4256	MGP	0.384512	0.00340205	0.0065529	109	1	-0.628711	-0.244199	1.0573	1.04116	109	154	0
5629	PROX1	-0.372472	0.00344478	0.00663099	0		-0.403489	-0.775961	0.858909	1.1129	109	154	0
11198	SUPT16H	0.299848	0.00348378	0.0067018	0		-0.133992	0.165856	0.819439	0.806556	109	154	0
8082	SSPN	0.275671	0.00350891	0.00674585	17	1	-0.335869	-0.0601983	0.607197	0.826842	109	154	0
79817	MOBKL2B	-0.295388	0.00352961	0.00678132	0		0.31306	0.0176728	0.758778	0.828613	109	154	0
79768	C15orf29	0.266428	0.00356008	0.00683553	0		-0.143876	0.122551	0.637219	0.771059	109	154	0
114908	TMEM123	0.23723	0.00358022	0.00686984	0		-0.243592	-0.00636166	0.57611	0.674065	109	154	0
56122	PCDHB14	0.328581	0.00359541	0.00689462	0		-0.0375985	0.290983	0.795855	0.961	109	154	0
5144	PDE4D	0.299283	0.00361821	0.00693396	0		0.15035	0.449633	0.867136	0.773959	109	154	0
152100	CMC1	0.312114	0.00367083	0.00703034	0		-0.161904	0.15021	0.715781	0.935807	109	154	0
10085	EDIL3	-0.317431	0.0036766	0.00703693	17	1	0.000197743	-0.317233	0.702543	0.966317	109	154	0
8792	TNFRSF11A	-0.330848	0.00369065	0.00705937	0		0.82996	0.499112	0.75768	0.99667	109	154	0
10785	WDR4	0.31716	0.00372597	0.00712241	0		-0.177784	0.139376	0.818412	0.900549	109	154	0
81847	RNF146	0.409877	0.00375855	0.00718015	0		-0.482666	-0.0727895	1.06723	1.17454	109	154	0
5549	PRELP	0.294346	0.00380078	0.00725625	16	1	-0.439179	-0.144833	0.623352	0.910617	109	154	0
9793	CKAP5	0.253401	0.00380502	0.00725976	0		-0.215319	0.0380816	0.775413	0.616489	109	154	0
157506	RDH10	0.326093	0.00381861	0.0072811	0		-0.200599	0.125494	0.718957	1.00145	109	154	0
3037	HAS2	0.384662	0.00382583	0.00729027	0		-0.297908	0.0867542	0.848528	1.19011	109	154	0
140823	ROMO1	-0.235308	0.00383573	0.00730454	0		-0.109178	-0.344486	0.595741	0.661263	109	154	0
84532	ACSS1	-0.22899	0.00385248	0.00733183	0		-0.0517809	-0.280771	0.638208	0.601443	109	154	0
8507	ENC1	0.398517	0.00388418	0.00738752	0		-0.189158	0.209359	1.12553	1.08741	109	154	0
26137	ZBTB20	-0.276927	0.00390771	0.0074276	0		-0.0106515	-0.287578	0.719467	0.782073	109	154	0
1843	DUSP1	0.41035	0.00397054	0.00754228	70	8	-0.137035	0.273315	1.01585	1.21967	109	154	0
2650	GCNT1	-0.319574	0.0040153	0.00762252	0		0.133675	-0.185898	0.83516	0.913497	109	154	0
338773	TMEM119	0.340144	0.00402239	0.00763119	41	1	-0.221109	0.119035	0.654201	1.09937	109	154	0
939	CD27	-0.290244	0.00405178	0.00768214	0		0.228025	-0.0622185	0.698175	0.862253	109	154	0
79109	MAPKAP1	0.2263	0.00412421	0.00781456	0		-0.203475	0.0228251	0.541622	0.660494	109	154	0
6509	SLC1A4	0.266909	0.0041279	0.00781667	0		-0.249893	0.0170165	0.727355	0.736341	109	154	0
22841	RAB11FIP2	0.269362	0.00425376	0.00804995	0		-0.392859	-0.123497	0.658582	0.796257	109	154	0
64395	GMCL1	0.282406	0.00433587	0.00820022	0		-0.171579	0.110827	0.68272	0.845199	109	154	0
6667	SP1	0.266592	0.00437717	0.00827315	0		-0.0789798	0.187613	0.709132	0.755791	109	154	0
3572	IL6ST	0.322814	0.00447643	0.00845548	28	1	-0.353016	-0.030202	0.987118	0.837854	109	154	0
8623	ASMTL	0.375612	0.0044976	0.00849017	0		-0.0703086	0.305304	0.999747	1.09396	109	154	0
27292	DIMT1L	0.319836	0.00453173	0.00854926	0		-0.32343	-0.00359345	0.976796	0.83294	109	154	0
11168	PSIP1	0.271488	0.00453685	0.00855358	0		-0.301548	-0.0300592	0.75891	0.751144	109	154	0
57214	KIAA1199	0.353884	0.00461971	0.00870439	0		-0.248224	0.10566	0.960108	1.02109	109	154	0
79071	ELOVL6	0.346189	0.00466413	0.00878261	0		0.142629	0.488818	0.938856	0.999847	109	154	0
8760	CDS2	0.306782	0.00471828	0.00887906	0		-0.290466	0.0163159	0.870824	0.854749	109	154	0
55608	ANKRD10	0.348224	0.00472636	0.00888874	0		-0.511376	-0.163152	0.956856	1.00026	109	154	0
64946	CENPH	0.291322	0.00477887	0.0089819	0		0.0323581	0.32368	0.782545	0.84119	109	154	0
9611	NCOR1	0.241345	0.00483385	0.0090796	0		-0.0357096	0.205635	0.69522	0.65334	109	154	0
23624	CBLC	-0.285334	0.00483786	0.00908149	0		0.371092	0.0857579	0.680518	0.876186	109	154	0
6566	SLC16A1	0.352734	0.00485437	0.00910684	0		-0.302082	0.0506515	1.03656	0.971314	109	154	0
22995	CEP152	0.236959	0.00486385	0.00911897	0		-0.053955	0.183004	0.649376	0.664792	109	154	0
2673	GFPT1	-0.274709	0.00489792	0.00917715	0		0.183534	-0.0911752	0.719877	0.804985	109	154	0
64327	LMBR1	0.302857	0.00493428	0.00923956	0		-0.400217	-0.0973595	0.9481	0.78181	109	154	0
4841	NONO	0.373762	0.00494295	0.00925007	0		-0.433301	-0.0595387	0.977619	1.11845	109	154	0
23468	CBX5	-0.357992	0.00497705	0.00930813	0		-0.107445	-0.465437	0.859958	1.11492	109	154	0
27031	NPHP3	0.289087	0.00502454	0.00939113	0		-0.196151	0.092936	0.794543	0.830509	109	154	0
9908	G3BP2	0.353458	0.00509287	0.00951298	0		-0.14986	0.203598	0.984002	1.02244	109	154	0
6820	SULT2B1	-0.433819	0.00511265	0.00954404	0		0.0997034	-0.334115	0.684389	1.51748	109	154	0
27161	EIF2C2	0.263493	0.00513333	0.00957673	0		-0.243167	0.0203258	0.688162	0.777831	109	154	0
5350	PLN	0.375743	0.00520927	0.00971241	14	1	-0.558073	-0.182329	1.07975	1.07158	109	154	0
80324	PUS1	0.278432	0.00522917	0.00974352	0		-0.21535	0.0630823	0.750777	0.813562	109	154	0
6038	RNASE4	-0.288523	0.00526087	0.00979656	0		0.377552	0.0890287	0.714507	0.884973	109	154	0
1829	DSG2	0.3719	0.00528874	0.00984238	0		-0.152829	0.21907	1.17801	0.97856	109	154	0
5325	PLAGL1	-0.319388	0.00530477	0.00986616	0		-0.0700785	-0.389466	0.771416	0.997963	109	154	0
22913	RALY	-0.192128	0.00530866	0.00986733	0		-0.0932919	-0.28542	0.495201	0.55309	109	154	0
2305	FOXM1	0.249411	0.00533494	0.00991009	43	3	-0.0417127	0.207698	0.730709	0.683603	109	154	0
157869	C8orf84	0.504477	0.00541386	0.0100505	0		0.468914	0.97339	1.26476	1.58103	109	154	0
642273	FAM110C	-0.311678	0.0054719	0.010152	0		0.115655	-0.196023	0.747553	0.980701	109	154	0
1646	AKR1C2	-0.340992	0.00547528	0.0101521	0		0.205622	-0.135369	0.751232	1.11156	109	154	0
340146	SLC35D3	-0.460604	0.00549196	0.0101768	0		0.179716	-0.280888	1.47619	1.22006	109	154	0
57381	RHOJ	0.234249	0.0054972	0.0101803	11	1	-0.207452	0.0267969	0.60265	0.698404	109	154	0
9076	CLDN1	0.344267	0.00550327	0.0101853	0		-0.592342	-0.248076	0.983252	0.993041	109	154	0
57380	MRS2	0.250427	0.00555015	0.0102657	0		-0.176138	0.0742895	0.699209	0.717598	109	154	0
5885	RAD21	0.289118	0.00559734	0.0103467	0		-0.17592	0.113198	0.702268	0.9045	109	154	0
2950	GSTP1	0.300154	0.00567895	0.0104911	0		-0.222872	0.0772825	0.87049	0.854826	109	154	0
3609	ILF3	0.276432	0.00570428	0.0105315	0		-0.225783	0.0506488	0.811992	0.775425	109	154	0
2294	FOXF1	-0.42857	0.00571196	0.0105393	71	0	-0.24408	-0.67265	0.876873	1.44765	109	154	0
56261	RP5-1022P6.2	-0.276753	0.00574271	0.0105895	97	0	-0.148368	-0.425121	0.784201	0.798126	109	154	0
2564	GABRE	-0.287399	0.00576953	0.0106325	0		-0.291504	-0.578902	0.769901	0.861479	109	154	0
8529	CYP4F2	-0.276896	0.00577955	0.0106445	0		0.115531	-0.161365	0.749687	0.822959	109	154	0
3909	LAMA3	0.376728	0.00581282	0.0106993	0		0.175725	0.552453	0.696707	1.30112	109	154	0
6150	MRPL23	0.237601	0.00586913	0.0107964	0		-0.106327	0.131274	0.703778	0.656054	109	154	0
80224	NUBPL	-0.280831	0.00587925	0.0108084	0		-0.0776545	-0.358486	0.72127	0.862432	109	154	0
4774	NFIA	-0.271758	0.00595817	0.0109468	0		0.149097	-0.122661	0.770234	0.78853	109	154	0
79572	ATP13A3	0.26171	0.00597743	0.0109756	0		-0.300435	-0.0387255	0.840858	0.680385	109	154	0
7286	TUFT1	-0.252923	0.00601362	0.0110353	0		-0.0274774	-0.280401	0.552862	0.825023	109	154	0
84515	MCM8	0.325303	0.00611831	0.0112206	0		-0.296677	0.0286264	0.942686	0.946847	109	154	0
9889	ZBED4	0.292952	0.00634581	0.0116308	0		-0.194506	0.0984458	0.818032	0.874616	109	154	0
4689	NCF4	0.353197	0.00638822	0.0117014	0		-0.00548994	0.347707	0.816883	1.16377	109	154	0
29785	CYP2S1	-0.323115	0.00641497	0.0117433	0		-0.134974	-0.458089	0.92019	0.960759	109	154	0
10659	CUGBP2	-0.311073	0.00644562	0.0117852	0		0.0594088	-0.251664	0.869566	0.934688	109	154	0
55540	IL17RB	0.376596	0.00644551	0.0117852	0		-0.413943	-0.0373475	1.01081	1.16873	109	154	0
6480	ST6GAL1	-0.310042	0.00660537	0.01207	0		-0.279122	-0.589164	0.936345	0.887483	109	154	0
1308	COL17A1	-0.402092	0.00669337	0.0122234	0		0.380008	-0.0220842	1.03976	1.2831	109	154	0
57823	SLAMF7	0.404113	0.00670568	0.0122385	0		0.220123	0.624236	1.02846	1.29954	109	154	0
11052	CPSF6	0.227766	0.00672755	0.012271	0		-0.0622002	0.165566	0.608595	0.690683	109	154	0
346389	MACC1	-0.369145	0.00673597	0.0122789	0		-0.279635	-0.64878	0.960297	1.17255	109	154	0
2273	FHL1	-0.317439	0.00678674	0.012364	14	1	-0.153794	-0.471233	0.989826	0.891998	109	154	0
84418	C5orf32	0.228416	0.00693615	0.0126286	0		0.219875	0.448292	0.581615	0.714357	109	154	0
1609	DGKQ	-0.2187	0.00697399	0.0126899	0		0.207105	-0.0115946	0.695579	0.58465	109	154	0
22974	TPX2	0.291779	0.00700903	0.012746	96	6	-0.339541	-0.0477616	0.872356	0.849538	109	154	0
257407	C2orf72	-0.301451	0.00702592	0.012769	0		0.599629	0.298179	0.72376	0.989117	109	154	0
55661	DDX27	-0.233859	0.0070533	0.0128111	0		-0.138932	-0.372791	0.608049	0.72821	109	154	0
11161	C14orf1	0.296348	0.00708915	0.0128685	0		-0.0241116	0.272236	0.806667	0.919138	109	154	0
222166	C7orf41	-0.399388	0.00715422	0.0129788	0		-0.188582	-0.587971	1.18567	1.19368	109	154	0
8773	SNAP23	0.275529	0.00716381	0.0129884	0		-0.174753	0.100776	0.859112	0.776097	109	154	0
282809	WDR51B	-0.279878	0.0071779	0.0129984	0		0.17617	-0.103708	0.770026	0.86185	109	154	0
9774	BCLAF1	0.344411	0.00717486	0.0129984	0		-0.33651	0.00790099	0.925022	1.08693	109	154	0
10856	RUVBL2	0.20935	0.00728142	0.0131701	0		-0.0304422	0.178907	0.564047	0.636039	109	154	0
1737	DLAT	0.233951	0.00727756	0.0131701	0		-0.113712	0.120239	0.675561	0.690261	109	154	0
54675	CRLS1	0.305897	0.0074093	0.0133934	0		-0.217474	0.0884234	0.901132	0.914314	109	154	0
10320	IKZF1	0.273582	0.00749436	0.0135357	0		0.108148	0.38173	0.683948	0.88874	109	154	0
3176	HNMT	-0.30713	0.00749696	0.0135357	0		-0.0820388	-0.389169	0.928026	0.904133	109	154	0
23499	MACF1	0.247141	0.00752332	0.0135681	0		-0.24365	0.0034911	0.692031	0.753166	109	154	0
9139	CBFA2T2	-0.298371	0.00752387	0.0135681	25	6	-0.318236	-0.616607	0.878821	0.893527	109	154	0
1410	CRYAB	0.202552	0.0075775	0.0136567	0		-0.331007	-0.128455	0.530977	0.626934	109	154	0
26112	CCDC69	0.314662	0.00763842	0.0137583	0		-0.119291	0.195371	0.967157	0.919718	109	154	0
23177	CEP68	-0.2426	0.00768653	0.0138367	0		-0.178184	-0.420785	0.733861	0.70381	109	154	0
81624	DIAPH3	0.30149	0.00772016	0.0138889	0		-0.107937	0.193553	0.816129	0.955057	109	154	0
23443	SLC35A3	-0.283718	0.00776843	0.0139675	0		0.256201	-0.0275169	0.710584	0.929377	109	154	0
9582	APOBEC3B	0.320662	0.00780243	0.0140203	0		-0.0623805	0.258282	0.821125	1.04836	109	154	0
5478	PPIA	-0.224416	0.00794355	0.0142569	0		0.0290687	-0.195347	0.695022	0.63824	109	154	0
57018	CCNL1	0.290861	0.0079418	0.0142569	0		-0.263297	0.0275639	0.93609	0.821045	109	154	0
57727	NCOA5	-0.250453	0.00800329	0.0143556	0		-0.0427518	-0.293204	0.92939	0.580634	109	154	0
57446	NDRG3	0.266153	0.00803107	0.0143969	0		-0.492711	-0.226557	0.88476	0.724237	109	154	0
28998	MRPL13	0.229709	0.0080371	0.0143992	0		-0.134955	0.0947537	0.702004	0.664244	109	154	0
5357	PLS1	-0.26316	0.00805087	0.0144154	0		0.246018	-0.0171421	0.684526	0.849564	109	154	0
55356	SLC22A15	0.266097	0.00807415	0.0144485	0		-0.118344	0.147753	0.712734	0.848282	109	154	0
7490	WT1	0.323121	0.00809348	0.0144745	0		-0.00687095	0.31625	0.807662	1.07482	109	154	0
7851	MALL	-0.376185	0.00816997	0.0146027	0		0.404155	0.0279699	0.961184	1.24979	109	154	0
2049	EPHB3	-0.317884	0.00826849	0.01477	0		0.193322	-0.124561	0.880124	1.01206	109	154	0
466	ATF1	0.249918	0.00830974	0.014835	0		-0.172653	0.0772651	0.783268	0.720596	109	154	0
4781	NFIB	-0.311696	0.00833932	0.014879	0		-0.122167	-0.433863	0.707468	1.07639	109	154	0
9702	CEP57	0.257335	0.00842149	0.0150167	0		-0.217718	0.0396169	0.755563	0.783324	109	154	0
60681	FKBP10	0.225681	0.00843548	0.0150328	0		-0.284419	-0.0587386	0.635871	0.696195	109	154	0
4493	MT1E	0.388352	0.00844438	0.0150398	124	0	0.714142	1.10249	1.144	1.20836	109	154	0
440026	TMEM41B	0.21293	0.00845856	0.0150562	0		-0.148642	0.0642875	0.55043	0.682959	109	154	0
5578	PRKCA	-0.241877	0.00850422	0.0151286	0		0.0920675	-0.149809	0.652367	0.770708	109	154	0
10398	MYL9	0.325381	0.00852897	0.0151637	0		-0.731949	-0.406568	1.05778	0.9341	109	154	0
84909	C9orf3	0.269489	0.00855421	0.0151997	0		-0.0463109	0.223178	0.740371	0.858956	109	154	0
6711	SPTBN1	0.299393	0.00865491	0.0153696	0		-0.14189	0.157503	0.885279	0.922898	109	154	0
54756	IL17RD	0.279609	0.0086956	0.0154328	0		-0.193701	0.0859079	0.781347	0.888441	109	154	0
29035	C16orf72	0.285497	0.00870186	0.0154348	0		-0.39042	-0.104923	0.968802	0.782407	109	154	0
5834	PYGB	-0.309784	0.00870914	0.0154387	0		0.121893	-0.187891	0.86458	0.99136	109	154	0
801	CALM1	0.250538	0.00890965	0.0157849	0		-0.186236	0.0643017	0.81917	0.708711	109	154	0
85409	NKD2	-0.281133	0.00895206	0.0158508	0		-0.278836	-0.559969	0.82617	0.873086	109	154	0
3308	HSPA4	-0.281693	0.00900988	0.0159438	0		-0.0534963	-0.335189	0.863635	0.851463	109	154	0
253959	GARNL1	-0.229715	0.00905787	0.0160093	0		0.0617074	-0.168007	0.683144	0.69747	109	154	0
2744	GLS	0.282248	0.00906277	0.0160093	0		-0.315084	-0.0328361	0.794877	0.901475	109	154	0
91862	MARVELD3	-0.204161	0.00905271	0.0160093	67	3	0.277994	0.0738328	0.608091	0.61018	109	154	0
5359	PLSCR1	0.338182	0.009098	0.0160622	0		-0.212656	0.125526	1.0015	1.06007	109	154	0
5286	PIK3C2A	0.261599	0.00928924	0.0163902	0		-0.35544	-0.093841	0.876319	0.734295	109	154	0
1131	CHRM3	-0.273079	0.00930996	0.0164172	0		0.00926263	-0.263816	0.781397	0.867575	109	154	0
3236	HOXD10	-0.335855	0.00937109	0.0165154	0		0.035478	-0.300377	0.939663	1.09424	109	154	0
9255	AIMP1	0.232222	0.00938919	0.0165376	0		-0.162724	0.069498	0.633426	0.748512	109	154	0
153579	BTNL9	0.280099	0.00940078	0.0165484	0		0.163998	0.444097	0.749805	0.924437	109	154	0
28231	SLCO4A1	0.28063	0.00945976	0.0166426	0		-0.329774	-0.0491443	0.885606	0.839619	109	154	0
8653	DDX3Y	-0.690407	0.00954338	0.0167799	0		0.699344	0.00893666	2.19666	2.12025	109	154	0
24149	ZNF318	0.225372	0.00963931	0.0169388	0		-0.15537	0.0700015	0.545757	0.76625	109	154	0
3475	IFRD1	0.238418	0.00968894	0.0170161	0		-0.278444	-0.0400263	0.62342	0.790952	109	154	0
4008	LMO7	0.243238	0.00969915	0.0170241	0		-0.0943352	0.148903	0.60829	0.823369	109	154	0
7468	WHSC1	0.237528	0.00972014	0.0170511	0		-0.050245	0.187283	0.687812	0.74815	109	154	0
309	ANXA6	0.260191	0.00973249	0.0170629	0		-0.323011	-0.0628198	0.787687	0.803276	109	154	0
7205	TRIP6	0.352036	0.00981125	0.017191	0		-0.371432	-0.0193959	1.14062	1.05483	109	154	0
51065	RPS27L	0.264273	0.00984737	0.0172443	0		0.298401	0.562674	0.731851	0.863004	109	154	0
3654	IRAK1	0.27164	0.00985781	0.0172526	0		-0.328329	-0.056689	0.792456	0.863926	109	154	0
1827	RCAN1	0.276055	0.0098963	0.0173083	7	1	-0.216255	0.0598007	0.915971	0.799673	109	154	0
197335	WDR90	0.265867	0.00990106	0.0173083	0		-0.17848	0.0873872	0.762123	0.853715	109	154	0
140901	STK35	0.213307	0.00999139	0.0174561	0		-0.241029	-0.0277218	0.772204	0.543452	109	154	0
64411	ARAP3	0.223692	0.0100317	0.0175165	0		-0.291952	-0.0682598	0.583858	0.743796	109	154	0
8906	AP1G2	-0.20962	0.0101114	0.0176454	0		0.160591	-0.0490293	0.628889	0.642771	109	154	0
6119	RPA3	0.278349	0.0101295	0.0176668	0		-0.26172	0.0166292	0.83139	0.879504	109	154	0
23645	PPP1R15A	0.241764	0.0101611	0.0177116	0		-0.0641495	0.177614	0.791626	0.705144	109	154	0
57685	CACHD1	0.240441	0.0102187	0.0177916	0		-0.234387	0.00605382	0.644812	0.797988	109	154	0
9802	DAZAP2	-0.198045	0.0102156	0.0177916	0		0.14138	-0.0566646	0.500509	0.661345	109	154	0
412	STS	0.348706	0.010259	0.0178514	0		0.307308	0.656015	1.09219	1.08385	109	154	0
23086	EXPH5	-0.291588	0.0103138	0.0179365	0		0.330724	0.039136	0.757551	0.995701	109	154	0
8284	KDM5D	-0.689773	0.0103216	0.0179397	0		0.155064	-0.534709	1.95731	2.31372	109	154	0
6387	CXCL12	0.393503	0.0104137	0.0180895	21	1	-0.210872	0.182631	1.20218	1.25428	109	154	0
55783	FTSJD1	0.242384	0.0104714	0.0181793	0		-0.191865	0.0505197	0.657934	0.804596	109	154	0
23091	ZC3H13	0.258763	0.010492	0.0182046	0		-0.450695	-0.191933	0.852566	0.762189	109	154	0
2318	FLNC	0.442222	0.0105129	0.0182304	0		-0.545532	-0.10331	1.41755	1.3709	109	154	0
91653	BOC	0.263284	0.0105209	0.0182339	28	1	-0.518068	-0.254783	0.734278	0.868761	109	154	0
219972	MPEG1	0.291511	0.0105793	0.0183245	21	1	-0.0810347	0.210477	0.865223	0.936731	109	154	0
54165	DCUN1D1	0.233651	0.0106232	0.01839	0		-0.177355	0.0562958	0.756555	0.693879	109	154	0
2175	FANCA	0.291137	0.0106783	0.0184644	0		0.0509542	0.342091	0.937573	0.886224	109	154	0
54510	PCDH18	-0.292058	0.0106783	0.0184644	71	0	-0.162088	-0.454146	0.724629	1.022	109	154	0
1525	CXADR	-0.304451	0.0107093	0.0185073	0		-0.0137659	-0.318217	0.725472	1.08263	109	154	0
23613	ZMYND8	-0.360497	0.010995	0.0189902	0		0.281294	-0.0792025	0.986463	1.23078	109	154	0
10625	IVNS1ABP	0.318298	0.0112148	0.0193589	0		0.0350613	0.353359	0.966546	1.02721	109	154	0
26031	OSBPL3	0.269684	0.011554	0.019933	0		-0.168015	0.101669	0.639583	0.968473	109	154	0
1615	DARS	0.216837	0.0115782	0.0199633	0		-0.275171	-0.0583343	0.683875	0.666964	109	154	0
3487	IGFBP4	0.224462	0.0116295	0.0200404	52	1	-0.362156	-0.137693	0.678778	0.714193	109	154	0
7188	TRAF5	-0.221174	0.0117455	0.0202287	0		-0.156836	-0.37801	0.68347	0.694374	109	154	0
116832	RPL39L	0.306821	0.0118538	0.0204036	0		0.145341	0.452162	0.636552	1.15293	109	154	0
137695	TMEM68	0.286755	0.0119285	0.0205089	0		-0.206989	0.0797662	0.863797	0.938173	109	154	0
7082	TJP1	0.229749	0.0119258	0.0205089	0		-0.0577732	0.171976	0.634946	0.774387	109	154	0
7088	TLE1	-0.230872	0.0124258	0.0213518	0		0.236603	0.00573096	0.695332	0.750531	109	154	0
7402	UTRN	0.288952	0.012485	0.0214413	0		-0.367159	-0.0782072	0.8836	0.947414	109	154	0
8728	ADAM19	0.371135	0.0125295	0.0215055	7	1	-0.358523	0.0126114	1.21067	1.17982	109	154	0
152485	ZNF827	-0.24966	0.0127049	0.0217943	0		-0.0313579	-0.281018	0.764146	0.813434	109	154	0
283537	SLC46A3	-0.270971	0.0127273	0.0218203	0		-0.0280816	-0.299053	0.821588	0.893613	109	154	0
11177	BAZ1A	0.246902	0.0127837	0.0219045	0		-0.115668	0.131234	0.744181	0.812497	109	154	0
2354	FOSB	-0.33125	0.0129337	0.0221491	0		0.291796	-0.0394536	1.16274	0.993096	109	154	0
9289	GPR56	-0.244927	0.0129568	0.0221761	0		-0.199756	-0.444683	0.702025	0.830565	109	154	0
3204	HOXA7	-0.395955	0.0129728	0.0221908	95	0	-0.0801579	-0.476113	1.17412	1.35079	109	154	0
79022	TMEM106C	-0.251112	0.0131269	0.0224419	0		0.210053	-0.0410596	0.608707	0.914484	109	154	0
2764	GMFB	0.249072	0.0131494	0.0224675	0		-0.145193	0.103879	0.82444	0.774587	109	154	0
25817	FAM19A5	0.243819	0.0133744	0.0228392	0		-0.150585	0.0932337	0.673206	0.84734	109	154	0
255967	PAN3	-0.239842	0.0133922	0.0228566	0		-0.139478	-0.37932	0.758738	0.772439	109	154	0
23683	PRKD3	0.229351	0.0134501	0.0229425	0		-0.259771	-0.0304201	0.658629	0.779563	109	154	0
51780	KDM3B	0.296113	0.0134841	0.0229875	0		-0.190968	0.105145	0.862176	1.0173	109	154	0
6277	S100A6	0.409889	0.0135066	0.0230129	0		0.131906	0.541794	1.2077	1.41718	109	154	0
6447	SCG5	0.372495	0.013578	0.0231215	0		0.189862	0.562358	1.14757	1.25465	109	154	0
23387	QSK	0.196485	0.0135995	0.0231451	0		-0.22697	-0.0304842	0.628152	0.616914	109	154	0
3910	LAMA4	0.229939	0.0137543	0.0233954	79	1	-0.380119	-0.15018	0.641674	0.796643	109	154	0
27163	NAAA	-0.268038	0.0139535	0.0237209	0		0.25113	-0.0169085	0.807192	0.906565	109	154	0
5150	PDE7A	0.227608	0.0141875	0.0241053	0		-0.153062	0.0745455	0.657584	0.780475	109	154	0
22823	MTF2	0.218157	0.0142155	0.0241392	0		-0.0494332	0.168724	0.624032	0.749261	109	154	0
57228	SMAGP	-0.297092	0.0143001	0.0242692	0		0.130795	-0.166297	0.855501	1.04022	109	154	0
84133	ZNRF3	-0.282917	0.0143876	0.0244041	0		-0.181612	-0.464528	0.817239	0.987999	109	154	0
171425	CLYBL	-0.226617	0.0145372	0.0246441	0		-0.00166195	-0.228279	0.739612	0.725822	109	154	0
26298	EHF	-0.265552	0.0145647	0.0246768	0		0.178045	-0.0875068	0.778923	0.919596	109	154	0
25945	PVRL3	-0.308655	0.0147208	0.0249274	0		0.207352	-0.101303	0.810212	1.13217	109	154	0
1471	CST3	-0.204341	0.0147974	0.0250431	0		-0.132391	-0.336732	0.724134	0.605406	109	154	0
3157	HMGCS1	0.32808	0.0148103	0.0250509	112	0	-0.0766668	0.251413	1.08821	1.07068	109	154	0
3728	JUP	-0.209751	0.015004	0.0253644	0		0.0403553	-0.169395	0.520946	0.7687	109	154	0
3710	ITPR3	0.213535	0.0152076	0.0256941	0		-0.102076	0.111459	0.648646	0.72069	109	154	0
2810	SFN	0.346685	0.015231	0.0257192	0		0.278097	0.624782	0.987812	1.24501	109	154	0
85451	UNK	-0.22478	0.0152686	0.0257684	0		0.157921	-0.0668585	0.673206	0.769131	109	154	0
200933	FBXO45	0.215791	0.0155599	0.0262454	0		-0.191265	0.0245258	0.685789	0.713474	109	154	0
253461	ZBTB38	-0.295777	0.0155886	0.0262791	0		-0.250197	-0.545974	0.979661	0.974493	109	154	0
1736	DKC1	0.258827	0.0156396	0.0263371	0		-0.454826	-0.195999	0.841705	0.857235	109	154	0
57659	ZBTB4	0.208743	0.0156404	0.0263371	130	1	-0.162222	0.046521	0.591285	0.733579	109	154	0
51765	RP6-213H19.1	0.281439	0.0160684	0.0270428	0		-0.156108	0.125331	0.94893	0.920176	109	154	0
26227	PHGDH	0.26879	0.0162751	0.0273754	0		-0.0284853	0.240305	0.794684	0.952479	109	154	0
23080	AVL9	-0.269807	0.0165279	0.0277698	0		-0.198675	-0.468482	0.818711	0.947232	109	154	0
79918	SETD6	0.221981	0.0165203	0.0277698	0		-0.191392	0.0305891	0.679646	0.764507	109	154	0
2332	FMR1	0.258458	0.0165406	0.0277757	0		-0.390686	-0.132228	0.92452	0.806337	109	154	0
9659	PDE4DIP	0.224801	0.016617	0.0278886	0		-0.0657175	0.159083	0.605072	0.823717	109	154	0
221154	EFHA1	0.24136	0.016651	0.0279247	0		-0.317931	-0.0765705	0.794916	0.801718	109	154	0
26046	RNF160	-0.275891	0.016657	0.0279247	0		0.0882694	-0.187622	0.800617	0.993181	109	154	0
27295	PDLIM3	0.301386	0.0167593	0.0280806	0		-0.338291	-0.0369051	0.808354	1.12666	109	154	0
2052	EPHX1	-0.219343	0.0171757	0.0287624	0		0.0591056	-0.160238	0.731328	0.722274	109	154	0
94234	FOXQ1	0.398557	0.017265	0.0288959	0		-0.845556	-0.446999	1.32343	1.36323	109	154	0
3481_723961	NA	0.426963	0.0173284	0.028986	0		-0.599713	-0.17275	1.48012	1.42024	109	154	0
162073	ITPRIPL2	0.261411	0.0173609	0.0290243	0		-0.309654	-0.0482429	0.909984	0.848106	109	154	0
8803	SUCLA2	0.217328	0.017407	0.0290853	0		-0.308611	-0.0912832	0.777788	0.67727	109	154	0
340277	C7orf46	0.284654	0.017471	0.0291762	0		-0.035116	0.249538	0.876009	1.00857	109	154	0
5205	ATP8B1	-0.297774	0.0176784	0.0295062	0		0.357124	0.0593495	0.826222	1.11155	109	154	0
540	ATP7B	-0.255091	0.0176897	0.0295089	0		-0.0535388	-0.30863	0.795554	0.894364	109	154	0
4233	MET	0.339488	0.017705	0.0295181	0		-0.325271	0.014217	1.05537	1.2095	109	154	0
6646	SOAT1	0.285259	0.0178115	0.0296793	0		-0.291563	-0.00630423	0.784793	1.06811	109	154	0
53826	FXYD6	0.245258	0.0179321	0.0298639	14	1	-0.548659	-0.303401	0.858886	0.795531	109	154	0
8451	CUL4A	0.202542	0.0182554	0.0303855	0		-0.328783	-0.126241	0.644398	0.693983	109	154	0
51663	ZFR	0.229251	0.0184096	0.0306254	0		-0.298105	-0.0688531	0.741867	0.788432	109	154	0
79774	GRTP1	-0.23686	0.0185043	0.0307659	0		0.03991	-0.19695	0.791969	0.800587	109	154	0
23524	SRRM2	-0.221325	0.0186292	0.0309566	0		0.0912648	-0.13006	0.686033	0.780667	109	154	0
55331	ACER3	0.178711	0.0188745	0.0313471	0		0.0786009	0.257312	0.533857	0.630269	109	154	0
11261	CHP	0.23146	0.0188926	0.0313598	0		0.175396	0.406856	0.763095	0.792872	109	154	0
65987	KCTD14	0.283957	0.0189065	0.0313657	0		-0.0441344	0.239822	0.766735	1.08476	109	154	0
28232	SLCO3A1	0.197514	0.0189398	0.0314037	0		-0.270882	-0.0733674	0.639165	0.674606	109	154	0
4548	MTR	0.225739	0.0190788	0.0316169	0		-0.331231	-0.105492	0.731513	0.782251	109	154	0
51434	ANAPC7	0.200753	0.019124	0.0316744	0		-0.168092	0.0326608	0.597744	0.721204	109	154	0
7465	WEE1	0.218546	0.0191437	0.0316748	0		-0.134007	0.0845393	0.639974	0.797654	109	154	0
8725	C19orf2	0.241759	0.0191452	0.0316748	0		-0.26255	-0.0207912	0.75839	0.859153	109	154	0
57706	DENND1A	0.309102	0.0191747	0.0317064	0		-0.0826737	0.226429	1.05505	1.05776	109	154	0
359948	IRF2BP2	-0.263295	0.0194758	0.0321866	0		-0.203686	-0.466981	0.852742	0.928108	109	154	0
3216	HOXB6	0.321561	0.019549	0.0322899	0		0.18379	0.505352	0.998251	1.17277	109	154	0
3215	HOXB5	-0.242414	0.0196997	0.0325212	0		0.225428	-0.016986	0.832133	0.820362	109	154	0
1499	CTNNB1	0.220088	0.0198526	0.0327206	0		-0.146808	0.0732802	0.635116	0.816211	109	154	0
1717	DHCR7	0.198096	0.0198394	0.0327206	112	0	-0.151592	0.0465039	0.608247	0.706469	109	154	0
2069	EREG	-0.493394	0.019853	0.0327206	141	0	-0.572654	-1.06605	1.7039	1.71492	109	154	0
64710	NUCKS1	0.252499	0.0198767	0.032742	0		-0.283568	-0.0310689	0.956907	0.788914	109	154	0
55293	UEVLD	0.227734	0.0200488	0.0330074	0		-0.263271	-0.0355368	0.789893	0.764776	109	154	0
54997	TESC	0.454897	0.0201737	0.033195	0		-0.334704	0.120192	1.18026	1.8092	109	154	0
3613	IMPA2	-0.217479	0.0202152	0.0332452	0		0.397883	0.180405	0.595607	0.826237	109	154	0
157638	FAM84B	0.207655	0.0202604	0.0333014	0		-0.118327	0.0893274	0.657884	0.735658	109	154	0
2195	FAT1	-0.242744	0.0204504	0.0335956	0		0.347169	0.104425	0.83088	0.832293	109	154	0
57600	FNIP2	0.211556	0.0205018	0.0336617	0		-0.14228	0.0692765	0.732518	0.71111	109	154	0
2222	FDFT1	0.267012	0.0206745	0.0339268	84	0	0.0633208	0.330333	0.830154	0.978601	109	154	0
1487	CTBP1	0.234572	0.020721	0.0339846	0		-0.140057	0.094515	0.826051	0.788514	109	154	0
200845	KCTD6	0.208578	0.020745	0.0340056	0		-0.252472	-0.0438939	0.763561	0.670998	109	154	0
4239	MFAP4	-0.217843	0.0208658	0.0341851	11	1	-0.156972	-0.374815	0.671898	0.792497	109	154	0
55787	CXorf15	0.197342	0.0208873	0.0342019	81	0	-0.269833	-0.0724907	0.659535	0.678777	109	154	0
128866	CHMP4B	-0.22205	0.0209023	0.0342079	54	6	-0.220875	-0.442926	0.78929	0.739281	109	154	0
29078	NDUFAF4	0.192577	0.0210137	0.0343716	0		-0.0649938	0.127583	0.571703	0.70675	109	154	0
11254	SLC6A14	0.444405	0.0210719	0.0344481	0		0.728897	1.1733	1.25229	1.73562	109	154	0
10905	MAN1A2	0.220289	0.0211213	0.0344917	0		-0.187925	0.032364	0.754771	0.755826	109	154	0
22894	DIS3	0.230742	0.0211201	0.0344917	0		-0.305689	-0.0749477	0.823228	0.771145	109	154	0
51809	GALNT7	-0.238301	0.0212718	0.0347187	0		0.345519	0.107218	0.797673	0.837679	109	154	0
138151	NACC2	0.247467	0.0213054	0.0347547	0		-0.118531	0.128936	0.641505	0.977439	109	154	0
51371	POMP	0.23439	0.0214959	0.0350277	0		-0.416244	-0.181854	0.933396	0.707637	109	154	0
53405	CLIC5	-0.315077	0.0214905	0.0350277	0		0.287886	-0.0271919	0.903369	1.21747	109	154	0
30061	SLC40A1	-0.336459	0.0216835	0.0353144	0		0.16772	-0.168739	0.92513	1.32571	109	154	0
965	CD58	0.257726	0.0217232	0.0353601	0		-0.150188	0.107538	0.814834	0.946683	109	154	0
26057	ANKRD17	0.196012	0.0218469	0.0355311	0		-0.152609	0.043403	0.651597	0.684995	109	154	0
54097	FAM3B	-0.472885	0.0218517	0.0355311	0		0.528371	0.0554865	1.77247	1.58461	109	154	0
80144	FRAS1	0.394869	0.0219116	0.0356093	0		0.293389	0.688258	1.23409	1.48634	109	154	0
1136	CHRNA3	0.211618	0.0219941	0.0357242	0		-0.0115088	0.20011	0.533719	0.840242	109	154	0
8611	PPAP2A	-0.184914	0.0225657	0.036633	0		0.0687598	-0.116154	0.623521	0.641953	109	154	0
4076	CAPRIN1	0.196298	0.0226593	0.0367652	0		-0.223571	-0.0272727	0.65315	0.693081	109	154	0
3709	ITPR2	-0.236039	0.0227342	0.036867	0		0.0703466	-0.165692	0.713573	0.891773	109	154	0
6925	TCF4	0.308787	0.0227603	0.0368895	9	1	-0.603242	-0.294456	1.11626	1.06522	109	154	0
79634	SCRN3	0.217247	0.0228379	0.0369954	0		-0.108439	0.108808	0.693722	0.794982	109	154	0
8826	IQGAP1	0.214163	0.0230676	0.0373475	0		-0.0604879	0.153675	0.761237	0.732919	109	154	0
114769	CARD16	0.235412	0.0231804	0.0375101	0		0.178013	0.413424	0.771409	0.858004	109	154	0
64847	SPATA20	-0.20222	0.0232589	0.0376171	0		0.0848453	-0.117375	0.647868	0.737671	109	154	0
7337	UBE3A	0.259789	0.0232797	0.0376305	0		-0.195349	0.0644402	0.852456	0.953257	109	154	0
7586	ZKSCAN1	-0.242603	0.0234697	0.0379175	0		-0.260649	-0.503252	0.837264	0.861278	109	154	0
1674	DES	-0.264267	0.023563	0.0380478	0		0.0826784	-0.181589	0.859041	0.97893	109	154	0
55041	PLEKHB2	0.202902	0.0240557	0.0388227	0		-0.121387	0.0815143	0.686	0.724365	109	154	0
22800	RRAS2	0.272922	0.0240917	0.0388601	0		-0.192817	0.0801049	0.889955	1.01715	109	154	0
7110	TMF1	0.217206	0.0241644	0.0389566	0		-0.161556	0.0556499	0.81836	0.720075	109	154	0
4084	MXD1	0.229581	0.0243189	0.0391636	143	0	0.252003	0.481585	0.777718	0.830168	109	154	0
7627	ZNF75A	-0.209008	0.0243289	0.0391636	0		0.012525	-0.196483	0.683605	0.765726	109	154	0
79844	ZDHHC11	0.310666	0.0243317	0.0391636	0		0.237697	0.548362	1.03979	1.1509	109	154	0
51031	GLOD4	0.212364	0.024538	0.0394747	0		0.0569418	0.269306	0.744708	0.747696	109	154	0
3843	IPO5	0.234244	0.0247292	0.0397612	0		-0.241244	-0.00699999	0.698621	0.909184	109	154	0
9743	RICS	0.255839	0.0248081	0.0398668	0		0.110024	0.365864	0.807848	0.973698	109	154	0
27332	ZNF638	-0.300351	0.0252275	0.0405193	0		0.239995	-0.0603554	1.08333	1.06995	109	154	0
4692	NDN	0.228955	0.0252502	0.0405343	11	1	-0.37827	-0.149315	0.776643	0.836207	109	154	0
5360	PLTP	0.205466	0.0253019	0.0405958	0		-0.465292	-0.259826	0.771052	0.690525	109	154	0
23015	GOLGA8A	0.356249	0.0253659	0.0406338	0		-0.317904	0.0383445	1.15005	1.3672	109	154	0
3170	FOXA2	-0.31799	0.0253531	0.0406338	0		0.0263011	-0.291688	0.881407	1.29371	109	154	0
9079	LDB2	0.184064	0.0253635	0.0406338	0		-0.180118	0.00394512	0.574079	0.690722	109	154	0
51526	C20orf111	-0.194704	0.025479	0.0407934	25	6	-0.294886	-0.48959	0.724236	0.656892	109	154	0
10970	CKAP4	0.198042	0.0255384	0.0408668	0		0.102583	0.300625	0.653111	0.728646	109	154	0
6238	RRBP1	-0.207833	0.0256539	0.04103	0		0.137919	-0.0699144	0.791436	0.693569	109	154	0
80176	SPSB1	0.218566	0.025876	0.0413633	41	1	-0.363147	-0.144581	0.83607	0.732394	109	154	0
8661	EIF3A	0.271947	0.0260384	0.041601	0		-0.202704	0.0692422	0.862075	1.04983	109	154	0
490	ATP2B1	0.199584	0.0261461	0.041751	0		0.0425593	0.242144	0.662145	0.737442	109	154	0
83643	CCDC3	0.164117	0.026185	0.0417911	0		-0.275725	-0.111607	0.473949	0.633838	109	154	0
8743	TNFSF10	0.259951	0.0262111	0.0418106	0		0.131197	0.391148	0.884471	0.96604	109	154	0
283927	NUDT7	-0.227935	0.0263456	0.042003	0		-0.18356	-0.411495	0.824647	0.807499	109	154	0
84640	USP38	0.222299	0.0264813	0.0421972	0		-0.0704102	0.151889	0.703432	0.852642	109	154	0
5469	MED1	0.282278	0.0265003	0.0422053	0		-0.339634	-0.0573556	0.905701	1.0904	109	154	0
2289	FKBP5	0.265622	0.0265632	0.0422831	0		-0.174132	0.0914903	0.991131	0.931369	109	154	0
6586	SLIT3	0.234252	0.0266247	0.0423587	16	1	-0.191585	0.042667	0.526267	1.0039	109	154	0
9261	MAPKAPK2	0.210265	0.0266722	0.042412	0		-0.146906	0.0633587	0.841188	0.678579	109	154	0
1857	DVL3	0.235284	0.0270111	0.0429284	0		-0.37126	-0.135977	0.796584	0.879207	109	154	0
4893	NRAS	0.199187	0.0271642	0.043149	0		-0.195796	0.00339121	0.793922	0.645822	109	154	0
54536	EXOC6	0.196273	0.0273343	0.0433965	0		-0.0355987	0.160675	0.720371	0.686389	109	154	0
10491	CRTAP	0.248151	0.0273819	0.0434491	0		-0.41029	-0.162139	0.967923	0.842374	109	154	0
6628	SNRPB	0.195536	0.0275107	0.0436307	97	0	-0.115212	0.0803239	0.621914	0.748184	109	154	0
201161	CENPV	0.230373	0.0276558	0.0438379	0		-0.00794318	0.222429	0.783205	0.863514	109	154	0
22907	DHX30	0.206142	0.0277362	0.0439423	0		-0.219397	-0.0132542	0.724343	0.750978	109	154	0
2936	GSR	-0.221606	0.0279006	0.0441796	0		0.377711	0.156104	0.752531	0.83103	109	154	0
8899	PRPF4B	0.233829	0.0279489	0.044233	0		-0.353902	-0.120073	0.956843	0.757902	109	154	0
256764	WDR72	0.531087	0.0279652	0.0442355	0		0.380968	0.912056	1.74633	2.089	109	154	0
64216	TFB2M	0.205866	0.0280865	0.0444043	0		-0.0775276	0.128338	0.565441	0.842881	109	154	0
150696	PROM2	-0.323185	0.0282606	0.0446561	0		0.74427	0.421085	0.938169	1.32971	109	154	0
10280	SIGMAR1	0.20194	0.028406	0.0448625	0		-0.13215	0.0697901	0.764538	0.700059	109	154	0
3815	KIT	-0.323346	0.0288477	0.0455364	0		0.151922	-0.171424	0.982039	1.31506	109	154	0
57111	RAB25	-0.182583	0.0293335	0.046279	0		0.24739	0.0648068	0.529141	0.73477	109	154	0
131583	FAM43A	0.222006	0.0298417	0.0470563	0		-0.0620635	0.159942	0.77626	0.835181	109	154	0
112479	ERI2	0.221997	0.0299545	0.0472096	67	3	-0.0440165	0.177981	0.580305	0.941655	109	154	0
3169	FOXA1	0.216421	0.0300241	0.0472945	0		0.426139	0.64256	0.687013	0.856638	109	154	0
38	ACAT1	0.19895	0.0304096	0.0478769	0		-0.0814696	0.11748	0.658591	0.769314	109	154	0
3164	NR4A1	-0.287914	0.0306161	0.048177	80	0	0.120232	-0.167683	1.06211	1.0709	109	154	0
1756	DMD	-0.341811	0.0307583	0.0483755	0		-0.654991	-0.996802	1.20306	1.32036	109	154	0
307	ANXA4	0.224087	0.030977	0.048669	0		-0.147057	0.0770302	0.776766	0.857769	109	154	0
55435	C4orf16	0.197757	0.0309689	0.048669	0		-0.0942594	0.103497	0.670698	0.758609	109	154	0
3188	HNRNPH2	0.283156	0.0311024	0.0488406	0		-0.318149	-0.0349928	0.879607	1.15883	109	154	0
143689	PIWIL4	-0.290427	0.0311934	0.0489581	0		0.114039	-0.176388	0.929405	1.1758	109	154	0
58473	PLEKHB1	-0.322634	0.0313605	0.0491948	0		-0.201243	-0.523877	1.0261	1.31633	109	154	0
580	BARD1	0.192264	0.0314995	0.0493873	0		-0.101532	0.0907322	0.694246	0.711822	109	154	0
4000	LMNA	0.240199	0.0316228	0.0495538	0		0.0785161	0.318715	0.954365	0.842851	109	154	0
54865	GPATCH4	0.170403	0.0316549	0.0495538	0		-0.122405	0.0479982	0.663215	0.58722	109	154	0
9266	CYTH2	0.277876	0.0316425	0.0495538	0		0.0879063	0.365782	0.980492	1.07273	109	154	0
51447	IP6K2	-0.176741	0.0320611	0.0501639	0		-0.0120881	-0.188829	0.704432	0.601931	109	154	0
153222	C5orf41	0.25933	0.032313	0.05049	0		-0.186804	0.0725267	0.772686	1.0854	109	154	0
29058	C20orf30	0.236983	0.0322951	0.05049	0		-0.387935	-0.150952	0.949422	0.830968	109	154	0
57480	PLEKHG1	0.198239	0.0323196	0.05049	0		-0.139973	0.0582668	0.616225	0.803061	109	154	0
5504	PPP1R2	0.243932	0.0325067	0.0507561	0		-0.359214	-0.115282	0.83859	0.957118	109	154	0
11193	WBP4	0.182168	0.03256	0.0508131	0		-0.268725	-0.0865565	0.586807	0.722486	109	154	0
3207	HOXA11	0.201176	0.0326812	0.0509759	95	0	-0.290288	-0.0891128	0.661384	0.798236	109	154	0
85460	ZNF518B	-0.183027	0.0327626	0.0510766	0		-0.129855	-0.312881	0.645415	0.693306	109	154	0
1191	CLU	0.29866	0.0327967	0.0511034	0		-0.289786	0.00887413	0.916647	1.24814	109	154	0
79027	ZNF655	-0.221769	0.0329316	0.0512872	0		-0.148757	-0.370526	0.849484	0.809293	109	154	0
57142	RTN4	0.249772	0.0329621	0.0513083	0		-0.342482	-0.0927103	1.03809	0.854924	109	154	0
509	ATP5C1	0.195777	0.0330363	0.0513973	0		-0.170397	0.0253798	0.700797	0.741821	109	154	0
55245	UQCC	-0.160065	0.0332333	0.0516773	0		-0.0285986	-0.188664	0.56003	0.601858	109	154	0
6363	CCL19	-0.267091	0.033439	0.0519704	0		0.474263	0.207173	1.07202	0.954768	109	154	0
1915	EEF1A1	0.215411	0.0335495	0.0521154	0		-0.0483498	0.167062	0.693621	0.874138	109	154	0
2012	EMP1	0.235864	0.0337362	0.0523598	7	1	-0.15447	0.0813944	0.903038	0.872359	109	154	0
83641	FAM107B	0.196646	0.0337588	0.0523598	0		0.122487	0.319133	0.713908	0.744034	109	154	0
84188	FAR1	0.243317	0.0337495	0.0523598	0		-0.18345	0.059866	0.961805	0.879229	109	154	0
8405	SPOP	0.210607	0.0339201	0.0525832	0		-0.24081	-0.0302033	0.692272	0.847991	109	154	0
50804	MYEF2	-0.221919	0.0342637	0.0530886	0		-0.163094	-0.385012	0.783521	0.866738	109	154	0
10161	LPAR6	0.214723	0.0342889	0.0531005	0		-0.175132	0.0395903	0.798565	0.809837	109	154	0
157680	VPS13B	0.203403	0.0344812	0.053371	0		-0.207041	-0.00363785	0.709732	0.796074	109	154	0
10875	FGL2	0.265464	0.034581	0.0534981	0		-0.1008	0.164664	0.841817	1.10623	109	154	0
7769	ZNF226	0.23871	0.0351358	0.0543285	0		-0.100345	0.138365	0.792884	0.974195	109	154	0
10146	G3BP1	0.20143	0.0354476	0.0547826	0		-0.102525	0.098905	0.802098	0.725289	109	154	0
7779	SLC30A1	0.191443	0.0355002	0.054836	0		-0.198779	-0.00733562	0.659115	0.757759	109	154	0
8339	HIST1H2BG	-0.302739	0.0356322	0.0550118	0		0.30629	0.00355142	1.19753	1.12808	109	154	0
113802	C1orf59	-0.242805	0.0359237	0.0554335	0		-0.0521366	-0.294942	0.646859	1.07724	109	154	0
54585	LZTFL1	0.193946	0.0360551	0.0556079	0		-0.232001	-0.038055	0.670464	0.770668	109	154	0
1848	DUSP6	0.183736	0.0361302	0.0556953	0		0.107267	0.291003	0.647267	0.719313	109	154	0
54855	FAM46C	-0.232931	0.0364304	0.0561295	0		0.605958	0.373027	0.835415	0.922281	109	154	0
5763	PTMS	-0.187734	0.0364761	0.0561713	0		0.126654	-0.0610802	0.654163	0.743333	109	154	0
9913	SUPT7L	0.179624	0.0365327	0.0562299	0		-0.19578	-0.0161562	0.704393	0.654368	109	154	0
115123	2012-03-03	-0.196291	0.0366541	0.056388	0		0.31462	0.118329	0.677102	0.785785	109	154	0
830	CAPZA2	0.207945	0.0369492	0.0568132	0		-0.193316	0.014629	0.705394	0.845488	109	154	0
8694	DGAT1	-0.203694	0.0371442	0.057084	0		0.190057	-0.0136372	0.717097	0.812448	109	154	0
388341	C17orf76	-0.228604	0.0373518	0.0573738	0		0.185089	-0.0435157	0.755247	0.950027	109	154	0
57560	IFT80	0.205329	0.0375498	0.057623	0		-0.20604	-0.000711433	0.76792	0.792993	109	154	0
6431	SFRS6	0.358632	0.037552	0.057623	0		-0.0317781	0.326854	1.15637	1.53363	109	154	0
7177	TPSAB1	-0.251841	0.0376407	0.0577297	0		0.206539	-0.045302	0.915721	1.00416	109	154	0
51095	TRNT1	0.178766	0.0377839	0.05792	0		-0.0336394	0.145126	0.645743	0.697998	109	154	0
4758	NEU1	0.195909	0.0378449	0.0579841	25	6	-0.491133	-0.295223	0.796909	0.708189	109	154	0
24146	CLDN15	-0.263241	0.0379009	0.0580126	0		0.112626	-0.150614	0.977276	1.04117	109	154	0
25890	ABI3BP	-0.331991	0.0379018	0.0580126	16	1	0.09972	-0.232271	1.22673	1.32863	109	154	0
64795	RMND5A	-0.16656	0.0383315	0.0586109	0		-0.103469	-0.270029	0.624482	0.632792	109	154	0
8450	CUL4B	0.19164	0.0383187	0.0586109	0		-0.417684	-0.226044	0.712516	0.743648	109	154	0
167153	PAPD4	0.24386	0.0387702	0.0592518	0		-0.17676	0.0671006	0.749679	1.05775	109	154	0
481	ATP1B1	0.251108	0.0389027	0.0594244	0		0.0229085	0.274017	0.920981	1.00682	109	154	0
5947	RBP1	-0.247314	0.0391785	0.0598154	0		-0.199363	-0.446677	1.04806	0.88979	109	154	0
3575	IL7R	0.204961	0.0393616	0.0600646	56	2	0.0538785	0.258839	0.760536	0.808501	109	154	0
11335	CBX3	0.242805	0.0396295	0.060443	0		-0.341409	-0.0986038	0.950017	0.937392	109	154	0
10551	AGR2	0.26395	0.039826	0.0606816	125	5	0.822421	1.08637	0.873396	1.1252	109	154	0
5445	PON2	0.237028	0.0398196	0.0606816	0		-0.201066	0.0359627	0.76344	1.01663	109	154	0
55323	LARP6	0.201791	0.0398594	0.0607019	0		-0.317604	-0.115812	0.630911	0.867346	109	154	0
29107	NXT1	0.172287	0.0403195	0.0613717	0		-0.279564	-0.107277	0.650527	0.666304	109	154	0
28996	HIPK2	-0.20075	0.0410631	0.0624721	0		0.207338	0.00658862	0.72726	0.81353	109	154	0
56667	MUC13	-0.287431	0.0413654	0.0629003	0		0.160901	-0.12653	0.993493	1.21951	109	154	0
8895	CPNE3	0.228636	0.0418384	0.0635877	0		-0.329587	-0.100952	0.897775	0.894572	109	154	0
6574	SLC20A1	0.246727	0.0421546	0.0640361	0		-0.00415929	0.242568	1.03566	0.922556	109	154	0
80212	CCDC92	-0.178696	0.0422121	0.0640913	0		-0.182468	-0.361164	0.636922	0.72994	109	154	0
64172	OSGEPL1	0.173945	0.0427277	0.0648415	0		-0.234386	-0.0604416	0.606246	0.719832	109	154	0
55500	ETNK1	0.221206	0.0427543	0.0648493	0		0.164219	0.385425	0.865131	0.8729	109	154	0
178	AGL	0.191267	0.0430668	0.0652907	0		0.00808855	0.199355	0.637041	0.817304	109	154	0
51303	FKBP11	0.24264	0.0438524	0.0664483	0		0.0746157	0.317256	0.808081	1.05798	109	154	0
79666	PLEKHF2	0.218575	0.0439008	0.0664884	0		-0.19872	0.0198557	0.802831	0.904493	109	154	0
[truncated: 104 more rows]

## Sheet: A D
		Fold Change					Mean		SD		N
EntrezID	HUGO GeneSymbol	D/A	P.Value	adj.P.Val	Meta-gene	Meta-gene Cluster	A	D	A	D	A	D	In Top10
6424	SFRP4	2.81124	2.673e-49	8.08851e-46	109	1	-1.41845	1.39279	1.33649	1.26542	109	174	1
84617	TUBB6	1.56794	2.5166e-48	3.80762e-45	11	1	-0.716671	0.85127	0.786579	0.6708	109	174	1
1809	DPYSL3	1.79022	7.22191e-48	7.06008e-45	16	1	-0.799364	0.990852	0.989783	0.714021	109	174	1
6876	TAGLN	2.27264	9.33256e-48	7.06008e-45	0		-0.881644	1.391	1.19518	0.975903	109	174	1
2191	FAP	2.16415	3.42821e-47	2.07475e-44	5	1	-1.10224	1.06191	1.11355	0.960998	109	174	1
84624	FNDC1	2.64117	5.3766e-47	2.7116e-44	16	1	-1.47575	1.16543	1.36655	1.1844	109	174	1
3671	ISLR	1.6522	6.82115e-47	2.94869e-44	11	1	-0.707438	0.944766	0.872099	0.709432	109	174	1
1292	COL6A2	1.68365	4.56045e-46	1.72499e-43	11	1	-0.6919	0.991751	0.885419	0.745612	109	174	1
5176	SERPINF1	1.69182	2.37015e-45	7.96896e-43	16	1	-0.691733	1.00009	0.905946	0.754217	109	174	1
1179	CLCA1	-3.70587	3.6217e-45	1.09593e-42	98	5	3.5025	-0.203369	1.72669	1.8835	109	174	1
11031	RAB31	1.81181	4.49399e-45	1.23625e-42	5	1	-0.984615	0.8272	1.02449	0.776918	109	174	1
5654	HTRA1	1.66718	1.75688e-44	4.43027e-42	11	1	-0.710037	0.957143	0.790131	0.830453	109	174	0
7431	VIM	1.44434	5.03147e-44	1.17117e-41	79	1	-0.633876	0.810468	0.821263	0.623871	109	174	0
9945	GFPT2	1.57008	7.03363e-44	1.52027e-41	5	1	-0.531089	1.03899	0.495102	0.90461	109	174	0
91653	BOC	1.83355	8.16205e-44	1.64656e-41	28	1	-0.518068	1.31549	0.734278	1.00457	109	174	0
144165	PRICKLE1	1.64667	1.52908e-43	2.89187e-41	53	1	-0.386884	1.25978	0.512847	0.959995	109	174	0
1545	CYP1B1	2.4938	2.40782e-43	4.28592e-41	53	1	-0.645192	1.84861	0.683825	1.50987	109	174	0
5549	PRELP	1.9306	3.36591e-43	5.65847e-41	16	1	-0.439179	1.49142	0.623352	1.13411	109	174	0
59	ACTA2	1.58965	5.44931e-43	8.67875e-41	9	1	-0.687221	0.902434	0.889808	0.730441	109	174	0
54829	ASPN	2.73829	8.56829e-43	1.23465e-40	16	1	-1.50392	1.23436	1.52421	1.31084	109	174	0
64359	NXN	1.52807	8.19982e-43	1.23465e-40	11	1	-0.677961	0.850108	0.771227	0.761884	109	174	0
710	SERPING1	1.51642	1.00637e-42	1.38421e-40	16	1	-0.609457	0.906963	0.785443	0.744543	109	174	0
718	C3	1.94109	1.40937e-42	1.85424e-40	16	1	-0.714154	1.22693	1.02411	0.961404	109	174	0
23213	SULF1	1.9798	2.51523e-42	3.17129e-40	5	1	-1.04571	0.934091	1.14994	0.912884	109	174	0
165	AEBP1	1.75098	3.85777e-42	4.66945e-40	79	1	-0.712837	1.03814	0.858038	0.914009	109	174	0
10398	MYL9	1.91431	6.15938e-42	7.16857e-40	0		-0.731949	1.18236	1.05778	0.932793	109	174	0
2316	FLNA	1.54586	8.49112e-42	9.51634e-40	52	1	-0.646303	0.899558	0.874865	0.729854	109	174	0
7077	TIMP2	1.52062	5.57659e-41	6.0267e-39	11	1	-0.76383	0.756788	0.925708	0.685553	109	174	0
79901	CYBRD1	1.67259	7.21352e-41	7.52693e-39	109	1	-0.472225	1.20037	0.989085	0.787704	109	174	0
6695	SPOCK1	2.07126	1.61465e-40	1.62865e-38	7	1	-1.05838	1.01288	1.09781	1.08904	109	174	0
7058	THBS2	2.46343	1.69885e-40	1.6583e-38	16	1	-1.60186	0.861577	1.50421	1.16283	109	174	0
2200	FBN1	1.76567	2.16011e-40	2.04265e-38	7	1	-0.797569	0.968105	0.881069	0.95743	109	174	0
3956	LGALS1	1.33972	3.55946e-40	3.26392e-38	11	1	-0.666894	0.672823	0.7251	0.68092	109	174	0
7145	TNS1	2.24196	4.96884e-40	4.42227e-38	14	1	-0.94419	1.29777	1.11225	1.24375	109	174	0
800	CALD1	1.91496	5.31868e-40	4.59838e-38	9	1	-1.04236	0.872604	1.13151	0.938644	109	174	0
4921	DDR2	1.415	1.06574e-39	8.95815e-38	52	1	-0.47791	0.937086	0.718691	0.763126	109	174	0
151887	CCDC80	2.01593	1.28562e-39	1.05143e-37	5	1	-0.702352	1.31358	0.895286	1.18025	109	174	0
4256	MGP	1.95706	1.39406e-38	1.11011e-36	109	1	-0.628711	1.32835	1.0573	1.07328	109	174	0
1462	VCAN	1.9629	1.45691e-38	1.13041e-36	5	1	-0.946787	1.01612	1.04434	1.08701	109	174	0
120400	FAM55A	-2.4915	1.53605e-38	1.16202e-36	105	0	1.56836	-0.923146	1.0478	1.5324	109	174	1
10457	GPNMB	1.81887	2.26525e-38	1.67186e-36	21	1	-1.06328	0.755595	1.19529	0.84351	109	174	0
1009	CDH11	1.6261	3.44017e-38	2.47856e-36	17	1	-0.763159	0.862939	0.9286	0.861327	109	174	0
2619	GAS1	2.10451	3.75921e-38	2.64543e-36	5	1	-0.863518	1.241	1.0042	1.2456	109	174	0
11067	C10orf10	1.49633	7.94024e-38	5.42388e-36	16	1	-0.510168	0.986162	0.714253	0.879081	109	174	0
7325	UBE2E2	1.37246	8.06592e-38	5.42388e-36	21	1	-0.585783	0.78668	0.753976	0.745324	109	174	0
6423	SFRP2	2.82486	1.04011e-37	6.84209e-36	5	1	-1.01526	1.8096	1.62977	1.5415	109	174	0
5396	PRRX1	1.75185	2.97809e-37	1.91738e-35	5	1	-0.81298	0.938869	0.92984	1.00379	109	174	0
4286	MITF	1.32855	4.45188e-37	2.80654e-35	9	1	-0.538317	0.790231	0.604263	0.804184	109	174	0
84525	HOPX	1.87822	4.68219e-37	2.89149e-35	11	1	-0.892337	0.985879	0.995641	1.08653	109	174	0
64922	LRRC19	-1.87535	5.72309e-37	3.46361e-35	113	4	1.06222	-0.813124	0.956162	1.10858	109	174	1
25937	WWTR1	1.44697	5.97082e-37	3.54269e-35	0		-0.562646	0.884328	0.808589	0.802388	109	174	0
7043	TGFB3	1.88827	6.68741e-37	3.89156e-35	5	1	-0.679697	1.20858	1.00017	1.09794	109	174	0
4016	LOXL1	1.68473	8.45869e-37	4.82943e-35	11	1	-0.764931	0.919802	0.958524	0.937358	109	174	0
54796	BNC2	1.50348	9.27195e-37	5.10126e-35	16	1	-0.457442	1.04604	0.770175	0.881967	109	174	0
81035	COLEC12	2.17717	9.10774e-37	5.10126e-35	16	1	-0.775623	1.40155	1.36607	1.13869	109	174	0
4306	NR3C2	-1.59178	1.04429e-36	5.64288e-35	0		1.18946	-0.402321	0.791666	0.950966	109	174	1
1634	DCN	2.1014	1.54647e-36	8.20988e-35	7	1	-0.997336	1.10406	1.25285	1.15327	109	174	0
1281	COL3A1	1.98012	2.19075e-36	1.14297e-34	7	1	-1.0376	0.942523	1.31095	0.992155	109	174	0
84168	ANTXR1	1.79993	2.59933e-36	1.33315e-34	7	1	-0.970154	0.829779	1.07341	0.988308	109	174	0
8829	NRP1	1.64008	7.44467e-36	3.75459e-34	21	1	-0.908427	0.731652	0.864786	0.978766	109	174	0
1293	COL6A3	1.38435	3.62622e-35	1.79884e-33	79	1	-0.598395	0.785956	0.879489	0.738803	109	174	0
8792	TNFRSF11A	-1.37344	3.92704e-35	1.91665e-33	0		0.82996	-0.543483	0.75768	0.809202	109	174	1
1277	COL1A1	1.88667	4.6835e-35	2.24956e-33	79	1	-0.895898	0.99077	1.25322	0.990722	109	174	0
9353	SLIT2	1.41664	1.29541e-34	6.12484e-33	53	1	-0.304463	1.11218	0.579465	0.945715	109	174	0
91624	NEXN	1.7215	1.45148e-34	6.7572e-33	28	1	-0.553023	1.16848	0.703006	1.16137	109	174	0
83700	JAM3	1.43393	1.55997e-34	7.15223e-33	28	1	-0.507943	0.925983	0.670927	0.924678	109	174	0
10409	BASP1	1.42097	1.69937e-34	7.67505e-33	21	1	-0.657036	0.76393	0.860804	0.808587	109	174	0
55359	STYK1	-1.4835	2.50281e-34	1.11375e-32	125	5	0.947287	-0.536214	0.874863	0.8671	109	174	1
8905	AP1S2	1.22309	2.64586e-34	1.16034e-32	9	1	-0.538537	0.684556	0.554249	0.793063	109	174	0
4131	MAP1B	1.65782	2.94094e-34	1.27133e-32	28	1	-0.454711	1.2031	0.732487	1.10339	109	174	0
1296	COL8A2	1.55359	3.23295e-34	1.37787e-32	17	1	-0.561563	0.992029	0.664597	1.04107	109	174	0
4628	MYH10	1.39281	3.48437e-34	1.4644e-32	53	1	-0.637577	0.75523	0.801919	0.826392	109	174	0
253827	MSRB3	2.00565	4.0598e-34	1.68287e-32	52	1	-0.785175	1.22048	0.964996	1.31412	109	174	0
4211	MEIS1	1.64406	4.65309e-34	1.89516e-32	14	1	-0.673339	0.970726	0.79757	1.06828	109	174	0
7060	THBS4	2.16888	4.69719e-34	1.89516e-32	14	1	-0.530556	1.63832	0.791671	1.52424	109	174	0
3490	IGFBP7	1.44246	5.93739e-34	2.36402e-32	109	1	-0.515954	0.926506	0.783463	0.891425	109	174	0
83604	TMEM47	1.51525	7.62882e-34	2.99803e-32	17	1	-0.670381	0.844869	0.894239	0.900826	109	174	0
2202	EFEMP1	1.98577	9.05633e-34	3.51339e-32	9	1	-0.746365	1.23941	1.01237	1.28606	109	174	0
112464	PRKCDBP	1.1641	1.18265e-33	4.53001e-32	11	1	-0.500447	0.663651	0.690201	0.67961	109	174	0
8082	SSPN	1.27043	1.81914e-33	6.88089e-32	17	1	-0.335869	0.934557	0.607197	0.831181	109	174	0
4640	MYO1A	-1.43446	2.09723e-33	7.83482e-32	0		0.740195	-0.694268	0.737333	0.922817	109	174	1
2335	FN1	2.1435	3.22973e-33	1.19185e-31	5	1	-1.39693	0.746574	1.58148	1.08643	109	174	0
2192	FBLN1	1.82955	3.82062e-33	1.39292e-31	16	1	-0.688238	1.14131	1.14317	1.08351	109	174	0
9590	AKAP12	1.83584	5.09962e-33	1.83708e-31	16	1	-0.754038	1.0818	1.13624	1.09923	109	174	0
115908	CTHRC1	1.91784	8.14766e-33	2.90057e-31	17	1	-1.08676	0.831084	1.25804	1.11059	109	174	0
1289	COL5A1	1.67966	9.96845e-33	3.5075e-31	5	1	-0.891009	0.788647	1.14824	0.935648	109	174	0
27284	SULT1B1	-1.2241	1.35163e-32	4.70119e-31	0		0.956546	-0.267559	0.700454	0.759921	109	174	1
119587	CPXM2	1.21149	1.49391e-32	5.13701e-31	52	1	-0.281003	0.930492	0.378579	0.881356	109	174	0
54827	FAM55D	-1.70914	2.03152e-32	6.90717e-31	105	0	1.53994	-0.169201	1.19718	0.942706	109	174	1
113146	AHNAK2	1.70043	2.87241e-32	9.65767e-31	0		-0.687568	1.01286	1.12455	0.993254	109	174	0
53826	FXYD6	1.60876	3.21593e-32	1.06939e-30	14	1	-0.548659	1.0601	0.858886	1.06173	109	174	0
10223	GPA33	-1.54686	3.45995e-32	1.13802e-30	0		0.76795	-0.778913	0.657886	1.09361	109	174	1
55205	ZNF532	1.10603	4.55503e-32	1.4821e-30	7	1	-0.495636	0.610391	0.596537	0.711964	109	174	0
51177	PLEKHO1	1.06667	5.11265e-32	1.64584e-30	79	1	-0.324208	0.742458	0.575919	0.684863	109	174	0
25943	C20orf194	1.41664	7.44639e-32	2.37187e-30	16	1	-0.52195	0.89469	1.02551	0.763401	109	174	0
5284	PIGR	-2.48342	1.11426e-31	3.47603e-30	0		1.58745	-0.895967	1.32436	1.68699	109	174	0
8076	MFAP5	2.36539	1.10547e-31	3.47603e-30	17	1	-0.72492	1.64047	1.3539	1.55747	109	174	0
6935	ZEB1	1.51463	1.1419e-31	3.52592e-30	28	1	-0.502457	1.01217	0.778258	1.02818	109	174	0
22982	DIP2C	1.23801	1.30065e-31	3.97552e-30	0		-0.418471	0.819536	0.79355	0.742677	109	174	0
55808	ST6GALNAC1	-2.02067	1.43194e-31	4.33304e-30	98	5	1.38398	-0.636689	0.925008	1.4388	109	174	0
4212	MEIS2	1.50171	1.59546e-31	4.78007e-30	28	1	-0.464254	1.03745	0.732321	1.04122	109	174	0
3554	IL1R1	1.1385	2.57442e-31	7.63743e-30	5	1	-0.295409	0.843092	0.580879	0.768855	109	174	0
116496	FAM129A	1.54476	3.0084e-31	8.83828e-30	14	1	-0.493088	1.05168	0.768318	1.07423	109	174	0
1278	COL1A2	1.70877	3.33082e-31	9.69139e-30	5	1	-0.670106	1.03866	0.958838	1.14181	109	174	0
154810	AMOTL1	1.28588	3.62252e-31	1.04398e-29	28	1	-0.375255	0.910624	0.581121	0.912439	109	174	0
3487	IGFBP4	1.14038	4.26828e-31	1.21847e-29	52	1	-0.362156	0.77822	0.678778	0.724521	109	174	0
8572	PDLIM4	1.19936	5.72679e-31	1.61956e-29	0		-0.324889	0.874473	0.5467	0.850109	109	174	0
5350	PLN	2.05542	5.90704e-31	1.65507e-29	14	1	-0.558073	1.49734	1.07975	1.42857	109	174	0
10979	FERMT2	1.65727	6.61338e-31	1.83597e-29	9	1	-0.563048	1.09422	0.887386	1.13786	109	174	0
1687	DFNA5	1.21508	7.84547e-31	2.13877e-29	5	1	-0.476415	0.738665	0.53651	0.872143	109	174	0
7078	TIMP3	1.53755	7.78179e-31	2.13877e-29	5	1	-0.900638	0.636913	0.998398	0.955566	109	174	0
6678	SPARC	1.87556	1.2521e-30	3.38291e-29	17	1	-0.932244	0.943314	1.09531	1.25737	109	174	0
1290	COL5A2	1.86411	2.37437e-30	6.35826e-29	5	1	-1.07187	0.792243	1.21477	1.18662	109	174	0
2791	GNG11	1.26852	3.21532e-30	8.52107e-29	9	1	-0.455006	0.813512	0.841639	0.784839	109	174	0
5054	SERPINE1	1.64114	3.28569e-30	8.52107e-29	70	8	-0.700965	0.940176	0.966091	1.10582	109	174	0
55076	TMEM45A	1.438	3.27583e-30	8.52107e-29	5	1	-0.498337	0.939663	0.716341	1.02674	109	174	0
730	C7	2.16211	3.29466e-30	8.52107e-29	16	1	-0.315742	1.84637	1.03023	1.58366	109	174	0
51313	C4orf18	1.3714	4.06586e-30	1.04265e-28	0		-0.602609	0.768791	0.988384	0.800683	109	174	0
716	C1S	1.62184	5.16752e-30	1.31403e-28	79	1	-0.690015	0.931829	1.27748	0.871163	109	174	0
23452	ANGPTL2	1.30103	5.47965e-30	1.38179e-28	11	1	-0.580521	0.720512	0.865873	0.812086	109	174	0
715	C1R	1.48875	8.01179e-30	2.00361e-28	16	1	-0.633302	0.855451	1.04551	0.905857	109	174	0
4478	MSN	1.14329	8.93112e-30	2.21521e-28	41	1	-0.537105	0.606187	0.768779	0.706309	109	174	0
1410	CRYAB	1.41437	1.02483e-29	2.52126e-28	0		-0.331007	1.08336	0.530977	1.08732	109	174	0
347	APOD	1.7884	1.07244e-29	2.61709e-28	52	1	-0.367785	1.42062	0.962726	1.27471	109	174	0
23382	AHCYL2	-1.25586	1.22864e-29	2.97428e-28	0		0.78602	-0.469841	0.75032	0.844252	109	174	0
84830	C6orf105	-1.88348	1.53917e-29	3.69646e-28	0		1.69484	-0.188642	1.28264	1.19991	109	174	0
4583	MUC2	-2.74879	1.55406e-29	3.70283e-28	98	5	2.32306	-0.425726	1.18719	2.10512	109	174	0
9358	ITGBL1	1.68656	1.89563e-29	4.48139e-28	0		-0.497539	1.18902	0.665986	1.30357	109	174	0
2982	GUCY1A3	1.47545	1.97374e-29	4.62988e-28	14	1	-0.658622	0.816831	0.901909	0.997062	109	174	0
11167	FSTL1	1.39129	2.96746e-29	6.90734e-28	7	1	-0.664615	0.726677	0.787775	0.976454	109	174	0
3624	INHBA	1.77592	3.2269e-29	7.45389e-28	5	1	-1.11978	0.656143	1.09314	1.214	109	174	0
1284	COL4A2	1.38143	3.25873e-29	7.47039e-28	41	1	-0.687377	0.69405	0.85878	0.929147	109	174	0
1282	COL4A1	1.23114	3.47514e-29	7.9066e-28	41	1	-0.66627	0.564872	0.853164	0.766862	109	174	0
5010	CLDN11	1.62386	3.76325e-29	8.49819e-28	53	1	-0.219958	1.4039	0.613295	1.27226	109	174	0
3488	IGFBP5	1.62791	4.10845e-29	9.14129e-28	16	1	-0.880138	0.747775	1.27706	0.920925	109	174	0
51088	KLHL5	1.2092	4.09716e-29	9.14129e-28	21	1	-0.621731	0.587473	0.766564	0.800275	109	174	0
1295	COL8A1	1.45409	4.25134e-29	9.39019e-28	17	1	-0.515229	0.938861	0.731566	1.07042	109	174	0
131177	FAM3D	-1.58834	4.73584e-29	1.03845e-27	0		0.849566	-0.738772	0.761227	1.19059	109	174	0
56034	PDGFC	1.22301	5.21597e-29	1.13551e-27	0		-0.459424	0.763586	0.71187	0.848703	109	174	0
25927	CNRIP1	1.41876	5.92877e-29	1.28146e-27	16	1	-0.540892	0.877868	0.929077	0.936526	109	174	0
90102	PHLDB2	1.6044	7.93085e-29	1.70204e-27	28	1	-0.519348	1.08505	0.955853	1.12471	109	174	0
1842	ECM2	1.74472	8.25463e-29	1.75905e-27	17	1	-0.541494	1.20322	0.69586	1.37076	109	174	0
10631	POSTN	2.17956	8.35195e-29	1.76734e-27	5	1	-1.3469	0.832662	1.50633	1.41996	109	174	0
25802	LMOD1	1.91263	8.64229e-29	1.81608e-27	14	1	-0.450372	1.46226	1.03631	1.4012	109	174	0
4313	MMP2	1.41251	9.23785e-29	1.92784e-27	11	1	-0.756186	0.656322	1.04935	0.853421	109	174	0
219654	ZCCHC24	1.31962	1.28678e-28	2.66698e-27	9	1	-0.588101	0.731523	0.765705	0.933647	109	174	0
5376	PMP22	1.29635	1.45731e-28	2.99987e-27	9	1	-0.514363	0.781989	0.721947	0.932942	109	174	0
11228	RASSF8	1.1718	1.46957e-28	3.00468e-27	21	1	-0.405935	0.765864	0.486109	0.905844	109	174	0
8483	CILP	1.53534	2.10741e-28	4.27989e-27	53	1	-0.236396	1.29895	0.56293	1.22978	109	174	0
2669	GEM	1.23171	2.32939e-28	4.69917e-27	0		-0.378071	0.853642	0.76564	0.848053	109	174	0
10103	TSPAN1	-1.61877	2.8608e-28	5.73297e-27	0		0.90493	-0.713841	0.725887	1.26081	109	174	0
9444	QKI	1.41478	3.67027e-28	7.30674e-27	7	1	-0.679254	0.735529	0.901315	0.976784	109	174	0
586	BCAT1	1.91642	4.26199e-28	8.42927e-27	5	1	-1.08542	0.831007	1.14284	1.38411	109	174	0
123920	CMTM3	1.32608	4.89972e-28	9.62764e-27	5	1	-0.663765	0.662313	0.934551	0.860338	109	174	0
54502	RBM47	-1.06306	6.60974e-28	1.29039e-26	0		0.224652	-0.838407	0.636899	0.74848	109	174	0
4060	LUM	1.67963	7.53687e-28	1.46196e-26	7	1	-1.01411	0.665518	1.26834	1.05201	109	174	0
144195_6515	NA	1.4028	8.34539e-28	1.60848e-26	104	8	-0.70958	0.693224	0.913955	0.96905	109	174	0
7130	TNFAIP6	1.98958	1.49007e-27	2.85377e-26	5	1	-1.27242	0.717156	1.45035	1.30809	109	174	0
57616	TSHZ3	1.0373	1.7103e-27	3.25495e-26	11	1	-0.290291	0.747012	0.523057	0.785714	109	174	0
9935	MAFB	1.11877	3.42789e-27	6.48301e-26	5	1	-0.419836	0.698937	0.579302	0.854077	109	174	0
2213	FCGR2B	1.16443	4.20454e-27	7.90244e-26	72	2	-0.342499	0.821934	0.480583	0.938961	109	174	0
7373	COL14A1	1.66314	5.2332e-27	9.7751e-26	9	1	-0.454178	1.20896	0.930105	1.2706	109	174	0
1300	COL10A1	2.04656	5.76062e-27	1.06943e-25	17	1	-1.08328	0.963283	1.27006	1.5125	109	174	0
7291	TWIST1	1.49968	8.37274e-27	1.54487e-25	5	1	-0.635936	0.863749	0.938433	1.10015	109	174	0
1627	DBN1	1.07595	9.5833e-27	1.75752e-25	0		-0.509968	0.565978	0.789501	0.703783	109	174	0
10551	AGR2	-1.66369	1.02344e-26	1.86562e-25	125	5	0.822421	-0.841266	0.873396	1.30796	109	174	0
1306	COL15A1	1.7844	1.07343e-26	1.94503e-25	5	1	-0.850945	0.933455	1.05539	1.35298	109	174	0
11240	PADI2	-1.27084	1.40604e-26	2.53255e-25	0		1.16783	-0.103008	0.924615	0.854605	109	174	0
440603	BCL2L15	-1.3521	1.47276e-26	2.625e-25	0		0.676432	-0.675667	0.617633	1.09579	109	174	0
51363	CHST15	1.39363	1.47472e-26	2.625e-25	0		-0.612387	0.781244	0.833191	1.04807	109	174	0
1087	CEACAM7	-2.36744	1.78871e-26	3.16529e-25	105	0	1.56693	-0.800516	1.7682	1.60663	109	174	0
1513	CTSK	1.32608	1.82114e-26	3.20393e-25	17	1	-0.662496	0.663579	0.899007	0.940226	109	174	0
10516	FBLN5	1.14496	1.8871e-26	3.30078e-25	11	1	-0.256349	0.888607	0.599589	0.893787	109	174	0
50863	NTM	1.52507	1.95593e-26	3.40153e-25	0		-0.683751	0.841317	1.03647	1.08853	109	174	0
220	ALDH1A3	1.3516	2.32564e-26	4.02137e-25	16	1	-0.490958	0.860642	0.970207	0.929836	109	174	0
4015	LOX	1.6623	2.6049e-26	4.47865e-25	5	1	-0.813394	0.848902	0.987236	1.27247	109	174	0
3479	IGF1	1.80533	3.06445e-26	5.23899e-25	53	1	-0.184199	1.62113	0.825776	1.48997	109	174	0
57535	KIAA1324	-1.54021	3.31902e-26	5.64233e-25	98	5	0.961707	-0.578499	1.04673	1.10972	109	174	0
1514	CTSL1	1.24408	3.45952e-26	5.84833e-25	0		-0.685908	0.558167	0.828019	0.897501	109	174	0
6920	TCEA3	-1.09712	3.48067e-26	5.85139e-25	0		0.714685	-0.382433	0.712506	0.794633	109	174	0
6594	SMARCA1	1.39095	4.20145e-26	7.02408e-25	7	1	-0.559554	0.831392	0.791191	1.0818	109	174	0
8639	AOC3	1.64531	4.50661e-26	7.49286e-25	28	1	-0.344585	1.30072	0.741207	1.36548	109	174	0
5937	RBMS1	1.22164	5.26925e-26	8.71299e-25	0		-0.576731	0.644908	0.87722	0.847604	109	174	0
1959	EGR2	1.23711	5.66893e-26	9.32293e-25	70	8	-0.378736	0.858376	0.633694	0.990945	109	174	0
726	CAPN5	-0.894569	5.79516e-26	9.47901e-25	0		0.524478	-0.370091	0.507167	0.678609	109	174	0
4638	MYLK	1.84273	8.01079e-26	1.30326e-24	14	1	-0.659711	1.18302	1.19083	1.38984	109	174	0
81618	ITM2C	-1.14052	9.77308e-26	1.58146e-24	0		0.813861	-0.326663	0.757682	0.833482	109	174	0
1116	CHI3L1	1.76357	1.00067e-25	1.61065e-24	0		-1.09483	0.668743	1.24045	1.27592	109	174	0
26064	RAI14	1.29334	1.17184e-25	1.87619e-24	7	1	-0.835567	0.457777	0.935106	0.910024	109	174	0
8642	DCHS1	1.0494	1.264e-25	2.01309e-24	0		-0.369083	0.680321	0.634836	0.798443	109	174	0
1909	EDNRA	1.29727	1.37864e-25	2.18417e-24	9	1	-0.621446	0.675821	0.803534	0.992303	109	174	0
25878	MXRA5	1.60832	1.39283e-25	2.19516e-24	5	1	-0.912008	0.696314	1.07086	1.20183	109	174	0
26002	MOXD1	1.32343	1.40508e-25	2.203e-24	16	1	-0.499397	0.82403	0.64861	1.08825	109	174	0
8399	PLA2G10	-1.35945	1.49786e-25	2.33635e-24	0		1.0522	-0.307248	0.814578	1.05711	109	174	0
23414	ZFPM2	1.41092	1.63651e-25	2.53953e-24	5	1	-0.214827	1.19609	0.515068	1.22123	109	174	0
4330	MN1	1.28585	1.77086e-25	2.73399e-24	130	1	-0.394209	0.891645	0.659363	1.04827	109	174	0
23022	PALLD	1.21394	1.93549e-25	2.95797e-24	9	1	-0.460535	0.753402	0.776674	0.917467	109	174	0
29995	LMCD1	1.21398	1.93475e-25	2.95797e-24	5	1	-0.530725	0.683251	0.639376	0.981422	109	174	0
22918	CD93	1.07868	1.96768e-25	2.99206e-24	11	1	-0.378517	0.700168	0.69479	0.806523	109	174	0
4692	NDN	1.21493	2.20909e-25	3.34236e-24	11	1	-0.37827	0.836665	0.776643	0.920618	109	174	0
84935	C13orf33	1.23213	2.59938e-25	3.91329e-24	5	1	-0.409308	0.822822	0.54197	1.04005	109	174	0
9180	OSMR	1.13461	4.0142e-25	6.01335e-24	0		-0.204047	0.930567	0.655753	0.898583	109	174	0
8991	SELENBP1	-1.56224	4.30056e-25	6.41058e-24	0		0.963873	-0.598368	0.937842	1.24038	109	174	0
27290	SPINK4	-2.34876	5.08036e-25	7.50986e-24	98	5	2.08339	-0.265375	1.32429	1.92475	109	174	0
8038	ADAM12	1.54042	5.08764e-25	7.50986e-24	5	1	-0.522527	1.01789	0.817432	1.27237	109	174	0
8828	NRP2	1.10738	5.37285e-25	7.89235e-24	11	1	-0.437197	0.670182	0.58869	0.901718	109	174	0
63928	CHP2	-1.56474	5.78459e-25	8.45612e-24	0		1.13732	-0.427418	1.12154	1.15036	109	174	0
57198	ATP8B2	1.18689	6.30556e-25	9.17338e-24	9	1	-0.426128	0.760764	0.821764	0.879113	109	174	0
83468	GLT8D2	1.44417	6.49152e-25	9.39873e-24	17	1	-0.529231	0.914942	0.840136	1.16313	109	174	0
7113	TMPRSS2	-1.34504	6.75364e-25	9.73168e-24	0		0.649915	-0.695127	0.677101	1.12442	109	174	0
29940	DSE	1.22163	7.54926e-25	1.08266e-23	5	1	-0.433843	0.787789	0.776529	0.947192	109	174	0
50506	DUOX2	-2.10399	9.07029e-25	1.29465e-23	0		1.68122	-0.422773	1.62855	1.49541	109	174	0
8537	BCAS1	-1.68756	9.9208e-25	1.40941e-23	0		1.36151	-0.326049	1.12215	1.30575	109	174	0
1301	COL11A1	1.9284	1.02945e-24	1.45566e-23	5	1	-1.11811	0.810289	1.25363	1.51319	109	174	0
4481	MSR1	1.13685	1.30147e-24	1.83174e-23	72	2	-0.392822	0.744033	0.521239	0.969922	109	174	0
6515	SLC2A3	1.51948	1.36885e-24	1.91766e-23	104	8	-0.672942	0.846539	0.864101	1.24859	109	174	0
104	ADARB1	1.24968	1.43269e-24	1.99785e-23	53	1	-0.40096	0.848724	0.854885	0.948088	109	174	0
23466	CBX6	1.13971	1.47562e-24	2.04827e-23	0		-0.460985	0.678723	0.921474	0.76773	109	174	0
84666	RETNLB	-2.09802	1.59323e-24	2.20142e-23	98	5	2.19743	0.0994161	1.8878	1.3018	109	174	0
55704	CCDC88A	1.03356	1.74127e-24	2.39504e-23	145	2	-0.329559	0.703998	0.557696	0.849263	109	174	0
9891	NUAK1	1.4255	1.83394e-24	2.51109e-23	17	1	-0.733312	0.692185	0.947998	1.10788	109	174	0
91860	CALML4	-1.0827	1.98967e-24	2.71204e-23	0		0.280982	-0.80172	0.582523	0.894846	109	174	0
10395	DLC1	1.01697	2.29856e-24	3.11904e-23	11	1	-0.361159	0.655807	0.683409	0.773948	109	174	0
287	ANK2	1.61022	2.44236e-24	3.29937e-23	28	1	-0.0996345	1.51059	0.75809	1.39723	109	174	0
29974	A1CF	-1.15714	2.67254e-24	3.59426e-23	0		0.411593	-0.745546	0.657703	0.949631	109	174	0
51316	PLAC8	-2.00505	2.75033e-24	3.68253e-23	0		0.920006	-1.08504	1.17716	1.65998	109	174	0
3910	LAMA4	1.09384	2.92925e-24	3.9048e-23	79	1	-0.380119	0.713719	0.641674	0.887172	109	174	0
27295	PDLIM3	1.60691	4.35049e-24	5.77394e-23	0		-0.338291	1.26862	0.808354	1.38729	109	174	0
54546	RNF186	-1.14943	5.24528e-24	6.92142e-23	0		0.706659	-0.442767	0.807401	0.875999	109	174	0
8406	SRPX	1.44189	5.26083e-24	6.92142e-23	16	1	-0.370235	1.07165	0.860781	1.18917	109	174	0
5349	FXYD3	-1.58887	6.80888e-24	8.91934e-23	0		0.474088	-1.11478	0.741034	1.40022	109	174	0
1508	CTSB	1.20423	7.91772e-24	1.03272e-22	0		-0.656289	0.547939	0.869869	0.9134	109	174	0
6925	TCF4	1.31834	8.64753e-24	1.12307e-22	9	1	-0.603242	0.715096	1.11626	0.895201	109	174	0
25925	ZNF521	1.29847	9.57595e-24	1.23833e-22	11	1	-0.347802	0.950671	0.747492	1.08879	109	174	0
8522	GAS7	0.991197	1.13245e-23	1.45821e-22	11	1	-0.349646	0.641551	0.700108	0.755551	109	174	0
29015	SLC43A3	1.16438	1.37311e-23	1.76061e-22	72	2	-0.62049	0.543894	0.847398	0.886814	109	174	0
3486	IGFBP3	1.43347	1.55065e-23	1.97986e-22	0		-0.71336	0.72011	1.2246	0.983051	109	174	0
387695	C10orf99	-1.69399	1.75907e-23	2.23653e-22	113	4	0.740445	-0.953543	0.806435	1.50957	109	174	0
81792	ADAMTS12	1.39115	2.24371e-23	2.84078e-22	0		-0.873061	0.518091	1.2327	0.92542	109	174	0
56477	CCL28	-1.42312	2.64154e-23	3.33054e-22	0		1.0993	-0.323814	1.13212	1.04814	109	174	0
3290	HSD11B1	1.17901	4.5178e-23	5.67256e-22	83	2	-0.339669	0.839341	0.481888	1.07691	109	174	0
55614	KIF16B	-0.959727	5.81975e-23	7.27709e-22	0		0.580907	-0.37882	0.749487	0.708846	109	174	0
1040	CDS1	-1.06955	7.80423e-23	9.67852e-22	0		0.349371	-0.720174	0.693481	0.882781	109	174	0
2212	FCGR2A	1.10083	7.78434e-23	9.67852e-22	72	2	-0.577375	0.523456	0.687382	0.922781	109	174	0
3679	ITGA7	1.18724	1.10375e-22	1.36324e-21	14	1	-0.201288	0.985948	0.495297	1.09557	109	174	0
4616	GADD45B	1.17555	1.18944e-22	1.46311e-21	7	1	-0.503903	0.671644	0.760926	0.983339	109	174	0
28951	TRIB2	0.913169	1.30139e-22	1.59433e-21	145	2	-0.280538	0.632631	0.6168	0.739018	109	174	0
54810	GIPC2	-1.06614	1.33255e-22	1.62592e-21	0		0.353109	-0.713026	0.766289	0.848736	109	174	0
1805	DPT	1.56574	1.37201e-22	1.66735e-21	0		-0.43705	1.12869	0.846421	1.39874	109	174	0
11030	RBPMS	1.08549	1.38705e-22	1.6722e-21	52	1	-0.470298	0.615193	0.893951	0.794251	109	174	0
84419	C15orf48	-1.68191	1.38275e-22	1.6722e-21	0		0.847539	-0.834371	0.899464	1.50889	109	174	0
79884	MAP9	1.21119	1.46679e-22	1.76131e-21	0		-0.398538	0.812655	0.703972	1.05421	109	174	0
23584	VSIG2	-1.46606	1.57067e-22	1.87859e-21	0		1.5675	0.101441	1.22558	1.08196	109	174	0
1191	CLU	1.59432	1.90348e-22	2.26768e-21	0		-0.289786	1.30453	0.916647	1.41063	109	174	0
348	APOE	1.05739	2.77047e-22	3.28762e-21	0		-0.517163	0.540224	0.802071	0.828792	109	174	0
19	ABCA1	1.06712	2.81862e-22	3.3317e-21	5	1	-0.497628	0.569492	0.711978	0.890839	109	174	0
2737	GLI3	1.14286	2.9325e-22	3.45281e-21	0		-0.299396	0.843465	0.567454	1.03962	109	174	0
1028	CDKN1C	1.02604	3.0374e-22	3.56247e-21	0		-0.427627	0.59841	0.650858	0.871767	109	174	0
493869	GPX8	1.07031	3.1971e-22	3.72093e-21	17	1	-0.359916	0.710396	0.757918	0.872932	109	174	0
727936	GLT8D4	1.28402	3.19198e-22	3.72093e-21	0		-0.524599	0.759417	0.728418	1.14166	109	174	0
387758	FIBIN	1.19088	3.38242e-22	3.92154e-21	0		-0.505854	0.685024	0.736532	1.03079	109	174	0
3371	TNC	1.7896	3.56798e-22	4.12088e-21	11	1	-1.17613	0.613472	1.45379	1.38271	109	174	0
1465	CSRP1	1.01278	3.632e-22	4.17887e-21	52	1	-0.234591	0.778192	0.612033	0.876148	109	174	0
257407	C2orf72	-0.982873	3.65614e-22	4.19072e-21	0		0.599629	-0.383244	0.72376	0.783229	109	174	0
857	CAV1	1.18058	3.85549e-22	4.40253e-21	11	1	-0.407427	0.773152	0.724605	1.02617	109	174	0
25932	CLIC4	1.1231	3.95734e-22	4.50185e-21	17	1	-0.532415	0.590681	0.891393	0.865838	109	174	0
8324	FZD7	1.25562	4.71978e-22	5.34909e-21	21	1	-0.652866	0.602751	1.08527	0.917219	109	174	0
51715	RAB23	1.02453	5.19107e-22	5.86126e-21	0		-0.345374	0.679151	0.666867	0.870593	109	174	0
5962	RDX	1.14581	5.54539e-22	6.23804e-21	0		-0.523395	0.622417	0.804952	0.951567	109	174	0
59342	SCPEP1	0.950516	5.71901e-22	6.40953e-21	0		-0.398702	0.551814	0.652809	0.787793	109	174	0
6591	SNAI2	1.27246	7.23942e-22	8.08358e-21	5	1	-0.632847	0.639615	0.825063	1.10155	109	174	0
55243	KIRREL	0.972357	8.15363e-22	9.07092e-21	0		-0.368633	0.603725	0.55937	0.862308	109	174	0
6383	SDC2	1.39629	8.37464e-22	9.28266e-21	7	1	-0.860234	0.536052	1.02177	1.15698	109	174	0
23433	RHOQ	0.922017	8.86105e-22	9.78596e-21	0		-0.222348	0.69967	0.57343	0.797346	109	174	0
50810	HDGFRP3	1.30275	9.87053e-22	1.08612e-20	0		-0.610107	0.692639	1.07405	1.00665	109	174	0
359845	FAM101B	1.32597	1.03506e-21	1.13482e-20	7	1	-0.729762	0.596205	1.02941	1.06692	109	174	0
6586	SLIT3	1.29075	1.21669e-21	1.32913e-20	16	1	-0.191585	1.09916	0.526267	1.23982	109	174	0
23090	ZNF423	1.09355	1.50436e-21	1.63748e-20	0		-0.303331	0.790216	0.752575	0.930912	109	174	0
10673	TNFSF13B	1.08916	1.67089e-21	1.81222e-20	60	2	-0.571472	0.517685	0.83517	0.881992	109	174	0
1264	CNN1	1.57901	1.82857e-21	1.97616e-20	14	1	-0.285698	1.29331	0.85547	1.46776	109	174	0
493	ATP2B4	1.15242	1.98576e-21	2.1384e-20	28	1	-0.33338	0.819042	0.598963	1.0708	109	174	0
79154	DHRS11	-1.15489	2.07647e-21	2.22815e-20	0		0.669566	-0.485322	0.917211	0.923633	109	174	0
7076	TIMP1	1.20623	2.1626e-21	2.31238e-20	41	1	-0.534914	0.671313	0.678931	1.10541	109	174	0
27075	TSPAN13	-1.05495	2.74232e-21	2.92193e-20	125	5	0.362743	-0.692209	0.635674	0.947659	109	174	0
10123	ARL4C	1.12278	3.24633e-21	3.4468e-20	0		-0.445456	0.677322	0.784305	0.965132	109	174	0
54866	PPP1R14D	-1.02066	3.60465e-21	3.81387e-20	113	4	0.459238	-0.561418	0.620655	0.917053	109	174	0
171024	SYNPO2	1.88519	3.77422e-21	3.97937e-20	14	1	-0.306743	1.57845	1.28825	1.66679	109	174	0
161291	TMEM30B	-1.12699	3.88403e-21	4.08093e-20	0		0.324749	-0.802246	0.758938	0.986183	109	174	0
9411	ARHGAP29	0.939474	4.07692e-21	4.25405e-20	0		-0.339683	0.599792	0.687592	0.785211	109	174	0
9532	BAG2	1.30514	4.07389e-21	4.25405e-20	0		-0.694068	0.611069	1.18056	0.96735	109	174	0
1836	SLC26A2	-1.57668	4.49121e-21	4.67024e-20	105	0	1.03271	-0.543967	1.48523	1.13492	109	174	0
1303	COL12A1	1.41197	5.30128e-21	5.49373e-20	5	1	-0.965167	0.446806	1.22923	1.09253	109	174	0
64123	ELTD1	1.0133	5.45524e-21	5.63398e-20	11	1	-0.405607	0.607696	0.627429	0.91185	109	174	0
128346	C1orf162	1.10291	7.32223e-21	7.53641e-20	56	2	-0.362551	0.740358	0.720662	0.985602	109	174	0
3613	IMPA2	-0.86053	7.42571e-21	7.61702e-20	0		0.397883	-0.462646	0.595607	0.740326	109	174	0
220963	SLC16A9	-0.902497	7.71937e-21	7.89149e-20	0		0.576391	-0.326106	0.867636	0.618364	109	174	0
7456	WIPF1	1.15029	8.06868e-21	8.22082e-20	0		-0.523221	0.627074	0.959146	0.918223	109	174	0
130	ADH6	-1.09526	8.16182e-21	8.28781e-20	0		0.848768	-0.246495	0.916771	0.869553	109	174	0
29969	MDFIC	0.982795	1.04417e-20	1.05675e-19	7	1	-0.266919	0.715877	0.67416	0.863002	109	174	0
91607	SLFN11	1.06761	1.44768e-20	1.46022e-19	7	1	-0.48774	0.579874	0.847482	0.886165	109	174	0
51361	HOOK1	-1.12343	1.55436e-20	1.56262e-19	3	3	0.0619241	-1.0615	0.720563	1.02465	109	174	0
26508	HEYL	1.08314	1.65957e-20	1.66286e-19	0		-0.40897	0.674169	0.775019	0.949247	109	174	0
4644	MYO5A	0.919478	1.66763e-20	1.66543e-19	56	2	-0.19069	0.728788	0.502955	0.864778	109	174	0
6696	SPP1	1.98398	1.68939e-20	1.68161e-19	72	2	-1.27432	0.709656	1.62576	1.65853	109	174	0
771	CA12	-1.18747	1.86169e-20	1.84704e-19	0		0.816591	-0.37088	0.807534	1.06843	109	174	0
7168	TPM1	1.35608	1.90528e-20	1.88411e-19	52	1	-0.468754	0.887323	1.19633	1.06893	109	174	0
6781	STC1	1.01365	2.42778e-20	2.39298e-19	104	8	-0.639073	0.374574	0.704839	0.901688	109	174	0
4053	LTBP2	1.20742	2.46965e-20	2.42635e-19	9	1	-0.495036	0.712388	0.900378	1.05319	109	174	0
3689	ITGB2	1.24799	2.48746e-20	2.43594e-19	21	1	-0.721979	0.526016	1.08792	0.995258	109	174	0
2908	NR3C1	1.11227	2.61161e-20	2.54926e-19	0		-0.286555	0.825714	0.71797	1.02152	109	174	0
2207	FCER1G	1.22464	2.95999e-20	2.88004e-19	37	2	-0.716588	0.508056	0.905292	1.07695	109	174	0
441478	NRARP	-0.90498	3.24136e-20	3.1437e-19	0		0.587088	-0.317892	0.680124	0.776949	109	174	0
5358	PLS3	0.918285	3.41764e-20	3.30409e-19	17	1	-0.65309	0.265195	0.797904	0.724062	109	174	0
85450	ITPRIP	0.760273	3.79868e-20	3.66077e-19	70	8	-0.253974	0.506299	0.440189	0.705023	109	174	0
113452	TMEM54	-1.14826	4.10528e-20	3.94367e-19	0		0.456952	-0.691306	0.802599	1.03665	109	174	0
23474	ETHE1	-0.963269	4.12315e-20	3.94831e-19	0		0.52485	-0.438419	0.754235	0.818238	109	174	0
309	ANXA6	0.891921	4.47754e-20	4.2607e-19	0		-0.323011	0.56891	0.787687	0.697202	109	174	0
55454	CSGALNACT2	0.860026	4.47332e-20	4.2607e-19	0		-0.402307	0.457719	0.555564	0.784771	109	174	0
27303	RBMS3	1.22947	4.96892e-20	4.71347e-19	0		-0.102912	1.12656	0.70189	1.18401	109	174	0
5205	ATP8B1	-1.20526	5.45662e-20	5.15992e-19	0		0.357124	-0.848141	0.826222	1.10407	109	174	0
3174	HNF4G	-0.995022	5.49131e-20	5.17655e-19	0		0.255741	-0.739281	0.627529	0.927222	109	174	0
30008	EFEMP2	1.3037	6.14114e-20	5.77114e-19	0		-0.407322	0.896381	0.768647	1.25333	109	174	0
5357	PLS1	-1.30237	6.62205e-20	6.20382e-19	0		0.246018	-1.05635	0.684526	1.28342	109	174	0
9509	ADAMTS2	1.18906	7.26133e-20	6.78172e-19	5	1	-0.64334	0.545719	1.06784	0.949144	109	174	0
10100	TSPAN2	1.32696	8.37905e-20	7.80154e-19	28	1	-0.355587	0.971374	0.883563	1.24157	109	174	0
1073	CFL2	1.22426	8.58555e-20	7.96928e-19	28	1	-0.311968	0.912292	0.710466	1.18558	109	174	0
57381	RHOJ	1.00299	1.02615e-19	9.49582e-19	11	1	-0.207452	0.79554	0.60265	0.957937	109	174	0
2697	GJA1	1.36294	1.05307e-19	9.71518e-19	5	1	-0.543021	0.819917	1.04185	1.21625	109	174	0
7056	THBD	0.963693	1.06156e-19	9.76377e-19	0		-0.326547	0.637146	0.730326	0.848928	109	174	0
7094	TLN1	0.883426	1.11524e-19	1.02264e-18	41	1	-0.471593	0.411833	0.775847	0.709204	109	174	0
2882	GPX7	1.04033	1.20556e-19	1.10213e-18	17	1	-0.412789	0.62754	0.725662	0.954943	109	174	0
25959	KANK2	1.04533	1.21829e-19	1.11041e-18	28	1	-0.259829	0.785505	0.721435	0.963617	109	174	0
4239	MFAP4	1.08664	1.24495e-19	1.13129e-18	11	1	-0.156972	0.929668	0.671898	1.03804	109	174	0
151354	FAM84A	-1.38761	1.25899e-19	1.14063e-18	0		0.297855	-1.08975	0.852228	1.33991	109	174	0
4585	MUC4	-2.25591	1.27839e-19	1.15131e-18	0		1.80948	-0.446431	1.53006	2.13697	109	174	0
7057	THBS1	1.51922	1.27625e-19	1.15131e-18	7	1	-0.859265	0.659951	1.32334	1.27014	109	174	0
10681	GNB5	1.01234	1.63145e-19	1.46492e-18	16	1	-0.315803	0.696542	0.617315	0.971868	109	174	0
23443	SLC35A3	-1.0364	1.88055e-19	1.68359e-18	0		0.256201	-0.780202	0.710584	0.965185	109	174	0
149478	LOC149478	0.866535	2.12481e-19	1.89581e-18	70	8	-0.22867	0.637865	0.550062	0.819021	109	174	0
51365	PLA1A	1.04856	2.13012e-19	1.89581e-18	0		-0.294236	0.754319	0.589828	1.0319	109	174	0
55959	SULF2	1.04708	2.14813e-19	1.90623e-18	0		-0.735958	0.311122	0.952904	0.843628	109	174	0
7504	XK	-1.17095	2.28701e-19	2.02354e-18	0		0.335571	-0.835376	0.74976	1.12402	109	174	0
6422	SFRP1	1.61791	2.77876e-19	2.44434e-18	53	1	0.0843987	1.70231	0.807477	1.65459	109	174	0
65982	ZSCAN18	1.09521	2.77212e-19	2.44434e-18	0		-0.292607	0.802606	1.01741	0.876189	109	174	0
3816	KLK1	-1.04983	2.92294e-19	2.56372e-18	0		0.825694	-0.224133	0.740436	0.977165	109	174	0
4094	MAF	1.23881	2.95898e-19	2.58783e-18	9	1	-0.451322	0.787485	1.02204	1.08362	109	174	0
5159	PDGFRB	1.37577	3.11358e-19	2.71519e-18	7	1	-0.826895	0.548874	1.18609	1.17864	109	174	0
26524	LATS2	1.15944	3.19881e-19	2.7815e-18	7	1	-0.656218	0.503222	0.880904	1.05489	109	174	0
3960	LGALS4	-1.45701	3.51091e-19	3.04413e-18	0		0.572271	-0.88474	0.682535	1.50572	109	174	0
9839	ZEB2	1.1592	3.89011e-19	3.36328e-18	9	1	-0.433618	0.72558	0.956089	1.01735	109	174	0
54463	FAM134B	-1.0563	3.99543e-19	3.44449e-18	0		0.491725	-0.564574	0.770319	0.977441	109	174	0
93010	B3GNT7	-1.26439	4.493e-19	3.86245e-18	0		1.24333	-0.0210619	1.37689	0.862705	109	174	0
719	C3AR1	0.768775	5.6006e-19	4.80097e-18	37	2	-0.311082	0.457693	0.51261	0.722371	109	174	0
64236	PDLIM2	0.93998	5.75196e-19	4.91679e-18	41	1	-0.301129	0.638852	0.604238	0.907158	109	174	0
170954	KIAA1949	0.888833	6.82312e-19	5.81599e-18	0		-0.425111	0.463722	0.679018	0.807039	109	174	0
1230	CCR1	0.782204	1.01692e-18	8.64378e-18	0		-0.396122	0.386082	0.551649	0.731397	109	174	0
28986	MAGEH1	0.893533	1.04998e-18	8.89981e-18	9	1	-0.25296	0.640574	0.659569	0.830967	109	174	0
23024	PDZRN3	1.02077	1.11884e-18	9.45705e-18	9	1	-0.376026	0.644741	0.69534	0.985583	109	174	0
387763	LOC387763	1.13017	1.41071e-18	1.18908e-17	7	1	-0.453166	0.677008	1.02695	0.961549	109	174	0
55790	CSGALNACT1	0.936696	1.6133e-18	1.35607e-17	0		-0.325376	0.611319	0.655588	0.898798	109	174	0
80150	ASRGL1	-1.06723	1.71412e-18	1.43682e-17	125	5	0.821559	-0.245675	0.896526	0.955336	109	174	0
7163	TPD52	-1.03265	1.88274e-18	1.5738e-17	0		0.2923	-0.740348	0.794578	0.964722	109	174	0
50861	STMN3	0.882016	2.00619e-18	1.67237e-17	0		-0.428337	0.453679	0.8148	0.735149	109	174	0
6347	CCL2	1.0062	2.14808e-18	1.78574e-17	83	2	-0.353276	0.65292	0.818642	0.917594	109	174	0
6004	RGS16	1.22689	2.58713e-18	2.14484e-17	5	1	-0.636101	0.590788	0.903871	1.1827	109	174	0
713	C1QB	1.05996	2.59714e-18	2.14725e-17	37	2	-0.43933	0.620632	0.87573	0.966172	109	174	0
1490	CTGF	1.54935	2.96838e-18	2.4475e-17	70	8	-0.639872	0.90948	1.16793	1.49493	109	174	0
126393	HSPB6	1.39378	3.13663e-18	2.57221e-17	14	1	-0.343919	1.04986	0.935941	1.39479	109	174	0
3491	CYR61	1.37085	3.12902e-18	2.57221e-17	70	8	-0.477584	0.893269	1.04431	1.31467	109	174	0
85315	PAQR8	-0.942115	3.20062e-18	2.61759e-17	0		0.450565	-0.49155	0.69253	0.901639	109	174	0
83937	RASSF4	0.872058	3.73219e-18	3.0441e-17	56	2	-0.289039	0.583019	0.594327	0.854384	109	174	0
9912	RICH2	-0.889961	3.90417e-18	3.17581e-17	0		0.600928	-0.289034	0.855948	0.732119	109	174	0
27134	TJP3	-0.91554	4.58683e-18	3.72111e-17	0		0.35177	-0.56377	0.595905	0.915329	109	174	0
10335	MRVI1	1.01425	4.64851e-18	3.76107e-17	28	1	-0.248982	0.765269	0.718761	0.994812	109	174	0
2004	ELK3	0.748744	4.76336e-18	3.83349e-17	0		-0.314474	0.434271	0.555826	0.707173	109	174	0
50515	CHST11	1.07214	4.7598e-18	3.83349e-17	21	1	-0.544944	0.527195	0.828828	1.02191	109	174	0
10917	BTNL3	-0.872471	4.99314e-18	4.00776e-17	0		0.626713	-0.245758	0.688653	0.814917	109	174	0
5360	PLTP	0.970304	5.97102e-18	4.76955e-17	0		-0.465292	0.505012	0.771052	0.913738	109	174	0
55711	FAR2	-0.947792	5.97376e-18	4.76955e-17	0		0.202654	-0.745138	0.671999	0.930895	109	174	0
148170	CDC42EP5	-1.41003	6.15183e-18	4.8988e-17	0		0.750382	-0.659651	1.0204	1.3981	109	174	0
2273	FHL1	1.46824	6.58189e-18	5.22751e-17	14	1	-0.153794	1.31444	0.989826	1.49083	109	174	0
5608	MAP2K6	-0.848066	6.75118e-18	5.34793e-17	0		0.32673	-0.521336	0.706218	0.775728	109	174	0
60681	FKBP10	0.791991	6.77709e-18	5.35443e-17	0		-0.284419	0.507572	0.635871	0.733252	109	174	0
5621	PRNP	1.05096	6.98389e-18	5.49321e-17	0		-0.706778	0.344186	0.882574	0.971714	109	174	0
9467	SH3BP5	0.908281	6.98905e-18	5.49321e-17	0		-0.371245	0.537037	0.62301	0.90197	109	174	0
254887	ZDHHC23	-0.931393	7.46734e-18	5.85081e-17	0		0.292229	-0.639163	0.649718	0.922842	109	174	0
6296	ACSM3	-1.31301	7.48269e-18	5.85081e-17	0		0.535684	-0.777324	1.00443	1.27895	109	174	0
2591	GALNT3	-1.06342	7.50216e-18	5.85092e-17	0		0.212962	-0.850456	0.597729	1.11625	109	174	0
10170	DHRS9	-1.44547	7.85766e-18	6.11241e-17	0		1.43666	-0.00881215	1.31521	1.29636	109	174	0
58494	JAM2	1.28714	7.95039e-18	6.16869e-17	0		-0.231865	1.05527	0.927229	1.28162	109	174	0
3688	ITGB1	0.917738	9.24696e-18	7.15634e-17	0		-0.630499	0.287239	0.948467	0.725946	109	174	0
5570	PKIB	-1.32134	9.29723e-18	7.17689e-17	0		1.08447	-0.236872	1.43822	1.00955	109	174	0
5328	PLAU	1.03869	9.71218e-18	7.47813e-17	5	1	-0.60557	0.433124	0.921091	0.938606	109	174	0
3099	HK2	-1.07109	1.03184e-17	7.92474e-17	0		0.253889	-0.8172	0.855877	1.02406	109	174	0
91851	CHRDL1	1.50358	1.035e-17	7.92888e-17	14	1	-0.0393098	1.46427	0.792215	1.62006	109	174	0
57333	RCN3	0.81821	1.04191e-17	7.9617e-17	0		-0.264821	0.553389	0.610488	0.790996	109	174	0
23158	TBC1D9	0.835402	1.06171e-17	8.09253e-17	21	1	-0.379342	0.45606	0.778467	0.720507	109	174	0
25849	DKFZP564O0823	-1.16588	1.0723e-17	8.15269e-17	0		0.563004	-0.602879	0.917163	1.12721	109	174	0
4843	NOS2	-0.76087	1.13046e-17	8.57338e-17	0		0.563824	-0.197046	0.723109	0.641122	109	174	0
64081	PBLD	-1.1643	1.21008e-17	9.13142e-17	0		0.788367	-0.375929	1.06642	1.04285	109	174	0
6614	SIGLEC1	0.944979	1.20987e-17	9.13142e-17	0		-0.234275	0.710704	0.582262	0.977464	109	174	0
91663	MYADM	0.70435	1.30822e-17	9.84741e-17	0		-0.116674	0.587676	0.580592	0.646079	109	174	0
347902	AMIGO2	1.12009	1.47721e-17	1.10919e-16	0		-0.614451	0.505642	0.958649	1.0472	109	174	0
11259	FILIP1L	1.25836	1.57122e-17	1.17686e-16	11	1	-0.680093	0.578266	1.07206	1.18654	109	174	0
155465	AGR3	-1.87838	1.62382e-17	1.21326e-16	125	5	1.04044	-0.837937	0.993286	2.04596	109	174	0
50807	ASAP1	0.766928	1.66618e-17	1.24184e-16	0		-0.606083	0.160845	0.629702	0.715582	109	174	0
301	ANXA1	0.918615	1.83539e-17	1.36459e-16	0		-0.299449	0.619166	0.732903	0.88294	109	174	0
5552	SRGN	1.01613	1.8757e-17	1.39115e-16	21	1	-0.56866	0.447473	0.953034	0.899595	109	174	0
54933	RHBDL2	-1.12801	2.07686e-17	1.53657e-16	0		0.799937	-0.328071	0.889197	1.10433	109	174	0
56255	TMX4	0.760451	2.12057e-17	1.56508e-16	0		-0.376163	0.384288	0.552444	0.749263	109	174	0
3071	NCKAP1L	0.767024	2.20894e-17	1.62634e-16	0		-0.166603	0.600422	0.633477	0.718578	109	174	0
23120	ATP10B	-1.29305	2.37803e-17	1.74658e-16	0		0.201609	-1.09144	0.813012	1.36523	109	174	0
813	CALU	0.853711	2.39736e-17	1.75651e-16	0		-0.574251	0.27946	0.908874	0.669918	109	174	0
26585	GREM1	1.52972	2.45207e-17	1.79226e-16	11	1	-0.879839	0.64988	1.52754	1.32379	109	174	0
84868	HAVCR2	0.925395	2.77995e-17	2.02702e-16	37	2	-0.374133	0.551262	0.53938	0.98277	109	174	0
283	ANG	-0.845962	2.80811e-17	2.04263e-16	0		0.50606	-0.339903	0.730717	0.785951	109	174	0
23635	SSBP2	0.883364	3.71169e-17	2.69342e-16	16	1	-0.166468	0.716896	0.730944	0.847064	109	174	0
4602	MYB	-1.01833	4.07532e-17	2.95022e-16	0		0.21917	-0.799164	0.767175	1.02472	109	174	0
10481	HOXB13	-0.984678	4.7375e-17	3.4214e-16	0		0.816365	-0.168313	1.09231	0.76403	109	174	0
22795	NID2	0.837831	5.30514e-17	3.82223e-16	5	1	-0.335455	0.502375	0.666163	0.821367	109	174	0
644844	LOC644844	-1.06408	5.78768e-17	4.15998e-16	144	0	0.374495	-0.689585	0.63627	1.14776	109	174	0
9732	DOCK4	0.856565	6.1731e-17	4.42649e-16	0		-0.376684	0.479882	0.707339	0.830459	109	174	0
23236	PLCB1	0.932078	6.81996e-17	4.87877e-16	0		-0.44776	0.484317	0.806037	0.891063	109	174	0
3569	IL6	1.15737	6.8561e-17	4.89306e-16	131	0	-0.447684	0.709691	0.746283	1.23662	109	174	0
123036	TC2N	-0.851878	6.88488e-17	4.90204e-16	0		0.524358	-0.32752	0.749533	0.802134	109	174	0
7805	LAPTM5	0.814061	8.04757e-17	5.71642e-16	72	2	-0.489387	0.324674	0.822623	0.696997	109	174	0
5874	RAB27B	-0.935672	8.14859e-17	5.77462e-16	126	5	0.656824	-0.278848	0.675922	0.964979	109	174	0
51567	TTRAP	-0.918702	8.69392e-17	6.14669e-16	0		0.257384	-0.661318	0.792427	0.883972	109	174	0
83998	REG4	-2.25515	8.80389e-17	6.20992e-16	126	5	2.1743	-0.0808564	1.74017	2.331	109	174	0
58528	RRAGD	0.883886	8.93348e-17	6.28668e-16	0		-0.289986	0.593899	0.691948	0.885744	109	174	0
9021	SOCS3	1.11803	1.05816e-16	7.42923e-16	7	1	-0.549419	0.56861	1.01907	1.06064	109	174	0
7412	VCAM1	1.14147	1.11367e-16	7.80085e-16	7	1	-0.491426	0.650039	0.959644	1.1308	109	174	0
7033	TFF3	-1.20879	1.19734e-16	8.36756e-16	0		0.585641	-0.62315	0.814289	1.29454	109	174	0
489	ATP2A3	-0.906907	1.24517e-16	8.68179e-16	0		0.85054	-0.0563667	0.706803	0.918791	109	174	0
55225	RAVER2	-0.725395	1.25768e-16	8.74883e-16	0		0.345935	-0.37946	0.620204	0.694096	109	174	0
23086	EXPH5	-1.02201	1.26676e-16	8.7918e-16	0		0.330724	-0.691282	0.757551	1.06026	109	174	0
57007	CXCR7	0.857794	1.31789e-16	9.12568e-16	9	1	-0.368925	0.488869	0.644884	0.878256	109	174	0
285527	FRYL	-0.886444	1.33009e-16	9.18918e-16	0		0.397754	-0.48869	0.736036	0.8755	109	174	0
25817	FAM19A5	0.921009	1.41787e-16	9.77326e-16	0		-0.150585	0.770424	0.673206	0.957156	109	174	0
4128	MAOA	-1.10089	1.43414e-16	9.86295e-16	0		0.528043	-0.572851	0.851536	1.1325	109	174	0
4017	LOXL2	1.0976	1.46443e-16	1.00485e-15	7	1	-0.745972	0.351631	0.967934	1.06813	109	174	0
241	ALOX5AP	0.984612	1.57369e-16	1.07737e-15	83	2	-0.513516	0.471096	0.851984	0.963955	109	174	0
140862	ISM1	1.57089	1.68757e-16	1.15273e-15	17	1	-0.525269	1.04562	1.0347	1.71337	109	174	0
5924	RASGRF2	0.817254	1.7214e-16	1.17319e-15	0		-0.268672	0.548582	0.723124	0.783139	109	174	0
54474	KRT20	-1.69787	1.74762e-16	1.18838e-15	144	0	0.579774	-1.11809	0.85415	1.94112	109	174	0
8321	FZD1	0.939057	2.28632e-16	1.55121e-15	17	1	-0.299941	0.639116	0.592042	1.02472	109	174	0
727897	MUC5B	-1.74385	2.31032e-16	1.56399e-15	0		1.22746	-0.516389	1.55777	1.72755	109	174	0
338773	TMEM119	1.11629	2.71833e-16	1.83609e-15	41	1	-0.221109	0.895182	0.654201	1.24782	109	174	0
51809	GALNT7	-0.852703	3.14226e-16	2.1177e-15	0		0.345519	-0.507184	0.797673	0.807286	109	174	0
1808	DPYSL2	0.717717	3.46712e-16	2.33144e-15	0		-0.327141	0.390576	0.623406	0.698933	109	174	0
1755	DMBT1	-1.39923	3.64693e-16	2.44692e-15	0		1.23384	-0.165395	1.49421	1.23677	109	174	0
147798	TMC4	-0.896052	4.03605e-16	2.70201e-15	0		0.43547	-0.460582	0.591767	0.977231	109	174	0
6624	FSCN1	0.853677	5.2416e-16	3.50134e-15	0		-0.309461	0.544216	0.892643	0.756912	109	174	0
6387	CXCL12	1.44197	5.44142e-16	3.62682e-15	21	1	-0.210872	1.2311	1.20218	1.49933	109	174	0
3397	ID1	-1.19768	5.66397e-16	3.76685e-15	0		0.501064	-0.696618	1.0462	1.21552	109	174	0
1536	CYBB	0.950765	5.70826e-16	3.78798e-15	37	2	-0.404034	0.546731	0.866185	0.935538	109	174	0
2762	GMDS	-1.10272	5.72593e-16	3.79139e-15	0		0.348145	-0.754573	0.857964	1.16845	109	174	0
8630	HSD17B6	1.02725	5.79018e-16	3.82557e-15	0		-0.219084	0.808167	0.734848	1.11377	109	174	0
3383	ICAM1	0.832636	6.74682e-16	4.4479e-15	145	2	-0.392876	0.43976	0.69484	0.850579	109	174	0
9473	C1orf38	1.00676	6.85488e-16	4.50932e-15	0		-0.479841	0.526917	0.895143	1.01094	109	174	0
401546	C9orf152	-1.04317	7.27675e-16	4.77645e-15	0		0.317771	-0.725403	0.720405	1.14779	109	174	0
341	APOC1	1.00211	7.43745e-16	4.87137e-15	37	2	-0.507797	0.494318	0.78081	1.0637	109	174	0
2167	FABP4	1.74456	7.86731e-16	5.14179e-15	53	1	0.0134422	1.758	1.12823	1.97435	109	174	0
[truncated: 1,699 more rows]

## Sheet: A E
		Fold Change					Mean		SD		N
[truncated: 2,247 more rows]

## Sheet: B C
		Fold Change					Mean		SD		N
[truncated: 2,241 more rows]

[truncated: 5 more sheets: B D, B E, C D, C E, D E]
