# Supplementary material for: Gene expression patterns unveil a new level of molecular heterogeneity in colorectal cancer
Source: J Pathol. 2013 Jul 8;231(1):63–76. doi: 10.1002/path.4212 (PMC3840702; doi:10.1002/path.4212)
Supplement: Table S6 — Detailed results of Cox proportional hazards models for RFS, OS and SAR for subtype, stage, MSI and BRAF and for meta-genes [file path0231-0063-sd15.xls]

## Sheet: Legend
Table S6. Detailed results of Cox proportional hazards models for RFS, OS and SAR for subtype, stage, MSI and BRAF (sheets Subtype - B and Subtype - D) and for meta-genes (sheets RFS, OS, SAR).

## Sheet: Subtype - B
Result of additive multivariate Cox proportional hazards model, with subtype, BRAF mutation, MSI and stage. Baseline is subtype B, MSS, BRAFwt and Stage2.
RFS	coef	exp(coef)	se(coef)	p
A	-0.0987	0.906	0.329	0.76
C	-0.0621	0.94	0.317	0.85
D	0.5233	1.688	0.188	0.0055*
E	0.4095	1.506	0.328	0.21
BRAFm	0.4902	1.633	0.285	0.085
MSI	-0.7377	0.478	0.365	0.044*
Stage 3	-0.2617	0.77	0.198	0.19
Likelihood ratio test=23.4 on 7 df, p=0.0143 n= 415, number of events= 163
OS	coef	exp(coef)	se(coef)	p
A	0.323	1.381	0.375	0.39
C	0.445	1.56	0.361	0.22
D	0.7705	2.161	0.235	0.0011*
E	0.789	2.201	0.374	0.035*
BRAFm	0.9049	2.472	0.309	0.0034*
MSI	-1.2917	0.275	0.448	0.004*
Stage 3	-0.0584	0.943	0.256	0.82
Likelihood ratio test=31.4 on 7 df, p=0.000053 n= 415, number of events= 113
SAR	coef	exp(coef)	se(coef)	p
A	0.546	1.726	0.403	0.18
C	1.302	3.675	0.426	0.0022*
D	0.645	1.906	0.264	0.014*
E	0.716	2.046	0.402	0.075
BRAFm	1.212	3.361	0.359	0.00072*
MSI	-1.032	0.356	0.492 -	0.036*
Stage 3	0.577	1.78	0.309	0.062*
Likelihood ratio test=33.7 on 7 df, p=2e-05 n= 143, number of events= 93

## Sheet: Subtype - D
Result of additive multivariate Cox proportional hazards model, with subtype, BRAF mutation, MSI and stage. Baseline is subtype D, MSS, BRAFwt and Stage2.
RFS	coef	exp(coef)	se(coef)	p
A	-0.622	0.537	0.332	0.061
B	-0.523	0.593	0.188	0.0055*
C	-0.585	0.557	0.303	0.053
E	-0.114	0.892	0.333	0.73
BRAFm	0.49	1.633	0.285	0.085
MSI	-0.738	0.478	0.365	0.044
Stage 3	-0.262	0.77	0.198	0.19
Likelihood ratio test=23.4 on 7 df, p=0.0143 n= 415, number of events= 163
OS	coef	exp(coef)	se(coef)	p
A	-0.4475	0.639	0.37	0.23
B	-0.7705	0.463	0.235	0.0011*
C	-0.3255	0.722	0.33	0.32
E	0.0185	1.019	0.372	0.96
BRAFm	0.9049	2.472	0.309	0.0034*
MSI	-1.2917	0.275	0.448	0.004*
Stage 3	-0.0584	0.943	0.256	0.82
Likelihood ratio test=31.4 on 7 df, p=0.000053 n= 415, number of events= 113
SAR	coef	exp(coef)	se(coef)	p
A	-0.0991	0.906	0.396	0.8
B	-0.6451	0.525	0.264	0.014*
C	0.6565	1.928	0.385	0.088
E	0.0708	1.073	0.397	0.86
BRAFm	1.2122	3.361	0.359	0.00072*
MSI	-1.0318	0.356	0.492	0.036*
Stage 3	0.5766	1.78	0.309	0.062
Likelihood ratio test=33.7 on 7 df, p=2e-05 n= 143, number of events= 93

## Sheet: RFS
Meta-gene	coef	se	HR (exp coef)	CI low	CI up	P-value	FDR
meta105	-0.101572	0.0862903	0.903416	0.76	1.07	0.237065	0.341035
meta141	0.0803937	0.0865691	1.08371	0.91	1.28	0.352146	0.432179
meta144	0.0223683	0.0599287	1.02262	0.91	1.15	0.707705	0.764321
meta76	-0.173951	0.0775766	0.840338	0.72	0.98	0.0265679	0.0636752
meta103	-0.152374	0.0811587	0.858667	0.73	1.01	0.0620401	0.114663
meta113	-0.183548	0.0746982	0.832312	0.72	0.96	0.014366	0.0408297
meta82	-0.152011	0.0824063	0.858979	0.73	1.01	0.0637017	0.114663
meta54	0.0285675	0.0804748	1.02898	0.88	1.2	0.722468	0.764966
meta25	-0.0802369	0.0765115	0.922898	0.79	1.07	0.296735	0.381261
meta96	-0.203964	0.0728709	0.815492	0.71	0.94	0.00541895	0.0182889
meta81	-0.0853259	0.0783669	0.918213	0.79	1.07	0.275406	0.371798
meta97	-0.140742	0.0754379	0.868713	0.75	1.01	0.06128	0.114663
meta112	-0.230151	0.0759709	0.794414	0.68	0.92	0.0024454	0.0097632
meta67	-0.264928	0.074479	0.767261	0.66	0.89	0.000338808	0.00304928
meta3	-0.286906	0.0721742	0.750583	0.65	0.86	8.70994e-05	0.00156779
meta43	-0.332193	0.0731248	0.717349	0.62	0.83	6.40349e-06	0.000233523
meta132	-0.305366	0.0809172	0.736853	0.63	0.86	0.000137204	0.00185226
meta84	-0.116087	0.0784158	0.890398	0.76	1.04	0.137968	0.225765
meta95	0.124719	0.0662463	1.13283	0.99	1.29	0.0560129	0.112026
meta98	-0.0711332	0.0636	0.931338	0.82	1.05	0.255152	0.353287
meta125	-0.0608992	0.080266	0.940918	0.8	1.1	0.447062	0.536474
meta126	-0.0221867	0.0707956	0.978058	0.85	1.12	0.753161	0.782129
meta124	-0.101715	0.0743751	0.903287	0.78	1.05	0.170195	0.27031
meta131	-0.107901	0.0816425	0.897717	0.76	1.05	0.18196	0.27294
meta130	0.148373	0.0721763	1.15995	1.01	1.34	0.0399514	0.0829761
meta21	0.0772624	0.0744358	1.08033	0.93	1.25	0.298195	0.381261
meta79	0.17592	0.0736144	1.19234	1.03	1.38	0.0165413	0.0446616
meta5	0.161235	0.0763875	1.17496	1.01	1.36	0.0351654	0.0759573
meta7	0.174159	0.0781042	1.19024	1.02	1.39	0.0251606	0.0636752
meta11	0.19073	0.0778211	1.21013	1.04	1.41	0.0141853	0.0408297
meta17	0.234843	0.0747285	1.26471	1.09	1.46	0.00184486	0.00830185
meta41	0.229455	0.0806777	1.25791	1.07	1.47	0.00452888	0.016304
meta14	0.23223	0.0653689	1.26141	1.11	1.43	0.000501427	0.00386815
meta16	0.206521	0.0684959	1.22939	1.07	1.41	0.0025312	0.0097632
meta9	0.17304	0.0782703	1.18891	1.02	1.39	0.0271209	0.0636752
meta28	0.23124	0.0704516	1.26016	1.1	1.45	0.00124388	0.00661852
meta52	0.317265	0.0707892	1.37337	1.2	1.58	8.649e-06	0.000233523
meta109	0.242587	0.0749861	1.27454	1.1	1.48	0.00130391	0.00661852
meta53	0.199341	0.0593489	1.2206	1.09	1.37	0.00134822	0.00661852
meta70	0.249028	0.0751426	1.28278	1.11	1.49	0.00103483	0.00661852
meta104	0.197774	0.0769223	1.21869	1.05	1.42	0.0104494	0.0331921
meta83	0.0338514	0.076572	1.03443	0.89	1.2	0.65925	0.741657
meta145	0.00865704	0.0725147	1.00869	0.88	1.16	0.905011	0.922087
meta37	-0.0912226	0.0778975	0.912815	0.78	1.06	0.239988	0.341035
meta72	0.0784643	0.0759292	1.08162	0.93	1.26	0.303597	0.381261
meta56	-0.0298825	0.0750564	0.97056	0.84	1.12	0.689857	0.760251
meta75	-0.0516539	0.0710541	0.949657	0.83	1.09	0.46643	0.547548
meta60	-0.132537	0.0750234	0.875871	0.76	1.01	0.0740286	0.128953
meta69	0.00101654	0.075515	1.00102	0.86	1.16	0.989259	0.989259
meta18	-0.278558	0.0768547	0.756874	0.65	0.88	0.000227352	0.0024554
meta40	-0.109449	0.0815464	0.896328	0.76	1.05	0.175672	0.271037
meta143	0.162993	0.0740844	1.17703	1.02	1.36	0.0289455	0.0651274
meta80	0.122424	0.0735137	1.13023	0.98	1.31	0.095429	0.161036
meta71	-0.0437257	0.0824009	0.957217	0.81	1.12	0.595992	0.684757

## Sheet: OS
Meta-gene	coef	se	HR (exp coef)	CI low	CI up	P-value	FDR
meta105	-0.15411	0.10074	0.857178	0.7	1.04	0.123295	0.208061
meta141	-0.205727	0.0991883	0.814055	0.67	0.99	0.0387457	0.0996317
meta144	-0.090156	0.064787	0.913789	0.8	1.04	0.172433	0.282163
meta76	-0.359103	0.0886928	0.698302	0.59	0.83	7.33656e-05	0.00198087
meta103	-0.375876	0.09317	0.686687	0.57	0.82	6.70699e-05	0.00198087
meta113	-0.325071	0.0875664	0.722476	0.61	0.86	0.000210845	0.00227713
meta82	-0.374933	0.0992477	0.687336	0.57	0.83	0.000129108	0.0022531
meta54	-0.164769	0.0926037	0.848089	0.71	1.02	0.0758182	0.141179
meta25	-0.272702	0.0876299	0.761319	0.64	0.9	0.00219218	0.0118378
meta96	-0.286836	0.0834109	0.750635	0.64	0.88	0.000666258	0.00513971
meta81	-0.218581	0.0905462	0.803658	0.67	0.96	0.0153379	0.0591606
meta97	-0.106404	0.0863998	0.899062	0.76	1.06	0.217048	0.321835
meta112	-0.284238	0.0903256	0.752588	0.63	0.9	0.00163668	0.0110476
meta67	-0.173146	0.0864017	0.841015	0.71	1	0.044176	0.108432
meta3	-0.263164	0.0860426	0.768616	0.65	0.91	0.00248108	0.0121798
meta43	-0.324127	0.0852446	0.723159	0.61	0.85	0.000166896	0.0022531
meta132	-0.172343	0.0935141	0.841691	0.7	1.01	0.0640868	0.128174
meta84	-0.100718	0.0923317	0.904188	0.75	1.08	0.274483	0.390054
meta95	0.139522	0.0780389	1.14972	0.99	1.34	0.0690773	0.133221
meta98	-0.0242594	0.0707574	0.976032	0.85	1.12	0.730121	0.758203
meta125	0.0560469	0.09231	1.05765	0.88	1.27	0.544528	0.663174
meta126	0.0852138	0.0790148	1.08895	0.93	1.27	0.287645	0.398277
meta124	-0.0393858	0.0846196	0.96138	0.81	1.13	0.641229	0.732962
meta131	-0.0947717	0.0945681	0.909581	0.76	1.09	0.312097	0.421331
meta130	0.130285	0.0839812	1.13915	0.97	1.34	0.121225	0.208061
meta21	0.0452212	0.0858621	1.04626	0.88	1.24	0.598044	0.702051
meta79	0.18126	0.0844892	1.19873	1.02	1.41	0.0318043	0.0858715
meta5	0.1132	0.0866578	1.11986	0.94	1.33	0.193353	0.298317
meta7	0.146534	0.0888918	1.15781	0.97	1.38	0.0986066	0.177492
meta11	0.176438	0.0888121	1.19296	1	1.42	0.0472138	0.11085
meta17	0.19538	0.0830857	1.21577	1.03	1.43	0.0203684	0.0717081
meta41	0.181316	0.0945593	1.19879	1	1.44	0.0559034	0.117497
meta14	0.292771	0.0801195	1.34014	1.15	1.57	0.000356054	0.00320449
meta16	0.168995	0.0765106	1.18411	1.02	1.38	0.0278269	0.0830358
meta9	0.110714	0.0902156	1.11708	0.94	1.33	0.220516	0.321835
meta28	0.223516	0.0753478	1.25047	1.08	1.45	0.00403366	0.0167552
meta52	0.251969	0.081272	1.28656	1.1	1.51	0.00215183	0.0118378
meta109	0.25525	0.0847127	1.29078	1.09	1.52	0.00285349	0.0128407
meta53	0.163319	0.0714741	1.17741	1.02	1.35	0.0277349	0.0830358
meta70	0.200159	0.0855619	1.2216	1.03	1.44	0.0212468	0.0717081
meta104	0.195741	0.089387	1.21621	1.02	1.45	0.0292163	0.0830358
meta83	0.0530718	0.0890064	1.05451	0.89	1.26	0.552645	0.663174
meta145	0.0568302	0.0848762	1.05848	0.9	1.25	0.504176	0.63964
meta37	-0.032453	0.0909648	0.968068	0.81	1.16	0.720928	0.758203
meta72	0.117494	0.0887271	1.12468	0.95	1.34	0.188189	0.298317
meta56	-0.0257561	0.0875597	0.974573	0.82	1.16	0.768188	0.782682
meta75	-0.0363126	0.0831741	0.964339	0.82	1.14	0.661916	0.732962
meta60	-0.037529	0.0869741	0.963166	0.81	1.14	0.665095	0.732962
meta69	0.0590517	0.0896181	1.06083	0.89	1.26	0.509343	0.63964
meta18	-0.170055	0.0899757	0.843618	0.71	1.01	0.0563471	0.117497
meta40	-0.0361308	0.0951966	0.964514	0.8	1.16	0.703484	0.758203
meta143	0.165457	0.0860736	1.17993	1	1.4	0.0565727	0.117497
meta80	0.0708211	0.0851685	1.07339	0.91	1.27	0.405284	0.533789
meta71	-0.0252833	0.0947509	0.975034	0.81	1.17	0.789741	0.789741

## Sheet: SAR
Meta-gene	coef	se	HR (exp coef)	CI low	CI up	P-value	FDR
meta105	-0.257179	0.111555	0.77323	0.62	0.96	0.0189028	0.0850626
meta141	-0.491499	0.11622	0.611709	0.49	0.77	2.43466e-05	0.00024089
meta144	-0.299408	0.0731433	0.741257	0.64	0.86	9.07612e-05	0.000612638
meta76	-0.52875	0.104994	0.589341	0.48	0.72	8.18843e-07	2.21088e-05
meta103	-0.763672	0.116285	0.465952	0.37	0.59	3.23876e-11	1.74893e-09
meta113	-0.411985	0.0990731	0.662334	0.55	0.8	2.67655e-05	0.00024089
meta82	-0.492001	0.10587	0.611402	0.5	0.75	2.35176e-06	4.23316e-05
meta54	-0.414179	0.102774	0.660882	0.54	0.81	5.40374e-05	0.00041686
meta25	-0.460923	0.106283	0.630701	0.51	0.78	1.99224e-05	0.00024089
meta96	-0.262061	0.094995	0.769464	0.64	0.93	0.00603829	0.0296425
meta81	-0.347034	0.104065	0.706782	0.58	0.87	0.000776988	0.00466193
meta97	-0.0695699	0.0974965	0.932795	0.77	1.13	0.475051	0.740824
meta112	-0.136748	0.109228	0.87219	0.7	1.08	0.210098	0.516397
meta67	-0.0686103	0.101767	0.93369	0.76	1.14	0.499583	0.740824
meta3	-0.0874425	0.0998713	0.916272	0.75	1.11	0.382464	0.740824
meta43	-0.17694	0.105833	0.83783	0.68	1.03	0.0967296	0.3731
meta132	0.0727888	0.106876	1.0755	0.87	1.33	0.496513	0.740824
meta84	0.0255429	0.108657	1.02587	0.83	1.27	0.814233	0.961946
meta95	-0.092312	0.087908	0.911821	0.77	1.08	0.298324	0.644379
meta98	0.0371805	0.0677527	1.03788	0.91	1.19	0.587542	0.81352
meta125	0.134948	0.109448	1.14448	0.92	1.42	0.219331	0.516397
meta126	0.264921	0.086984	1.30333	1.1	1.55	0.00392285	0.0211834
meta124	0.0724282	0.0884648	1.07512	0.9	1.28	0.4142	0.740824
meta131	0.00239103	0.102738	1.00239	0.82	1.23	0.981436	0.98688
meta130	0.0525147	0.0912989	1.05392	0.88	1.26	0.565723	0.803922
meta21	-0.0460239	0.0979598	0.955019	0.79	1.16	0.63905	0.851774
meta79	0.116942	0.0957942	1.12405	0.93	1.36	0.223578	0.516397
meta5	-0.00822851	0.10054	0.991805	0.81	1.21	0.934764	0.981984
meta7	0.0117191	0.102658	1.01179	0.83	1.24	0.909066	0.981984
meta11	0.0461586	0.102069	1.04724	0.86	1.28	0.650997	0.851774
meta17	0.0073108	0.0931787	1.00734	0.84	1.21	0.937485	0.981984
meta41	-0.0414036	0.10586	0.959442	0.78	1.18	0.695515	0.873438
meta14	0.0620695	0.0891374	1.06404	0.89	1.27	0.489165	0.740824
meta16	0.0376723	0.0863773	1.03839	0.88	1.23	0.662491	0.851774
meta9	-0.0720482	0.0945051	0.930486	0.77	1.12	0.44491	0.740824
meta28	0.0194802	0.0851867	1.01967	0.86	1.2	0.819436	0.961946
meta52	-0.00158259	0.0962513	0.998419	0.83	1.21	0.98688	0.98688
meta109	0.13225	0.0989971	1.14139	0.94	1.39	0.183076	0.516397
meta53	-0.00790611	0.087343	0.992125	0.84	1.18	0.927795	0.981984
meta70	0.0347558	0.105388	1.03537	0.84	1.27	0.742055	0.910704
meta104	0.131405	0.103373	1.14043	0.93	1.4	0.205593	0.516397
meta83	0.0732784	0.102035	1.07603	0.88	1.31	0.47559	0.740824
meta145	0.152843	0.0987924	1.16514	0.96	1.41	0.123702	0.418083
meta37	0.0757984	0.103862	1.07875	0.88	1.32	0.46817	0.740824
meta72	0.0678038	0.10192	1.07016	0.88	1.31	0.507602	0.740824
meta56	-0.00978396	0.0996989	0.990264	0.81	1.2	0.921766	0.981984
meta75	-0.00664137	0.0973874	0.993381	0.82	1.2	0.945614	0.981984
meta60	0.129701	0.107242	1.13849	0.92	1.4	0.228773	0.516397
meta69	0.138546	0.116158	1.1486	0.91	1.44	0.22951	0.516397
meta18	0.178825	0.116015	1.19581	0.95	1.5	0.123877	0.418083
meta40	0.211401	0.104334	1.23541	1.01	1.52	0.0468186	0.194477
meta143	0.0831364	0.0992997	1.08669	0.89	1.32	0.405828	0.740824
meta80	-0.0747816	0.0985389	0.927946	0.76	1.13	0.448471	0.740824
meta71	-0.143128	0.107389	0.866643	0.7	1.07	0.182382	0.516397
