# Supplementary material for: Gene expression patterns unveil a new level of molecular heterogeneity in colorectal cancer
Source: J Pathol. 2013 Jul 8;231(1):63–76. doi: 10.1002/path.4212 (PMC3840702; doi:10.1002/path.4212)
Supplement: Table S7 — Results of GSEA comparison of enrichment tested signatures in individual subtypes and normal samples [file path0231-0063-sd16.xls]

## Sheet: Summary
Table S7. Results of GSEA comparison of enrichment tested signatures in individual subtypes and normal samples. Blue and red bold values refer to significantly negative and positive scores for particular signature, respectively.
Signature type	Signature	Final score
		A	B	C	D	E	Normals
Intestinal stem cell	Colon Crypt Bottom	-0.233272	0.0495574	0.000463756	-0.0938891	0.164478	-0.222376
	Average TOP-GFP score	-0.202637	0.247289	-0.129355	0.11917	0.220072	-0.308762
	Average EphB2 score	-0.2224	-0.245991	0	0.368463	0.243004	0
Canonical WNT target score	Average WNT active score	-0.219436	0.0169517	-0.0429637	0.131248	0.209185	-0.177046
Gene module signatures	GDC	0	0.956518	-0.845099	-0.791694	0.620739	0
	Chr20q	-0.580475	0.878374	-0.812172	-0.724843	0.759034	-0.282047
	Proliferation	-0.394089	0.329167	0.697532	-0.870643	0	-0.274582
	Secretory cells	0.965335	-0.530919	0.582652	-0.465183	-0.926828	0.77388
	EMT/Stroma	-0.729843	-0.834642	-0.0178201	0.855155	0.694104	0.248834
	Immune	-0.426809	-0.846327	0.860958	0.639039	0.509239	0.21274
	Top colon crypt	0.889461	0.662281	-0.982296	-0.863317	0	0.709231
CIMP-H	CIMP-H-Hinoue	-0.337885	0.163473	0.387538	-0.388546	-0.154875	-0.462681
Legend to signatures
Colon Crypt Bottom	Difference of scores between Colon crypt bottom and Colon crypt top signature of Kosinski
Average TOP-GFP signature	Average score of three TOP-GFP signatures (see spreadsheet ISC for details)
Average EphB2 score	Average score of two EphB2 signatures (see spreadsheet ISC for details)
Average WNT active score	Average score of five canonical WNT target signatures (see spreadsheet WNT for details)
Gene module signatures	Scores for individual gene cluster signatures (see spreadheet GeneModules for details)
CIMP-H	Hypermethylated genes with more than 2-fold decrease in expression in CIMP-H subtype as defined in (Hinoue et al., 2012).

## Sheet: ISC
Table S7. Continued. Detailed GSEA results for ISC and colon compartment signatures. Five examined CSC signatures were either derived from TOP-GFP positive epithelial cells, or EphB2high (receptor tyrosine kinase, one of the Wnt target genes) cells. One of the three TOP-GFP signatures was restricted to genes overlapping with Ascl2 target genes, as defined in a transgenic mice experiment and one E…
Signature type	Signature	GSEA score positive						adjusted p-value
		A	B	C	D	E	Normal	A	B	C	D	E	Normal
	Colon_Crypt_Bottom_Kosinski_UP	0.0241629	0.186184	0.110452	0.0833276	0.142998	0.0339786	1	0	0.0114368	0.124688	0	0.9997
	Colon_Crypt_Top_Kosinski_UP	0.324774	0.0870695	0.0976573	0.00305235	0.0157464	0.327389	0	0.0387222	0.0104778	0.9998	0.955522	0
TOP-GFP	ISC_Melo_DN	0.621566	0.0826898	0.250648	0.0146183	0.0376352	0.402933	0	0.698455	0.00988824	0.9998	0.955522	0
TOP-GFP	ISC_Melo_UP	0.0737972	0.211231	0.0857537	0.417339	0.323837	0.045325	0.48995	0	0.300667	0	0	0.9997
TOP-GFP	ISC-Flier_KO_ASCL2	0.192944	0.360887	0.0325409	0.0865839	0.252483	0.000832829	0.39688	0.0082	1	0.9998	0.114427	0.9997
TOP-GFP	ISC-Flier	0.077614	0.224194	0.0209533	0.102137	0.248413	0.01213	0.545129	0.000273333	1	0.310737	0	0.9997
EphB2	ISC-Suarez	0.0238929	0.139437	0.181544	0.358258	0.277942	0.0230133	1	0.319636	0.126727	0	0.00281875	0.9997
EphB2	Lgr5-Suarez	0.0330681	0.0858748	0.0822641	0.378668	0.208067	0.0561002	1	0.363638	0.411262	0	0.00117143	0.9997
Signature type	Signature	GSEA score negative						adjusted p-value
		A	B	C	D	E	Normal	A	B	C	D	E	Normal
Colon crypt compartment	Colon_Crypt_Bottom_Kosinski_UP	-0.141769	-0.0518795	-0.100732	-0.310972	-0.0230898	-0.117363	0.000585714	0.546013	0.0350077	0	0.9995	0.00849286
Colon crypt compartment	Colon_Crypt_Top_Kosinski_UP	-0.00139082	-0.0810258	-0.0888645	-0.123194	-0.185958	-0.000309071	0.9999	0.0518529	0.0350077	0.000292857	0	0.9998
TOP-GFP	ISC_Melo_DN	-0.000303398	-0.231189	-0.22497	-0.297682	-0.499766	-0.0310638	0.9999	0.0233385	0.0335455	0.00082	0	0.9998
TOP-GFP	ISC_Melo_UP	-0.1835	-0.128849	-0.215965	-0.00854701	-0.0034368	-0.187573	0.000315385	0.0492	0	1	0.9995	0.000585714
TOP-GFP	ISC-Flier_KO_ASCL2	-0.0996063	-0.0772714	-0.247562	-0.21328	-0.0836008	-0.443958	0.881773	1	0.165688	0.286385	0.9995	0.0025625
TOP-GFP	ISC-Flier	-0.205378	-0.0859321	-0.267243	-0.0873441	-0.0104695	-0.187075	0.00218667	0.535255	0	0.464471	0.9995	0.00546667
EphB2	ISC-Suarez	-0.23438	-0.291204	-0.110494	-0.0631483	-0.0143843	-0.170549	0.0209824	0.0041	0.562646	1	0.9995	0.167514
EphB2	ISC/TOP-GFP-Suarez	-0.210421	-0.200779	-0.0714984	-0.0229338	-0.0249296	-0.123096	0.000315385	0.00273333	0.562646	1	0.9995	0.110916
Signature type	Signature	Combined score
		A	B	C	D	E	Normal
Colon crypt compartment	Colon_Crypt_Bottom_Kosinski_UP	-0.141769	0.186184	0.00972037	-0.310972	0.142998	-0.117363
Colon crypt compartment	Colon_Crypt_Top_Kosinski_UP	0.324774	0.0870695	0.00879286	-0.123194	-0.185958	0.327389
TOP-GFP	ISC_Melo_DN	0.621566	-0.231189	0.0256785	-0.297682	-0.499766	0.402933
TOP-GFP	ISC_Melo_UP	-0.1835	0.0823827	-0.215965	0.417339	0.323837	-0.187573
TOP-GFP	ISC-Flier_KO_ASCL2	0	0.360887	0	0	0	-0.443958
TOP-GFP	ISC-Flier	-0.205378	0.224194	-0.267243	0	0.248413	-0.187075
EphB2	ISC-Suarez	-0.23438	-0.291204	0	0.358258	0.277942	0
EphB2	Lgr5-Suarez	-0.210421	-0.200779	0	0.378668	0.208067	0
Signature type	Signature	Final score
		A	B	C	D	E	Normal
Colon crypt compartment	Colon_Crypt_Bottom_Kosinski, for plotting	-0.233272	0.0495574	0.000463756	-0.0938891	0.164478	-0.222376
TOP-GFP	ISC_Melo	-0.402533	0.156786	-0.120822	0.35751	0.411801	-0.295253
TOP-GFP	ISC-Flier_KO_ASCL2	0	0.360887	0	0	0	-0.443958
TOP-GFP	ISC-Flier	-0.205378	0.224194	-0.267243	0	0.248413	-0.187075
EphB2	ISC-Suarez	-0.23438	-0.291204	0	0.358258	0.277942	0
EphB2	Lgr5-Suarez	-0.210421	-0.200779	0	0.378668	0.208067	0
TOP-GFP	Average TOP-GFP score, for plotting	-0.202637	0.247289	-0.129355	0.11917	0.220072	-0.308762
EphB2	Average EphB2 score, for plotting	-0.2224	-0.245991	0	0.368463	0.243004	0
Legend to signatures
ISC_Melo	Genes differentially expressed between CSC (TOP-GFPhigh isolated from primary spheroid cultures) and more differentiated cells
ISC-TOP-GFP-Flier	Genes up-regulated in Lgr5 cells. GFP-positive epithelial cells from pure crypt preparations of Lgr5-EGFP-ires-CreERT2 mice were isolated using FACS sorting, distinguishing GFPhi and GFPlo cells corresponding to the Lgr5 stem cells and their immediate transit-amplifying daughters, respectively.
ISC-TOP-GFP-Flier_KO_ASCL2	Stem cell genes that are regulated by Ascl2 . Genes down regulated in intestines from conditional deleted Ascl2 mice.
ISC_Merlos-Suarez	Signature of EphB2high crypt base columnar cells, FACS isolated (Genes EphB2high > EphB2medium > EphB2low)
TOP-GFP_Merlos-Suarez	EphB2hi ISC signature in Lgr5-GFP knock-in mice, genes up-regulated in Lgr5-GFPhi cells relative to Lgr5-GFPlo cells
Colon_Crypt_Bottom_Kosinski	Genes highly expressed in colon crypt bottom, when comparing horizontally dissected human colon top versus bottom crypt tissue compartments
Colon_Crypt_Top_Kosinski	Genes highly expressed in colon top, when comparing horizontally dissected human colon top versus bottom crypt tissue compartments

## Sheet: WNT
Table S7. Continued. Detailed GSEA results for canonical Wnt signatures. Highlighted values are significant at FDR<0.05.
Signature type	Signature	GSEA score positive						adjusted p-value
		A	B	C	D	E	Normal	A	B	C	D	E	Normal
WNT inactive genes DN	WNT-Fevr_DN	0.00929433	0.119771	0.17654	0.00379165	0.117082	0.0152004	1	0	0	0.9998	0.000372727	0.9997
WNT inactive genes UP	WNT-Fevr_UP	0.128175	0.0517489	0.109213	0.0571886	0.0397982	0.119024	0	0.115971	0	0.0915667	0.333412	0
WNT inactive genes DN	WNT-Flier	0.00357279	0.403913	0.0944044	0.00243254	0.244754	0.00022805	1	0	0.411262	0.9998	0.00117143	0.9997
WNT active genes UP	WNT-Hatzis_UP	0.0906642	0.123857	0.0753423	0.0260197	0.0591458	0.0848897	0.439481	0.132318	0.522255	0.9998	0.7544	0.654861
WNT inactive genes DN	WNT-Mokry_DN	0.0134521	0.27571	0.181916	0.000948617	0.107032	0.000316206	1	0	0	0.9998	0	0.9997
WNT inactive genes UP	WNT-Mokry_UP	0.221556	0.00719917	0.110062	0.00031454	0	0.318562	0	0.9998	0	0.9998	0.9999	0
WNT active genes UP	WNT-Sansom_UP	0.0726473	0.181825	0.121328	0.0170475	0.142156	0.0163939	0.545129	0.0035875	0.0888333	0.9998	0.0323176	0.9997
WNT active genes DN	WNT-Sansom_DN	0.197662	0.0419163	0.107312	0.149059	0.0185757	0.121437	0	0.511914	0.00384375	0	0.955522	0.00082
Signature type	Signature	GSEA score negative						adjusted p-value
		A	B	C	D	E	Normal	A	B	C	D	E	Normal
WNT inactive genes DN	WNT-Fevr_DN	-0.198472	-0.00983729	-0.00539547	-0.341277	-0.0236967	-0.0676276	0	1	1	0	0.9995	0.0470294
WNT inactive genes UP	WNT-Fevr_UP	-0.0160378	-0.131978	-0.0420348	-0.0267857	-0.0879902	-0.0118177	0.9999	0	0.324273	0.857257	0.00164	0.9998
WNT inactive genes DN	WNT-Flier_DN	-0.330376	-0.00935006	-0.0851294	-0.504197	-0.0152794	-0.378436	0	1	0.557258	0	0.9995	0
WNT active genes UP	WNT-Hatzis_UP	-0.0613988	-0.0729935	-0.178	-0.127376	-0.0740784	-0.0734509	0.881773	0.653779	0.01763	0.132926	0.818975	0.58873
WNT inactive genes DN	WNT-Mokry_DN	-0.210411	-0.00229249	-0.0235466	-0.424593	-0.0270421	-0.163348	0	1	0.783246	0	0.841086	0
WNT inactive genes UP	WNT-Mokry_UP	-0.00815679	-0.204764	-0.0503094	-0.178567	-0.157648	-0.00366014	0.9999	0	0.17425	0	0	0.9998
WNT active genes UP	WNT-Sansom_UP	-0.152888	-0.0184307	-0.103155	-0.288163	-0.0468549	-0.168833	0.0199875	1	0.215789	0	0.9995	0.00849286
WNT active genes DN	WNT-Sansom_DN	-0.0283075	-0.137051	-0.0593337	-0.0179136	-0.120048	-0.007138	0.881773	0	0.25584	1	0	0.9998
Signature type	Signature	Combined score
		A	B	C	D	E	Normal
WNT inactive genes DN	WNT-Fevr_DN	-0.198472	0.119771	0.17654	-0.341277	0.117082	-0.0676276
WNT inactive genes UP	WNT-Fevr_UP	0.128175	-0.131978	0.109213	0	-0.0879902	0.119024
WNT inactive genes DN	WNT-Flier_DN	-0.330376	0.403913	0	-0.504197	0.244754	-0.378436
WNT active genes UP	WNT-Hatzis_UP	0	0	-0.178	0	0	0
WNT inactive genes DN	WNT-Mokry_DN	-0.210411	0.27571	0.181916	-0.424593	0.107032	-0.163348
WNT inactive genes UP	WNT-Mokry_UP	0.221556	-0.204764	0.110062	-0.178567	-0.157648	0.318562
WNT active genes UP	WNT-Sansom_UP	-0.152888	0.181825	0	-0.288163	0.142156	-0.168833
WNT active genes DN	WNT-Sansom_DN	0.197662	-0.137051	0.107312	0.149059	-0.120048	0.121437
Signature type	Signature	Final score for active WNT
		A	B	C	D	E	Normal
	WNT-Fevr	-0.326647	0.251749	0.0673269	-0.341277	0.205072	-0.186652
	WNT-Flier	-0.330376	0.403913	0	-0.504197	0.244754	-0.378436
	WNT-Hatzis	0	0	0.178	0	0	0
	WNT-Mokry	-0.431967	0.480474	0.0718536	-0.246025	0.26468	-0.48191
	WNT-Sansom	-0.35055	0.318876	-0.107312	-0.437222	0.262204	-0.29027
	Average WNT active score, for plotting	-0.287908	0.291002	0.0419737	-0.305744	0.195342	-0.267454
Legend to signatures
WNT-Fevr	Genes down/up regulated in mice with KO intestinal β-Catenin (using CRE-LOX system)
WNT-Flier	Used 2 cell lines with active WNT (hyperactive β-Catenin and APC KO) transfected with 2 TCF dominant negative. Combined the selection of genes DOWN-regulated after knock-down of WNT with genes UP-regulated in carcinomas and adenomas.
WNT-Mokry	Genes down/up regulated in Ls174T (human carcinoma cell line) transfected with dominant negative form TCF4 or Si RNA against β-Catenin
WNT-Sansom	Genes down/up regulated in KO of intestinal APC in mice cre+-APCfoxl/foxl
WNT-Hatzis	CHIP on TCF4 in cell line with hyperactive B-Cat (LS174T) combined with genes UP-regulated in human primary adenomas (TCF4 within 100 kb of their TSSs)

## Sheet: GeneModules
Table S7. Continued. Detailed GSEA results for clusters of gene modules. Highlighted values are significant at FDR<0.05.
Signature type	Signature	GSEA score positive						adjusted p-value
		A	B	C	D	E	Normal	A	B	C	D	E	Normal
	GDC	0.260903	0.956518	0.000227256	0	0.620739	0.223541	0.0547471	0	1	0.9998	0	0.168393
	Chr20q	0.00727548	0.878374	0.00348617	0.00197044	0.759034	0.0424931	1	0	1	0.9998	0	0.9997
	Proliferation	0.0445465	0.329167	0.697532	0.000836438	0.143575	0.00410615	1	0	0	0.9998	0.0767286	0.9997
	Secretory cells	0.965335	0.042064	0.582652	0.039642	0	0.77388	0	0.9998	0	0.9998	0.9999	0
	EMT/Stroma	0	7.74114e-05	0.110787	0.855155	0.694104	0.248834	1	0.9998	0.00191333	0	0	0
	Immune	0.000457108	0.000914216	0.860958	0.639039	0.509239	0.21274	1	0.9998	0	0	0	0.000455556
	Top colon crypt	0.889461	0.662281	7.56601e-05	0.00022698	0.124509	0.709231	0	0	1	0.9998	0.847419	0
Signature type	Signature	GSEA score negative						adjusted p-value
		A	B	C	D	E	Normal	A	B	C	D	E	Normal
	GDC	-0.0457317	-0.000303007	-0.845099	-0.791694	-0.00840284	-0.14133	0.9999	1	0	0	0.9995	0.489635
	Chr20q	-0.580475	-0.00568397	-0.812172	-0.724843	-0.0130352	-0.282047	0	1	0	0	0.9995	0.0128467
	Proliferation	-0.394089	-0.0501863	-0.0101893	-0.870643	-0.128859	-0.274582	0	1	1	0	0.207343	0
	Secretory cells	0	-0.530919	-7.56888e-05	-0.465183	-0.926828	-0.00158946	0.9999	0	1	0.00205	0	0.9998
	EMT/Stroma	-0.729843	-0.834642	-0.128607	0	-0.000851525	-0.0512533	0	0	0	1	0.9995	0.30668
	Immune	-0.426809	-0.846327	-0.000457108	-0.0163797	-0.000685662	-0.0125182	0	0	1	1	0.9995	0.9998
	Top colon crypt	-0.0018915	-0.00022698	-0.982296	-0.863317	-0.189591	-7.56601e-05	0.9999	1	0	0	0.818975	0.9998
Signature type	Signature	Combined score / Final score for plotting
		A	B	C	D	E	Normal
	GDC	0	0.956518	-0.845099	-0.791694	0.620739	0
	Chr20q	-0.580475	0.878374	-0.812172	-0.724843	0.759034	-0.282047
	Proliferation	-0.394089	0.329167	0.697532	-0.870643	0	-0.274582
	Secretory cells	0.965335	-0.530919	0.582652	-0.465183	-0.926828	0.77388
	EMT/Stroma	-0.729843	-0.834642	-0.0178201	0.855155	0.694104	0.248834
	Immune	-0.426809	-0.846327	0.860958	0.639039	0.509239	0.21274
	Top colon crypt	0.889461	0.662281	-0.982296	-0.863317	0	0.709231
Legend to signatures
GDC	Genes members of gene modules from the GDC cluster
Chr20q	Genes members of gene modules from the Chromosome 20 cluster
Proliferation	Genes members of gene modules from the Proliferation cluster
Secretory cells	Genes members of gene modules from the Secretory cells cluster
EMT/Stroma	Genes members of gene modules from the EMT/Stroma cluster
Immune	Genes members of gene modules from the Immune cluster
Top colon crypt	Gene members of gene module 105 and gene module 144, containing top of the colon crypt markers

## Sheet: CIMP-H
Table S7. Continued. Detailed GSEA results for CIMP-H signature. Highlighted values are significant at FDR<0.05.
Signature	CIMP-H-Hinoue						adjusted p-value
	A	B	C	D	E	Normal	A	B	C	D	E	Normal
GSEA positive score	0.337885	0.0428169	0	0.388546	0.154875	0.462681	0	0.873659	1	0	0.0125053	0
GSEA negative score	-0.0988914	-0.163473	-0.387538	-0.0265096	-0.123949	-0.000457213	0.289937	0.0111692	0	0.9999	0.144467	0.9999
Combined score	0.337885	-0.163473	-0.387538	0.388546	0.154875	0.462681
Final score for plotting	-0.337885	0.163473	0.387538	-0.388546	-0.154875	-0.462681
